# Supplementary material for: Evidence-Based Annotation of the Malaria Parasite's Genome Using Comparative Expression Profiling
Source: PLoS One. 2008 Feb 13;3(2):e1570. doi: 10.1371/journal.pone.0001570 (PMC2215772; doi:10.1371/journal.pone.0001570)
Supplement: Table S1 — The list of 156 statistically significant OPI clusters, their ortholog counts in S. cerevisiae and human, and their P. falciparum protein counts that form within-cluster networks. (0.08 MB XLS) [file pone.0001570.s001.xls]

## Sheet: SupplementalT1
GO_Name	Type	Description	LogP	InCurrentGO	TotalCurrentGO	InAnyGO	ClusterSize	P_Permute	NofYeastOrth	NofHumanOrth	%YeastOrth	%HumanOrth	Edge	P_Edge	Node	P_Node	nPfHasPPI	nTotalPfProteins	nTotalPPISupport	%PPISupport	PPISupportKnownGene	PPISupportPredictedGene	IsNetworkSignificant
GO:0004532	MF	exoribonuclease activity	-15.79	6	8	10	12	0.05	6	6	50	50	0	1	0	1	1	6	0	0	0	0	N
GO:0004518	MF	nuclease activity	-12.76	18	43	258	283	0.02	83	76	29.33	26.86	56	0.051	30	0.178	48	153	30	19.608	1	29	N
GO:0016831	MF	carboxy-lyase activity	-15.8	13	14	277	334	0.01	114	119	34.13	35.63	74	0.037	45	0.01	67	170	45	26.471	0	45	N
GO:PM12177071	LT	Infectivity-associated changes in the transcriptional repertoire of the malaria parasite sporozoite stage.|JOUR|The Journal of biological chemistry|2002	-22.55	20	33	159	211	0	62	62	29.38	29.38	33	0.045	24	0.041	45	109	24	22.018	3	21	N
GO:0016585	CC	chromatin remodeling complex	-15.45	14	16	313	342	0.02	102	110	29.82	32.16	140	0.001	64	0	83	193	64	33.161	1	63	Y
GO:0031497	BP	chromatin assembly	-13.96	10	12	148	159	0.05	59	69	37.11	43.4	107	0	38	0	47	92	38	41.304	2	36	Y
GO:PM10632873	LT	Shotgun DNA microarrays and stage-specific gene expression in Plasmodium falciparum malaria.	-12.17	14	20	359	406	0.04	87	111	21.43	27.34	142	0.037	64	0.014	90	247	64	25.911	4	60	N
GO:PM15591202_Spo	LT	Targeting malaria virulence and remodeling proteins to the host erythrocyte.|JOUR|Science|2004	-15.51	7	36	7	7	0.05	1	0	14.29	0	2	0.002	3	0.002	5	7	3	42.857	3	0	Y
GO:PM1435860	LT	Cloning and analysis of the RESA-2 gene: a DNA homologue of the ring-infected erythrocyte surface antigen gene of Plasmodium falciparum.|JOUR|Molecular and biochemical parasitology|1992	-17.22	6	6	10	10	0.04	2	1	20	10	2	0.017	3	0.017	5	10	3	30	3	0	N
GO:PM15591202_Mer	LT	Targeting malaria virulence and remodeling proteins to the host erythrocyte.|JOUR|Science|2004	-13.53	6	17	9	10	0.01	1	0	10	0	2	0.011	3	0.011	6	9	3	33.333	3	0	N
GO:PM15591202_Trp	LT	Targeting malaria virulence and remodeling proteins to the host erythrocyte.|JOUR|Science|2004	-12.93	18	29	421	496	0	209	222	42.14	44.76	577	0	132	0	158	281	132	46.975	9	123	Y
GO:0006378	BP	mRNA polyadenylation	-19.54	6	6	6	6	0.02	4	4	66.67	66.67	0	1	0	1	0	3	0	0	0	0	N
GO:0008134	MF	transcription factor binding	-16.6	5	5	5	5	0.03	3	3	60	60	0	1	0	1	3	3	0	0	0	0	N
GO:PM14627712	LT	Analysis of the Plasmodium and Anopheles transcriptional repertoire during ookinete development and midgut invasion.|JOUR|Journal of Biological Chemistry	-15.83	43	151	374	393	0	242	271	61.58	68.96	399	0	112	0	132	234	112	47.863	12	100	Y
GO:PM16267557	LT	The Plasmodium protein network diverges from those of other eukaryotes.|JOUR|Nature|2005	-13.88	7	18	16	16	0.02	9	11	56.25	68.75	3	0.002	3	0.007	8	8	3	37.5	3	0	Y
GO:0005794	CC	Golgi apparatus	-16.55	10	13	73	77	0	46	47	59.74	61.04	2	0.586	4	0.49	21	45	4	8.889	0	4	N
GO:0030125	CC	clathrin vesicle coat	-18.11	6	6	8	8	0.05	6	6	75	75	0	1	0	1	2	5	0	0	0	0	N
GO:PM14617379	LT	Integrative analysis of intraerythrocytic differentially expressed transcripts yields novel insights into the biology of Plasmodium falciparum.|JOUR|Malaria Journal|2003	-42.14	53	145	184	186	0	96	101	51.61	54.3	180	0	44	0	57	114	44	38.596	18	26	Y
GO:GNF0216	LC	maurer's cleft	-38.84	57	113	343	355	0	192	211	54.08	59.44	276	0	90	0	112	215	90	41.86	25	65	Y
GO:PM15582526	LT	Cysteine proteases of malaria parasites.|JOUR|International Journal for Parasitology|2004	-17.81	28	53	402	440	0	208	229	47.27	52.05	340	0	107	0	125	255	107	41.961	12	95	Y
GO:PM15899703	LT	Labelling of four distinct trophozoite falcipains of Plasmodium falciparum by a cystatin-derived probe.|JOUR|Biol. Chem|2005	-19.54	6	6	6	6	0.04	0	4	0	66.67	0	1	0	1	2	4	0	0	0	0	N
GO:0020020	CC	food vacuole (sensu Apicomplexa)	-18.42	8	11	18	20	0.02	11	15	55	75	3	0.018	5	0.002	8	15	5	33.333	2	3	N
GO:0005773	CC	vacuole	-15.2	13	28	104	111	0.01	75	88	67.57	79.28	23	0.003	23	0	41	70	23	32.857	3	20	Y
GO:0015662	MF	ATPase activity, coupled to transmembrane movement of ions, phosphorylative mechanism	-15.86	6	15	6	6	0	6	6	100	100	0	1	0	1	1	3	0	0	0	0	N
GO:0019001	MF	guanyl nucleotide binding	-12.01	17	69	143	146	0.02	101	101	69.18	69.18	21	0.063	24	0.002	40	86	24	27.907	2	22	N
GO:0005525	MF	GTP binding	-11.54	18	64	192	197	0.03	130	132	65.99	67.01	62	0.002	38	0	55	117	38	32.479	3	35	Y
GO:PM15032632	LT	Computer assisted searches for drug targets with emphasis on malarial proteases and their inhibitors.|JOUR|Current Drug Targets--Infectious Disorders|2004	-21.05	54	148	465	496	0	274	290	55.24	58.47	272	0.001	101	0	123	285	101	35.439	13	88	Y
GO:0005838	CC	proteasome regulatory particle (sensu Eukarya)	-24.77	23	27	311	322	0	187	193	58.07	59.94	157	0	69	0	87	190	69	36.316	3	66	Y
GO:0000502	CC	proteasome complex (sensu Eukarya)	-38.11	42	57	350	365	0	226	230	61.92	63.01	210	0	84	0	103	212	84	39.623	13	71	Y
GO:0004298	MF	threonine endopeptidase activity	-37.78	31	38	210	215	0	141	148	65.58	68.84	75	0	37	0	58	124	37	29.839	8	29	Y
GO:0005839	CC	proteasome core complex (sensu Eukarya)	-26.71	17	19	116	117	0	83	86	70.94	73.5	47	0	27	0	41	70	27	38.571	5	22	Y
GO:0044248	BP	cellular catabolism	-34.49	51	169	193	196	0	134	142	68.37	72.45	82	0	43	0	60	119	43	36.134	14	29	Y
GO:0044265	BP	cellular macromolecule catabolism	-37.75	53	132	243	251	0	172	186	68.53	74.1	117	0	66	0	80	152	66	43.421	15	51	Y
GO:0009056	BP	catabolism	-46.78	87	241	330	343	0	207	225	60.35	65.6	206	0	85	0	103	202	85	42.079	26	59	Y
GO:0009057	BP	macromolecule catabolism	-45.91	81	224	308	317	0	186	203	58.68	64.04	200	0	84	0	98	186	84	45.161	25	59	Y
GO:0043285	BP	biopolymer catabolism	-38.47	59	153	267	278	0	172	180	61.87	64.75	133	0	65	0	82	165	65	39.394	18	47	Y
GO:0006508	BP	proteolysis and peptidolysis	-38.46	65	147	359	376	0	229	237	60.9	63.03	186	0	89	0	105	220	89	40.455	19	70	Y
GO:GNF0225	LC	protease activity	-23.62	50	191	265	273	0	171	187	62.64	68.5	149	0	73	0	86	167	73	43.713	16	57	Y
GO:PM16470785	LT	Proteases and chaperones are the most abundant proteins in the parasitophorous vacuole of Plasmodium falciparum-infected erythrocytes.|JOUR|Proteomics|2006	-29.25	33	62	228	238	0	152	170	63.87	71.43	147	0	67	0	80	148	67	45.27	10	57	Y
GO:GNF0207	LC	drug resistance	-18.02	52	161	454	478	0	299	310	62.55	64.85	286	0.001	113	0	134	279	113	40.502	15	98	Y
GO:PM16472186	LT	Drug Targets for Plasmodium falciparum: a post-genomic review/survey.|JOUR|Mini-Reviews in Medicinal Chemistry|2006	-18.8	43	134	357	374	0	229	251	61.23	67.11	205	0.001	92	0	110	221	92	41.629	13	79	Y
GO:0009117	BP	nucleotide metabolism	-13.68	20	44	300	314	0	214	231	68.15	73.57	116	0.002	66	0	89	187	66	35.294	2	64	Y
GO:0006733	BP	oxidoreduction coenzyme metabolism	-12.39	13	19	287	298	0.04	214	236	71.81	79.19	109	0.007	65	0	86	180	65	36.111	2	63	Y
GO:0006769	BP	nicotinamide metabolism	-14.42	13	17	240	246	0.02	179	195	72.76	79.27	103	0	61	0	79	151	61	40.397	2	59	Y
GO:0006094	BP	gluconeogenesis	-21.89	9	13	14	14	0	11	14	78.57	100	2	0.012	3	0.012	4	8	3	37.5	3	0	N
GO:0016051	BP	carbohydrate biosynthesis	-18.69	9	17	19	19	0	14	18	73.68	94.74	2	0.028	3	0.028	5	12	3	25	3	0	N
GO:0044275	BP	cellular carbohydrate catabolism	-24.3	17	48	45	45	0	37	40	82.22	88.89	9	0.002	10	0.002	17	29	10	34.483	5	5	Y
GO:0016052	BP	carbohydrate catabolism	-21.24	37	71	455	474	0	248	271	52.32	57.17	267	0	90	0	109	273	90	32.967	9	81	Y
GO:0015980	BP	energy derivation by oxidation of organic compounds	-20.07	33	73	351	365	0	218	236	59.73	64.66	173	0.001	67	0	89	210	67	31.905	9	58	Y
GO:0006090	BP	pyruvate metabolism	-13.26	9	26	39	39	0.01	33	36	84.62	92.31	7	0.013	7	0.01	14	25	7	28	3	4	N
GO:0006760	BP	folic acid and derivative metabolism	-18.09	6	8	6	6	0.05	6	4	100	66.67	0	1	0	1	1	3	0	0	0	0	N
GO:PM11976331	LT	Processing of an apicoplast leader sequence in Plasmodium falciparum and the identification of a putative leader cleavage enzyme.|JOUR|The Journal of biological chemistry|2002	-20.87	7	7	9	10	0	6	8	60	80	0	1	0	1	1	5	0	0	0	0	N
GO:PM12956414	LT	Protein prenyltransferases: anchor size, pseudogenes and parasites.|JOUR|Biol. Chem|2003	-14.19	6	8	16	19	0.01	13	13	68.42	68.42	0	1	0	1	1	10	0	0	0	0	N
GO:0005832	CC	chaperonin-containing T-complex	-27.15	10	12	12	12	0	10	10	83.33	83.33	0	1	0	1	3	6	0	0	0	0	N
GO:0008235	MF	metalloexopeptidase activity	-18.18	8	11	19	19	0.03	9	16	47.37	84.21	0	1	0	1	5	10	0	0	0	0	N
GO:0006399	BP	tRNA metabolism	-18.98	36	78	437	486	0	291	306	59.88	62.96	195	0.02	90	0	116	282	90	31.915	3	87	N
GO:0006082	BP	organic acid metabolism	-17.06	52	185	410	436	0	292	313	66.97	71.79	275	0	94	0	117	253	94	37.154	9	85	Y
GO:0006725	BP	aromatic compound metabolism	-14.89	18	26	384	415	0.01	272	289	65.54	69.64	183	0	94	0	113	245	94	38.367	3	91	Y
GO:0045182	MF	translation regulator activity	-13.81	24	69	282	304	0.01	201	212	66.12	69.74	99	0.016	71	0	93	182	71	39.011	6	65	N
GO:0003743	MF	translation initiation factor activity	-12.79	18	36	321	349	0	206	222	59.03	63.61	161	0	81	0	110	204	81	39.706	5	76	Y
GO:0006413	BP	translational initiation	-13.01	20	41	355	388	0	219	239	56.44	61.6	227	0	93	0	124	225	93	41.333	5	88	Y
GO:0016282	CC	eukaryotic 43S preinitiation complex	-26.15	20	31	118	123	0	89	101	72.36	82.11	25	0.017	22	0	42	79	22	27.848	1	21	N
GO:0015935	CC	small ribosomal subunit	-19.91	11	30	22	22	0	22	22	100	100	0	1	0	1	9	15	0	0	0	0	N
GO:0005830	CC	cytosolic ribosome (sensu Eukarya)	-37.17	30	44	150	155	0	116	126	74.84	81.29	45	0.006	35	0	54	99	35	35.354	8	27	Y
GO:0005842	CC	cytosolic large ribosomal subunit (sensu Eukarya)	-23.34	20	26	211	222	0	153	169	68.92	76.13	76	0.002	53	0	73	135	53	39.259	8	45	Y
GO:0030529	CC	ribonucleoprotein complex	-27.72	27	145	57	57	0	47	53	82.46	92.98	14	0.001	11	0.002	28	39	11	28.205	7	4	Y
GO:0005198	MF	structural molecule activity	-29.46	38	118	164	171	0	123	133	71.93	77.78	49	0.004	42	0	59	108	42	38.889	15	27	Y
GO:0016884	MF	carbon-nitrogen ligase activity, with glutamine as amido-N-donor	-17.35	7	9	14	14	0.02	12	12	85.71	85.71	0	1	0	1	3	7	0	0	0	0	N
GO:0016879	MF	ligase activity, forming carbon-nitrogen bonds	-18.14	15	32	96	99	0	76	84	76.77	84.85	9	0.136	14	0.011	31	59	14	23.729	1	13	N
GO:0030880	CC	RNA polymerase complex	-15.3	10	18	60	61	0	45	48	73.77	78.69	2	0.334	4	0.251	17	33	4	12.121	0	4	N
GO:0006360	BP	transcription from Pol I promoter	-14.47	10	15	92	107	0.01	64	57	59.81	53.27	11	0.065	11	0.063	29	58	11	18.966	1	10	N
GO:0005730	CC	nucleolus	-15.31	8	14	28	28	0.01	21	19	75	67.86	0	1	0	1	7	15	0	0	0	0	N
GO:0008173	MF	RNA methyltransferase activity	-14.29	10	15	96	107	0.02	49	47	45.79	43.93	34	0	23	0	33	55	23	41.818	2	21	Y
GO:0008757	MF	S-adenosylmethionine-dependent methyltransferase activity	-13.83	10	23	61	67	0.01	45	45	67.16	67.16	9	0.013	11	0.004	19	36	11	30.556	1	10	N
GO:0006445	BP	regulation of translation	-12.98	16	28	303	335	0.02	206	215	61.49	64.18	104	0.015	66	0	96	193	66	34.197	5	61	N
GO:0051246	BP	regulation of protein metabolism	-12.48	16	29	311	353	0.02	216	219	61.19	62.04	108	0.021	69	0	99	204	69	33.824	6	63	N
GO:0008026	MF	ATP-dependent helicase activity	-17.1	34	89	372	432	0	240	246	55.56	56.94	108	0.091	69	0	101	234	69	29.487	2	67	N
GO:0004386	MF	helicase activity	-17.39	33	116	252	294	0	168	163	57.14	55.44	30	0.545	31	0.211	57	158	31	19.62	2	29	N
GO:0007005	BP	mitochondrion organization and biogenesis	-19.23	8	8	25	25	0	20	19	80	76	0	1	0	1	1	16	0	0	0	0	N
GO:0016776	MF	phosphotransferase activity, phosphate group as acceptor	-8.08	3	4	8	10	0.03	6	8	60	80	0	1	0	1	3	7	0	0	0	0	N
GO:0019205	MF	nucleobase, nucleoside, nucleotide kinase activity	-8.74	5	5	99	110	0.03	51	57	46.36	51.82	1	0.946	2	0.946	16	63	2	3.175	0	2	N
GO:PM12657463	LT	The Plasmodium falciparum family of Rab GTPases.|JOUR|Gene|2003	-8.34	3	10	3	3	0.04	3	2	100	66.67	0	1	0	1	0	2	0	0	0	0	N
GO:PM10395796	LT	Interpolated Markov models for eukaryotic gene finding.|JOUR|Genomics|1999	-15.51	13	54	48	50	0	8	9	16	18	10	0.001	8	0.009	14	30	8	26.667	2	6	Y
GO:0046474	BP	glycerophospholipid biosynthesis	-17.47	9	9	66	68	0.01	25	25	36.76	36.76	3	0.27	6	0.123	18	39	6	15.385	1	5	N
GO:PM12000842	LT	Transcripts of developmentally regulated Plasmodium falciparum genes quantified by real-time RT-PCR.|JOUR|Nucleic acids research|2002	-16.68	7	11	13	14	0.01	3	3	21.43	21.43	0	1	0	1	5	8	0	0	0	0	N
GO:PM16362075	LT	Invasion by P. falciparum merozoites suggests a hierarchy of molecular interactions.|JOUR	-37.73	20	32	37	40	0	0	0	0	0	7	0	8	0	11	15	8	53.333	4	4	Y
GO:PM16123303	LT	Molecular mechanism for switching of P. falciparum invasion pathways into human erythrocytes.|JOUR|Science|2005	-52.58	20	21	22	24	0	0	0	0	0	2	0.005	3	0.005	6	7	3	42.857	2	1	Y
GO:0044409	BP	entry into host	-43.42	18	25	20	20	0	0	0	0	0	4	0	5	0	5	5	5	100	4	1	Y
GO:GNF0218	LC	merozoite development	-50.46	53	125	157	166	0	8	10	4.82	6.02	103	0	36	0	44	90	36	40	17	19	Y
GO:GNF0005	CC	Rhoptry - UK Lab	-55.52	32	36	87	94	0	3	5	3.19	5.32	76	0	29	0	31	47	29	61.702	8	21	Y
GO:GNF0213	LC	invasion	-90.94	66	106	116	124	0	7	8	5.65	6.45	86	0	32	0	36	65	32	49.231	22	10	Y
GO:PM16497586	LT	Invasion of red blood cells by malaria parasites.|JOUR|Cell|2006	-90.97	62	81	126	134	0	6	8	4.48	5.97	83	0	31	0	35	71	31	43.662	20	11	Y
GO:0020008	CC	rhoptry	-22.44	7	7	7	7	0	0	0	0	0	0	1	0	1	2	4	0	0	0	0	N
GO:PM15049814	LT	The Plasmodium falciparum clag9 gene encodes a rhoptry protein that is transferred to the host erythrocyte upon invasion.|JOUR|Molecular Microbiology|2004	-28.59	11	11	19	20	0	0	0	0	0	9	0	6	0	6	10	6	60	4	2	Y
GO:PM16940297	LT	Interactions between merozoite surface proteins 1, 6, and 7 of the malaria parasite Plasmodium falciparum.|JOUR|The Journal of biological chemistry|2006	-12.85	4	5	4	4	0.01	0	0	0	0	1	0.003	2	0.003	2	3	2	66.667	2	0	Y
GO:PM15287595	LT	Plasmodium falciparum genes differentially expressed during merozoite morphogenesis. Regulations Developpement Diversite Moleculaire, Museum National d'Histoire Naturelle, 61 rue Buffon, 75005 Paris, France. florent@mnhn.fr|JOUR|Molecular and Biochemical	-31.72	33	109	103	108	0	4	6	3.7	5.56	81	0	31	0	35	58	31	53.448	13	18	Y
GO:PM15138065	LT	Widespread distribution of antisense transcripts in the Plasmodium falciparum genome.|JOUR|Mol Biochem Parasitol|2004	-16.99	15	34	105	109	0	4	5	3.67	4.59	73	0	28	0	33	60	28	46.667	6	22	Y
GO:PM12095684	LT	Analysis of transcriptomes of human malaria parasite Plasmodium falciparum using full-length enriched library: identification of novel genes and diverse transcription start sites of messenger RNAs.|JOUR|Gene|2002	-20.32	11	20	31	32	0	0	2	0	6.25	11	0	7	0.003	11	19	7	36.842	1	6	Y
GO:PM11551634	LT	The 22 kDa component of the protein complex on the surface of Plasmodium falciparum merozoites is derived from a larger precursor, merozoite surface protein 7.|JOUR|Molecular and biochemical parasitology|2001	-12.85	4	5	4	4	0.03	0	0	0	0	0	1	0	1	1	3	0	0	0	0	N
GO:PM16244709	LT	Identification of the moving junction complex of Toxoplasma gondii: a collaboration between distinct secretory organelles.|JOUR	-22.43	7	7	7	7	0.03	0	0	0	0	0	1	0	1	2	3	0	0	0	0	N
GO:0004722	MF	protein serine/threonine phosphatase activity	-13.57	8	23	25	28	0.04	8	8	28.57	28.57	0	1	0	1	4	13	0	0	0	0	N
GO:0004721	MF	phosphoprotein phosphatase activity	-13.02	10	26	63	69	0.04	20	24	28.99	34.78	5	0.059	6	0.086	15	35	6	17.143	0	6	N
GO:0007154	BP	cell communication	-42.03	61	169	230	255	0	64	69	25.1	27.06	117	0	50	0	70	157	50	31.847	12	38	Y
GO:PM11120681	LT	CAST: an iterative algorithm for the complexity analysis of sequence tracts. Complexity analysis of sequence tracts.|JOUR|Bioinformatics|2000	-47.56	40	103	88	94	0.02	12	14	12.77	14.89	16	0.062	13	0.127	23	72	13	18.056	5	8	N
GO:0005515	MF	protein binding	-49.16	37	139	51	52	0	1	1	1.92	1.92	4	0.264	5	0.317	13	46	5	10.87	4	1	N
GO:0044419	BP	interaction between organisms	-69.01	60	76	238	290	0	57	67	19.66	23.1	97	0.009	51	0.002	71	179	51	28.492	11	40	Y
GO:GNF0206	LC	cytoadherence	-64.42	56	64	287	352	0	81	86	23.01	24.43	74	0.267	48	0.117	77	219	48	21.918	9	39	N
GO:PM15820676	LT	Telomeric heterochromatin propagation and histone acetylation control mutually exclusive expression of antigenic variation genes in malaria parasites.|JOUR|Cell|2005	-61.71	37	66	56	57	0.04	5	5	8.77	8.77	3	0.487	3	0.644	12	49	3	6.122	3	0	N
GO:GNF0202	LC	antigenic variation	-49.23	38	100	71	81	0.01	11	10	13.58	12.35	4	0.57	5	0.639	17	62	5	8.065	3	2	N
GO:PM11738709	LT	Prediction of many new exons and introns in Plasmodium falciparum chromosome 2.|JOUR|Mol Biochem Parasitol|2001	-38.31	31	153	45	50	0	5	5	10	10	3	0.332	3	0.516	10	41	3	7.317	3	0	N
GO:PM12886016	LT	Identification of Plasmodium falciparum antigens by antigenic analysis of genomic and proteomic data.|JOUR|Proceedings of the National Academy of Sciences|2003	-56.4	37	95	51	58	0	1	1	1.72	1.72	3	0.471	3	0.658	12	49	3	6.122	3	0	N
GO:GNF0201	LC	antigen	-48.46	43	153	75	86	0	3	3	3.49	3.49	3	0.715	5	0.683	16	64	5	7.812	3	2	N
GO:PM16569231	LT	Lack of association between putative transporter gene polymorphisms in Plasmodium falciparum and chloroquine resistance in imported malaria isolates from Africa.|JOUR|Malaria Journal|2006	-13.97	8	10	64	97	0.03	26	29	26.8	29.9	4	0.449	5	0.525	20	55	5	9.091	0	5	N
GO:PM11886633	LT	A large gene family for putative variant antigens shared by human and rodent malaria parasites.|JOUR|Proceedings. Biological sciences / The Royal Society|2002	-15.81	12	12	266	378	0	91	87	24.07	23.02	33	0.876	28	0.9	58	206	28	13.592	0	28	N
GO:PM16238615	LT	Host immunity modulates transcriptional changes in a multigene family (yir) of rodent malaria.|JOUR|MOLECULAR MICROBIOLOGY|2005	-9.57	7	7	235	296	0	46	60	15.54	20.27	8	0.993	14	0.97	31	160	14	8.75	0	14	N
GO:0030036	BP	actin cytoskeleton organization and biogenesis	-10.29	4	4	16	18	0.04	6	6	33.33	33.33	0	1	0	1	3	11	0	0	0	0	N
GO:PM15315475	LT	'FAS't inhibition of malaria.|JOUR|Biochem. J|2004	-17.69	8	12	19	19	0	9	9	47.37	47.37	0	1	0	1	0	10	0	0	0	0	N
GO:0006779	BP	porphyrin biosynthesis	-16.17	6	8	9	9	0.02	4	4	44.44	44.44	0	1	0	1	0	4	0	0	0	0	N
GO:0008092	MF	cytoskeletal protein binding	-13.85	15	40	139	153	0	14	26	9.15	16.99	5	0.769	7	0.783	19	84	7	8.333	0	7	N
GO:0015631	MF	tubulin binding	-13.09	8	21	31	32	0.03	4	13	12.5	40.62	0	1	0	1	2	19	0	0	0	0	N
GO:PM15935755	LT	Proteome analysis of separated male and female gametocytes reveals novel sex-specific Plasmodium biology.|JOUR|Cell|2005	-11	25	81	344	378	0.02	53	87	14.02	23.02	9	0.999	8	1	34	215	8	3.721	1	7	N
GO:GNF0233	LC	sexual development	-24.3	50	138	363	396	0	60	93	15.15	23.48	17	1	20	1	46	234	20	8.547	5	15	N
GO:GNF0004	BP	Sexual Development	-13.8	17	23	443	480	0.04	81	118	16.88	24.58	5	1	10	1	39	279	10	3.584	2	8	N
GO:PM16005087	LT	The Plasmodium falciparum sexual development transcriptome: a microarray analysis using ontology-based pattern identification.|JOUR|Molecular & Biochemical Parasitology|2005	-18.99	19	29	237	249	0	37	62	14.86	24.9	0	1	0	1	20	153	0	0	0	0	N
GO:PM15562607	LT	Functional characterization of an LCCL-lectin domain containing protein family in Plasmodium berghei.|JOUR|Journal of Parasitology	-19.54	6	6	6	6	0.02	0	2	0	33.33	0	1	0	1	0	3	0	0	0	0	N
GO:PM16482225	LT	LCCL proteins of apicomplexan parasites.|JOUR|Trends Parasitol|2004	-23.31	11	12	38	39	0	4	9	10.26	23.08	0	1	0	1	0	22	0	0	0	0	N
GO:0005200	MF	structural constituent of cytoskeleton	-12.68	13	22	221	231	0.03	65	77	28.14	33.33	1	1	2	1	15	134	2	1.493	0	2	N
GO:0000151	CC	ubiquitin ligase complex	-9.83	3	3	4	4	0.03	3	2	75	50	0	1	0	1	1	4	0	0	0	0	N
GO:0006118	BP	electron transport	-13.2	14	30	173	182	0.01	86	87	47.25	47.8	1	0.999	2	0.999	19	106	2	1.887	0	2	N
GO:0005746	CC	mitochondrial electron transport chain	-18.37	7	9	11	11	0	9	8	81.82	72.73	0	1	0	1	0	6	0	0	0	0	N
GO:PM15032631	LT	Mitochondrial and plastid functions as antimalarial drug targets.|JOUR|Current Drug Targets--Infectious Disorders|2004	-14.86	12	12	318	351	0.02	178	186	50.71	52.99	31	0.913	24	0.964	47	206	24	11.65	0	24	N
GO:GNF0200	LC	DNA replication	-13.55	8	14	44	44	0.02	23	27	52.27	61.36	0	1	0	1	4	23	0	0	0	0	N
GO:0005659	CC	delta DNA polymerase complex	-16.25	8	10	35	36	0.04	25	27	69.44	75	1	0.313	2	0.313	5	20	2	10	0	2	N
GO:0005663	CC	DNA replication factor C complex	-28.9	12	12	27	27	0	20	24	74.07	88.89	0	1	0	1	1	15	0	0	0	0	N
GO:0030894	CC	replisome	-31.91	22	30	106	109	0	73	78	66.97	71.56	3	0.665	5	0.62	13	61	5	8.197	0	5	N
GO:0005657	CC	replication fork	-26.55	22	33	154	160	0	92	100	57.5	62.5	5	0.817	7	0.809	20	89	7	7.865	0	7	N
GO:0005694	CC	chromosome	-25.9	30	50	283	295	0	138	155	46.78	52.54	38	0.452	30	0.363	49	167	30	17.964	2	28	N
GO:0006259	BP	DNA metabolism	-23.72	58	161	437	464	0	181	196	39.01	42.24	106	0.224	48	0.546	72	254	48	18.898	5	43	N
GO:0007049	BP	cell cycle	-30.92	39	127	150	159	0	81	86	50.94	54.09	4	0.862	6	0.864	18	85	6	7.059	0	6	N
GO:0000067	BP	DNA replication and chromosome cycle	-38.66	40	86	164	171	0	95	101	55.56	59.06	7	0.747	9	0.755	21	94	9	9.574	0	9	N
GO:0000278	BP	mitotic cell cycle	-38.6	45	93	218	228	0	111	121	48.68	53.07	18	0.524	18	0.494	32	124	18	14.516	3	15	N
GO:0051329	BP	interphase of mitotic cell cycle	-32.61	39	83	219	229	0	113	121	49.34	52.84	10	0.885	11	0.934	29	126	11	8.73	1	10	N
GO:0006261	BP	DNA-dependent DNA replication	-20.79	24	55	186	191	0	91	100	47.64	52.36	7	0.87	9	0.884	23	106	9	8.491	0	9	N
GO:0006270	BP	DNA replication initiation	-23.39	10	15	16	16	0	16	16	100	100	0	1	0	1	4	8	0	0	0	0	N
GO:0006271	BP	DNA strand elongation	-15.87	11	15	107	113	0	57	66	50.44	58.41	2	0.829	4	0.781	13	63	4	6.349	0	4	N
GO:0045333	BP	cellular respiration	-17.34	19	25	366	388	0.02	151	160	38.92	41.24	32	0.943	29	0.928	54	218	29	13.303	0	29	N
GO:0043413	BP	biopolymer glycosylation	-13.01	7	7	78	83	0.01	39	39	46.99	46.99	1	0.867	2	0.867	6	51	2	3.922	0	2	N
GO:0016758	MF	transferase activity, transferring hexosyl groups	-12.86	4	4	5	5	0	5	4	100	80	0	1	0	1	0	4	0	0	0	0	N
GO:PM17253978	LT	Plasmodium cysteine repeat modular proteins 1-4: complex proteins with roles throughout the malaria parasite life cycle.|JOUR||2007	-20.38	8	8	19	19	0	0	0	0	0	0	1	0	1	0	8	0	0	0	0	N
GO:PM14982620	LT	Differential transcriptome profiling identifies Plasmodium genes encoding pre-erythrocytic stage-specific proteins.|JOUR|Molecular microbiology|2004	-31.51	14	17	26	26	0	2	2	7.69	7.69	0	1	0	1	1	13	0	0	0	0	N
GO:GNF0006	BP	Sporozoite-specific	-34.77	21	30	65	65	0	7	11	10.77	16.92	0	1	0	1	3	37	0	0	0	0	N
GO:PM16908078	LT	Differential gene expression in the ookinete stage of the malaria parasite Plasmodium berghei.|JOUR|Molecular and biochemical parasitology|2006	-30.75	19	31	58	61	0	11	10	18.03	16.39	0	1	0	1	6	33	0	0	0	0	N
GO:0004683	MF	calmodulin regulated protein kinase activity	-12.67	10	15	138	143	0.03	17	21	11.89	14.69	19	0.023	19	0.006	31	74	19	25.676	1	18	N
GO:GNF0211	LC	gliding motility	-13.56	19	29	459	500	0.01	62	75	12.4	15	238	0.002	80	0	101	268	80	29.851	3	77	Y
GO:PM16380193	LT	Combinatorial gene regulation in Plasmodium falciparum.|JOUR|Nat. Genet	-16.24	8	17	18	18	0	4	6	22.22	33.33	0	1	0	1	7	11	0	0	0	0	N
GO:PM15230980	LT	Post-translational generation of constitutively active cores from larger phosphatases in the malaria parasite, Plasmodium falciparum: implications for proteomics.|JOUR|BMC Molecular Biology|2004	-16.59	5	5	5	5	0.04	3	4	60	80	0	1	0	1	2	3	0	0	0	0	N
