# Supplementary material for: Evidence-Based Annotation of the Malaria Parasite's Genome Using Comparative Expression Profiling
Source: PLoS One. 2008 Feb 13;3(2):e1570. doi: 10.1371/journal.pone.0001570 (PMC2215772; doi:10.1371/journal.pone.0001570)
Supplement: Table S2 — Yeast and human orthologs evidence and protein interaction evidence for assigned and predicted gene ontology memberships of malaria genes. (3.40 MB XLS) [file pone.0001570.s002.xls]

## Sheet: SupplementalT2
GO_Name	GO_Description	OrthologConfirmed	Gene_Name	Gene_Description	IsKnownInGO	YeastEvidence	HumanEvidence	NofDirect	DirectProtein	NofIndirect	IndirectProtein
GO:0000067	DNA replication and chromosome cycle	GO:0006261(Yeast);GO:0030261(Yeast);GO:0007076(Yeast);GO:0007062(Yeast);GO:0006270(Human);GO:0006261(Human);GO:0030261(Human);GO:0007059(Human);GO:0007076(Human);GO:0000070(Human);GO:0006275(Human);	MAL13P1.96	chromosome segregation protein, putative	Known	GO:0006261:DNA-dependent DNA replication (YFR031C:-10.47); GO:0030261:chromosome condensation (YFR031C:-7.88); GO:0007076:mitotic chromosome condensation (YFR031C:-8.75); GO:0007062:sister chromatid cohesion (YFR031C:-6.15)	GO:0006270:DNA replication initiation (204240_s_at:-11.16); GO:0006261:DNA-dependent DNA replication (204240_s_at:-21.49); GO:0030261:chromosome condensation (204240_s_at:-6.73); GO:0007059:chromosome segregation (204240_s_at:-15.74); GO:0007076:mitotic chromosome condensation (204240_s_at:-10.92); GO:0000070:mitotic sister chromatid segregation (204240_s_at:-15.68); GO:0006275:regulation of DNA …
GO:0000067	DNA replication and chromosome cycle	GO:0006267(Yeast);GO:0006270(Human);GO:0006268(Human);GO:0006261(Human);GO:0030261(Human);GO:0007059(Human);GO:0007076(Human);GO:0000070(Human);	PF07_0023	DNA replication licensing factor mcm7 homologue, putative	Known	GO:0006267:pre-replicative complex formation and maintenance (YBR202W:-8.77)	GO:0006270:DNA replication initiation (208795_s_at:-11.16); GO:0006268:DNA unwinding during replication (208795_s_at:-6.81); GO:0006261:DNA-dependent DNA replication (208795_s_at:-21.49); GO:0030261:chromosome condensation (208795_s_at:-6.73); GO:0007059:chromosome segregation (208795_s_at:-15.74); GO:0007076:mitotic chromosome condensation (208795_s_at:-10.92); GO:0000070:mitotic sister chromati…
GO:0000067	DNA replication and chromosome cycle	GO:0006261(Yeast);GO:0006273(Yeast);GO:0006272(Yeast);GO:0007062(Yeast);	PF08_0009	translation initiation factor EIF-2b alpha subunit, putative	Predicted	GO:0006261:DNA-dependent DNA replication (YKR026C:-10.47); GO:0006273:lagging strand elongation (YKR026C:-13.26); GO:0006272:leading strand elongation (YKR026C:-7.71); GO:0007062:sister chromatid cohesion (YKR026C:-6.15)
GO:0000067	DNA replication and chromosome cycle	GO:0006260(Yeast);GO:0006269(Yeast);GO:0006271(Yeast);GO:0006261(Yeast);GO:0006273(Yeast);GO:0007062(Yeast);GO:0006270(Human);GO:0030261(Human);GO:0007059(Human);GO:0007076(Human);GO:0000070(Human);GO:0006275(Human);	PF08_0125	tubulin gamma chain	Predicted	GO:0006260:DNA replication (YLR212C:-19.13); GO:0006269:DNA replication, priming (YLR212C:-11.86); GO:0006271:DNA strand elongation (YLR212C:-14.73); GO:0006261:DNA-dependent DNA replication (YLR212C:-10.47); GO:0006273:lagging strand elongation (YLR212C:-13.26); GO:0007062:sister chromatid cohesion (YLR212C:-6.15)	GO:0006270:DNA replication initiation (201714_at:-11.16); GO:0030261:chromosome condensation (201714_at:-6.73); GO:0007059:chromosome segregation (201714_at:-15.74); GO:0007076:mitotic chromosome condensation (201714_at:-10.92); GO:0000070:mitotic sister chromatid segregation (201714_at:-15.68); GO:0006275:regulation of DNA replication (201714_at:-7.27)
GO:0000067	DNA replication and chromosome cycle	GO:0006270(Human);GO:0007059(Human);GO:0006275(Human);	PF10_0084	tubulin beta chain, putative	Predicted		GO:0006270:DNA replication initiation (209026_x_at:-11.16); GO:0007059:chromosome segregation (209026_x_at:-15.74); GO:0006275:regulation of DNA replication (209026_x_at:-7.27)
GO:0000067	DNA replication and chromosome cycle	GO:0006270(Human);GO:0006261(Human);GO:0030261(Human);GO:0007059(Human);GO:0000070(Human);GO:0006275(Human);	PF10_0165	DNA polymerase delta catalytic subunit	Known		GO:0006270:DNA replication initiation (203422_at:-11.16); GO:0006261:DNA-dependent DNA replication (203422_at:-21.49); GO:0030261:chromosome condensation (203422_at:-6.73); GO:0007059:chromosome segregation (203422_at:-15.74); GO:0000070:mitotic sister chromatid segregation (203422_at:-15.68); GO:0006275:regulation of DNA replication (203422_at:-7.27)
GO:0000067	DNA replication and chromosome cycle	GO:0006260(Yeast);GO:0006269(Yeast);GO:0006271(Yeast);GO:0006268(Yeast);GO:0006261(Yeast);GO:0030261(Yeast);GO:0006273(Yeast);GO:0006272(Yeast);GO:0045005(Yeast);GO:0006298(Yeast);GO:0007062(Yeast);GO:0006270(Human);GO:0006271(Human);GO:0006261(Human);GO:0030261(Human);GO:0007059(Human);GO:0007076(Human);GO:0000070(Human);GO:0006275(Human);	PF11_0117	replication factor C subunit 5, putative	Known	GO:0006260:DNA replication (YBR087W:-19.13); GO:0006269:DNA replication, priming (YBR087W:-11.86); GO:0006271:DNA strand elongation (YBR087W:-14.73); GO:0006268:DNA unwinding (YBR087W:-7.45); GO:0006261:DNA-dependent DNA replication (YBR087W:-10.47); GO:0030261:chromosome condensation (YBR087W:-7.88); GO:0006273:lagging strand elongation (YBR087W:-13.26); GO:0006272:leading strand elongation (YBR…	GO:0006270:DNA replication initiation (204127_at:-11.16); GO:0006271:DNA strand elongation (204127_at:-6.60); GO:0006261:DNA-dependent DNA replication (204127_at:-21.49); GO:0030261:chromosome condensation (204127_at:-6.73); GO:0007059:chromosome segregation (204127_at:-15.74); GO:0007076:mitotic chromosome condensation (204127_at:-10.92); GO:0000070:mitotic sister chromatid segregation (204127_a…
GO:0000067	DNA replication and chromosome cycle	GO:0006270(Human);GO:0006268(Human);GO:0006261(Human);GO:0007059(Human);	PF11_0282	deoxyuridine 5'-triphosphate nucleotidohydrolase, putative	Known		GO:0006270:DNA replication initiation (209932_s_at:-11.16); GO:0006268:DNA unwinding during replication (209932_s_at:-6.81); GO:0006261:DNA-dependent DNA replication (209932_s_at:-21.49); GO:0007059:chromosome segregation (209932_s_at:-15.74)
GO:0000067	DNA replication and chromosome cycle	GO:0006270(Human);GO:0006268(Human);GO:0006261(Human);GO:0030261(Human);GO:0007059(Human);GO:0000070(Human);	PF11_0317	structural maintenance of chromosome protein, putative	Known		GO:0006270:DNA replication initiation (201589_at:-11.16); GO:0006268:DNA unwinding during replication (201589_at:-6.81); GO:0006261:DNA-dependent DNA replication (201589_at:-21.49); GO:0030261:chromosome condensation (201589_at:-6.73); GO:0007059:chromosome segregation (201589_at:-15.74); GO:0000070:mitotic sister chromatid segregation (201589_at:-15.68)
GO:0000067	DNA replication and chromosome cycle	GO:0006268(Yeast);GO:0006270(Human);GO:0006261(Human);GO:0030261(Human);GO:0007059(Human);GO:0007076(Human);GO:0000070(Human);GO:0006275(Human);	PF13_0095	DNA replication licensing factor mcm4, putative	Known	GO:0006268:DNA unwinding (YPR019W:-7.45)	GO:0006270:DNA replication initiation (212141_at:-11.16); GO:0006261:DNA-dependent DNA replication (212141_at:-21.49); GO:0030261:chromosome condensation (212141_at:-6.73); GO:0007059:chromosome segregation (212141_at:-15.74); GO:0007076:mitotic chromosome condensation (212141_at:-10.92); GO:0000070:mitotic sister chromatid segregation (212141_at:-15.68); GO:0006275:regulation of DNA replication …
GO:0000067	DNA replication and chromosome cycle	GO:0006270(Human);GO:0006261(Human);GO:0030261(Human);GO:0007059(Human);GO:0007076(Human);GO:0000070(Human);GO:0006275(Human);	PF13_0291	replication licensing factor, putative	Known		GO:0006270:DNA replication initiation (201930_at:-11.16); GO:0006261:DNA-dependent DNA replication (201930_at:-21.49); GO:0030261:chromosome condensation (201930_at:-6.73); GO:0007059:chromosome segregation (201930_at:-15.74); GO:0007076:mitotic chromosome condensation (201930_at:-10.92); GO:0000070:mitotic sister chromatid segregation (201930_at:-15.68); GO:0006275:regulation of DNA replication …
GO:0000067	DNA replication and chromosome cycle	GO:0006260(Yeast);GO:0006269(Yeast);GO:0006271(Yeast);GO:0006261(Yeast);GO:0030261(Yeast);GO:0006273(Yeast);GO:0006272(Yeast);GO:0045005(Yeast);GO:0006298(Yeast);GO:0007064(Yeast);GO:0007062(Yeast);GO:0006266(Human);GO:0006270(Human);GO:0006268(Human);GO:0006261(Human);GO:0030261(Human);GO:0007059(Human);GO:0007076(Human);GO:0000070(Human);GO:0006275(Human);	PF13_0328	proliferating cell nuclear antigen	Known	GO:0006260:DNA replication (YBR088C:-19.13); GO:0006269:DNA replication, priming (YBR088C:-11.86); GO:0006271:DNA strand elongation (YBR088C:-14.73); GO:0006261:DNA-dependent DNA replication (YBR088C:-10.47); GO:0030261:chromosome condensation (YBR088C:-7.88); GO:0006273:lagging strand elongation (YBR088C:-13.26); GO:0006272:leading strand elongation (YBR088C:-7.71); GO:0045005:maintenance of fid…	GO:0006266:DNA ligation (201202_at:-4.86); GO:0006270:DNA replication initiation (201202_at:-11.16); GO:0006268:DNA unwinding during replication (201202_at:-6.81); GO:0006261:DNA-dependent DNA replication (201202_at:-21.49); GO:0030261:chromosome condensation (201202_at:-6.73); GO:0007059:chromosome segregation (201202_at:-15.74); GO:0007076:mitotic chromosome condensation (201202_at:-10.92); GO:…
GO:0000067	DNA replication and chromosome cycle	GO:0006270(Human);GO:0006275(Human);	PF13_0349	nucleoside diphosphate kinase b; putative	Predicted		GO:0006270:DNA replication initiation (212739_s_at:-11.16); GO:0006275:regulation of DNA replication (201577_at:-7.27)
GO:0000067	DNA replication and chromosome cycle	GO:0006270(Human);GO:0006261(Human);GO:0030261(Human);GO:0007059(Human);GO:0007076(Human);GO:0000070(Human);GO:0006275(Human);	PF14_0053	ribonucleotide reductase small subunit	Known		GO:0006270:DNA replication initiation (209773_s_at:-11.16); GO:0006261:DNA-dependent DNA replication (209773_s_at:-21.49); GO:0030261:chromosome condensation (209773_s_at:-6.73); GO:0007059:chromosome segregation (209773_s_at:-15.74); GO:0007076:mitotic chromosome condensation (209773_s_at:-10.92); GO:0000070:mitotic sister chromatid segregation (209773_s_at:-15.68); GO:0006275:regulation of DNA …
GO:0000067	DNA replication and chromosome cycle	GO:0006268(Yeast);GO:0006267(Yeast);GO:0006270(Human);GO:0006268(Human);GO:0006261(Human);GO:0030261(Human);GO:0007059(Human);GO:0007076(Human);GO:0000070(Human);GO:0006275(Human);	PF14_0177	DNA replication licensing factor MCM2	Known	GO:0006268:DNA unwinding (YBL023C:-7.45); GO:0006267:pre-replicative complex formation and maintenance (YBL023C:-8.77)	GO:0006270:DNA replication initiation (202107_s_at:-11.16); GO:0006268:DNA unwinding during replication (202107_s_at:-6.81); GO:0006261:DNA-dependent DNA replication (202107_s_at:-21.49); GO:0030261:chromosome condensation (202107_s_at:-6.73); GO:0007059:chromosome segregation (202107_s_at:-15.74); GO:0007076:mitotic chromosome condensation (202107_s_at:-10.92); GO:0000070:mitotic sister chromati…
GO:0000067	DNA replication and chromosome cycle	GO:0006275(Human);	PF14_0484	acetyl-CoA acetyltransferase, putative	Predicted		GO:0006275:regulation of DNA replication (209608_s_at:-7.27)
GO:0000067	DNA replication and chromosome cycle	GO:0006272(Yeast);GO:0006270(Human);GO:0006261(Human);GO:0007076(Human);GO:0006275(Human);	PF14_0601	replication factor C3	Known	GO:0006272:leading strand elongation (YNL290W:-7.71)	GO:0006270:DNA replication initiation (203209_at:-11.16); GO:0006261:DNA-dependent DNA replication (203209_at:-21.49); GO:0007076:mitotic chromosome condensation (203209_at:-10.92); GO:0006275:regulation of DNA replication (203209_at:-7.27)
GO:0000067	DNA replication and chromosome cycle	GO:0006261(Yeast);GO:0007062(Yeast);	PFB0795w	ATP synthase F1, alpha subunit, putative	Predicted	GO:0006261:DNA-dependent DNA replication (YBL099W:-10.47); GO:0007062:sister chromatid cohesion (YBL099W:-6.15)
GO:0000067	DNA replication and chromosome cycle	GO:0006272(Yeast);GO:0007062(Yeast);GO:0006270(Human);GO:0006271(Human);GO:0006261(Human);GO:0030261(Human);GO:0007059(Human);GO:0007076(Human);GO:0000070(Human);GO:0006275(Human);	PFB0840w	replication factor C, subunit 2	Known	GO:0006272:leading strand elongation (YJR068W:-7.71); GO:0007062:sister chromatid cohesion (YJR068W:-6.15)	GO:0006270:DNA replication initiation (204023_at:-11.16); GO:0006271:DNA strand elongation (204023_at:-6.60); GO:0006261:DNA-dependent DNA replication (204023_at:-21.49); GO:0030261:chromosome condensation (204023_at:-6.73); GO:0007059:chromosome segregation (204023_at:-15.74); GO:0007076:mitotic chromosome condensation (204023_at:-10.92); GO:0000070:mitotic sister chromatid segregation (204023_a…
GO:0000067	DNA replication and chromosome cycle	GO:0006272(Yeast);	PFB0895c	replication factor C subunit 1, putative	Known	GO:0006272:leading strand elongation (YOR217W:-7.71)
GO:0000067	DNA replication and chromosome cycle	GO:0006261(Human);GO:0030261(Human);GO:0007059(Human);GO:0007076(Human);GO:0000070(Human);GO:0006275(Human);	PFC0860w	kinesin, putative	Predicted		GO:0006261:DNA-dependent DNA replication (221258_s_at:-21.49); GO:0030261:chromosome condensation (221258_s_at:-6.73); GO:0007059:chromosome segregation (221258_s_at:-15.74); GO:0007076:mitotic chromosome condensation (221258_s_at:-10.92); GO:0000070:mitotic sister chromatid segregation (221258_s_at:-15.68); GO:0006275:regulation of DNA replication (221258_s_at:-7.27)
GO:0000067	DNA replication and chromosome cycle	GO:0006260(Yeast);GO:0006269(Yeast);GO:0006271(Yeast);GO:0045005(Yeast);GO:0006298(Yeast);GO:0007064(Yeast);GO:0007062(Yeast);GO:0006270(Human);GO:0006261(Human);GO:0007076(Human);GO:0006275(Human);	PFE0090w	hypothetical protein	Predicted	GO:0006260:DNA replication (YML102W:-19.13); GO:0006269:DNA replication, priming (YML102W:-11.86); GO:0006271:DNA strand elongation (YML102W:-14.73); GO:0045005:maintenance of fidelity during DNA-dependent DNA replication (YML102W:-12.36); GO:0006298:mismatch repair (YML102W:-12.36); GO:0007064:mitotic sister chromatid cohesion (YML102W:-8.70); GO:0007062:sister chromatid cohesion (YML102W:-6.15)	GO:0006270:DNA replication initiation (204775_at:-11.16); GO:0006261:DNA-dependent DNA replication (204775_at:-21.49); GO:0007076:mitotic chromosome condensation (204775_at:-10.92); GO:0006275:regulation of DNA replication (204775_at:-7.27)
GO:0000067	DNA replication and chromosome cycle	GO:0006268(Human);	PFE0215w	ATP-dependent helicase, putative	Predicted		GO:0006268:DNA unwinding during replication (208152_s_at:-6.81,221699_s_at:-6.81)
GO:0000067	DNA replication and chromosome cycle	GO:0006260(Yeast);GO:0006269(Yeast);GO:0006271(Yeast);GO:0006265(Yeast);GO:0006261(Yeast);GO:0030261(Yeast);GO:0006273(Yeast);GO:0006272(Yeast);GO:0045005(Yeast);GO:0006298(Yeast);GO:0007064(Yeast);GO:0007062(Yeast);GO:0006270(Human);GO:0006261(Human);GO:0030261(Human);GO:0007059(Human);GO:0007076(Human);GO:0000070(Human);GO:0006275(Human);	PFE0270c	DNA repair protein, putative	Known	GO:0006260:DNA replication (YDR097C:-19.13,YOL090W:-19.13); GO:0006269:DNA replication, priming (YDR097C:-11.86,YOL090W:-11.86); GO:0006271:DNA strand elongation (YDR097C:-14.73,YOL090W:-14.73); GO:0006265:DNA topological change (YOL090W:-8.81); GO:0006261:DNA-dependent DNA replication (YOL090W:-10.47); GO:0030261:chromosome condensation (YOL090W:-7.88); GO:0006273:lagging strand elongation (YOL0…	GO:0006270:DNA replication initiation (209421_at:-11.16,211450_s_at:-11.16); GO:0006261:DNA-dependent DNA replication (209421_at:-21.49,211450_s_at:-21.49); GO:0030261:chromosome condensation (209421_at:-6.73,211450_s_at:-6.73); GO:0007059:chromosome segregation (209421_at:-15.74,211450_s_at:-15.74); GO:0007076:mitotic chromosome condensation (211450_s_at:-10.92); GO:0000070:mitotic sister chroma…
GO:0000067	DNA replication and chromosome cycle	GO:0006270(Human);GO:0006268(Human);GO:0006261(Human);GO:0030261(Human);GO:0007059(Human);GO:0007076(Human);GO:0000070(Human);GO:0006275(Human);	PFE0450w	chromosome condensation protein, putative	Predicted		GO:0006270:DNA replication initiation (201663_s_at:-11.16); GO:0006268:DNA unwinding during replication (201663_s_at:-6.81); GO:0006261:DNA-dependent DNA replication (201663_s_at:-21.49); GO:0030261:chromosome condensation (201663_s_at:-6.73); GO:0007059:chromosome segregation (201663_s_at:-15.74); GO:0007076:mitotic chromosome condensation (201663_s_at:-10.92); GO:0000070:mitotic sister chromati…
GO:0000067	DNA replication and chromosome cycle	GO:0006268(Yeast);GO:0006267(Yeast);GO:0006266(Human);GO:0006270(Human);GO:0006268(Human);GO:0006261(Human);GO:0030261(Human);GO:0007059(Human);GO:0007076(Human);GO:0000070(Human);GO:0006275(Human);	PFE1345c	minichromosome maintenance protein 3, putative	Predicted	GO:0006268:DNA unwinding (YEL032W:-7.45); GO:0006267:pre-replicative complex formation and maintenance (YEL032W:-8.77)	GO:0006266:DNA ligation (201555_at:-4.86); GO:0006270:DNA replication initiation (201555_at:-11.16); GO:0006268:DNA unwinding during replication (201555_at:-6.81); GO:0006261:DNA-dependent DNA replication (201555_at:-21.49); GO:0030261:chromosome condensation (201555_at:-6.73); GO:0007059:chromosome segregation (201555_at:-15.74); GO:0007076:mitotic chromosome condensation (201555_at:-10.92); GO:…
GO:0000067	DNA replication and chromosome cycle	GO:0006268(Human);	PFF0510w	histone H3, putative	Predicted		GO:0006268:DNA unwinding during replication (211940_x_at:-6.81)
GO:0000067	DNA replication and chromosome cycle	GO:0006270(Human);GO:0006268(Human);GO:0006261(Human);GO:0030261(Human);GO:0007059(Human);GO:0007076(Human);GO:0000070(Human);GO:0006275(Human);	PFF0785w	hypothetical protein	Predicted		GO:0006270:DNA replication initiation (204162_at:-11.16); GO:0006268:DNA unwinding during replication (204162_at:-6.81); GO:0006261:DNA-dependent DNA replication (204162_at:-21.49); GO:0030261:chromosome condensation (204162_at:-6.73); GO:0007059:chromosome segregation (204162_at:-15.74); GO:0007076:mitotic chromosome condensation (204162_at:-10.92); GO:0000070:mitotic sister chromatid segregatio…
GO:0000067	DNA replication and chromosome cycle	GO:0006271(Yeast);GO:0006261(Yeast);GO:0030261(Yeast);GO:0007062(Yeast);	PFI0215c	signal peptidase, putative	Predicted	GO:0006271:DNA strand elongation (YLR066W:-14.73); GO:0006261:DNA-dependent DNA replication (YLR066W:-10.47); GO:0030261:chromosome condensation (YLR066W:-7.88); GO:0007062:sister chromatid cohesion (YLR066W:-6.15)
GO:0000067	DNA replication and chromosome cycle	GO:0006269(Yeast);GO:0006271(Yeast);GO:0007062(Yeast);	PFI0530c	DNA primase, large subunit, putative	Known	GO:0006269:DNA replication, priming (YKL045W:-11.86); GO:0006271:DNA strand elongation (YKL045W:-14.73); GO:0007062:sister chromatid cohesion (YKL045W:-6.15)
GO:0000067	DNA replication and chromosome cycle	GO:0006270(Human);GO:0006261(Human);GO:0006275(Human);	PFL0150w	origin recognition complex 1 protein	Known		GO:0006270:DNA replication initiation (205085_at:-11.16); GO:0006261:DNA-dependent DNA replication (205085_at:-21.49); GO:0006275:regulation of DNA replication (205085_at:-7.27)
GO:0000067	DNA replication and chromosome cycle	GO:0006268(Yeast);GO:0007062(Yeast);GO:0006266(Human);GO:0006270(Human);GO:0006268(Human);GO:0006261(Human);GO:0030261(Human);GO:0007059(Human);GO:0000070(Human);	PFL0580w	DNA replication licensing factor mcm5, putative	Known	GO:0006268:DNA unwinding (YLR274W:-7.45); GO:0007062:sister chromatid cohesion (YLR274W:-6.15)	GO:0006266:DNA ligation (216237_s_at:-4.86); GO:0006270:DNA replication initiation (216237_s_at:-11.16); GO:0006268:DNA unwinding during replication (216237_s_at:-6.81); GO:0006261:DNA-dependent DNA replication (216237_s_at:-21.49); GO:0030261:chromosome condensation (216237_s_at:-6.73); GO:0007059:chromosome segregation (216237_s_at:-15.74); GO:0000070:mitotic sister chromatid segregation (21623…
GO:0000067	DNA replication and chromosome cycle	GO:0006270(Human);GO:0006261(Human);GO:0030261(Human);GO:0007059(Human);GO:0007076(Human);GO:0000070(Human);GO:0006275(Human);	PFL1180w	Chromatin assembly protein (ASF1), putative	Predicted		GO:0006270:DNA replication initiation (203428_s_at:-11.16,218115_at:-11.16); GO:0006261:DNA-dependent DNA replication (203428_s_at:-21.49,218115_at:-21.49); GO:0030261:chromosome condensation (203428_s_at:-6.73); GO:0007059:chromosome segregation (203428_s_at:-15.74); GO:0007076:mitotic chromosome condensation (218115_at:-10.92); GO:0000070:mitotic sister chromatid segregation (203428_s_at:-15.68…
GO:0000067	DNA replication and chromosome cycle	GO:0006270(Human);GO:0006261(Human);GO:0030261(Human);GO:0007059(Human);GO:0000070(Human);GO:0006275(Human);	PY00203	DNA polymerase delta catalytic subunit	Known		GO:0006270:DNA replication initiation (203422_at:-11.16); GO:0006261:DNA-dependent DNA replication (203422_at:-21.49); GO:0030261:chromosome condensation (203422_at:-6.73); GO:0007059:chromosome segregation (203422_at:-15.74); GO:0000070:mitotic sister chromatid segregation (203422_at:-15.68); GO:0006275:regulation of DNA replication (203422_at:-7.27)
GO:0000067	DNA replication and chromosome cycle	GO:0006270(Human);GO:0006268(Human);GO:0006261(Human);GO:0030261(Human);GO:0007059(Human);GO:0000070(Human);	PY00653	chromosome segregation protein smc1	Known		GO:0006270:DNA replication initiation (201589_at:-11.16); GO:0006268:DNA unwinding during replication (201589_at:-6.81); GO:0006261:DNA-dependent DNA replication (201589_at:-21.49); GO:0030261:chromosome condensation (201589_at:-6.73); GO:0007059:chromosome segregation (201589_at:-15.74); GO:0000070:mitotic sister chromatid segregation (201589_at:-15.68)
GO:0000067	DNA replication and chromosome cycle	GO:0006260(Yeast);GO:0006269(Yeast);GO:0006271(Yeast);GO:0006261(Yeast);GO:0006273(Yeast);GO:0007062(Yeast);GO:0006270(Human);GO:0030261(Human);GO:0007059(Human);GO:0007076(Human);GO:0000070(Human);GO:0006275(Human);	PY00808	tubulin gamma chain	Predicted	GO:0006260:DNA replication (YLR212C:-19.13); GO:0006269:DNA replication, priming (YLR212C:-11.86); GO:0006271:DNA strand elongation (YLR212C:-14.73); GO:0006261:DNA-dependent DNA replication (YLR212C:-10.47); GO:0006273:lagging strand elongation (YLR212C:-13.26); GO:0007062:sister chromatid cohesion (YLR212C:-6.15)	GO:0006270:DNA replication initiation (201714_at:-11.16); GO:0030261:chromosome condensation (201714_at:-6.73); GO:0007059:chromosome segregation (201714_at:-15.74); GO:0007076:mitotic chromosome condensation (201714_at:-10.92); GO:0000070:mitotic sister chromatid segregation (201714_at:-15.68); GO:0006275:regulation of DNA replication (201714_at:-7.27)
GO:0000067	DNA replication and chromosome cycle	GO:0006269(Yeast);GO:0006271(Yeast);GO:0007062(Yeast);	PY00851	DNA primase large subunit	Known	GO:0006269:DNA replication, priming (YKL045W:-11.86); GO:0006271:DNA strand elongation (YKL045W:-14.73); GO:0007062:sister chromatid cohesion (YKL045W:-6.15)
GO:0000067	DNA replication and chromosome cycle	GO:0006261(Human);GO:0030261(Human);GO:0007059(Human);GO:0007076(Human);GO:0000070(Human);GO:0006275(Human);	PY00972	kinesin-related protein	Predicted		GO:0006261:DNA-dependent DNA replication (221258_s_at:-21.49); GO:0030261:chromosome condensation (221258_s_at:-6.73); GO:0007059:chromosome segregation (221258_s_at:-15.74); GO:0007076:mitotic chromosome condensation (221258_s_at:-10.92); GO:0000070:mitotic sister chromatid segregation (221258_s_at:-15.68); GO:0006275:regulation of DNA replication (221258_s_at:-7.27)
GO:0000067	DNA replication and chromosome cycle	GO:0006268(Yeast);GO:0006267(Yeast);GO:0006270(Human);GO:0006268(Human);GO:0006261(Human);GO:0030261(Human);GO:0007059(Human);GO:0007076(Human);GO:0000070(Human);GO:0006275(Human);	PY01644	DNA replication licensing factor MCM2	Known	GO:0006268:DNA unwinding (YBL023C:-7.45); GO:0006267:pre-replicative complex formation and maintenance (YBL023C:-8.77)	GO:0006270:DNA replication initiation (202107_s_at:-11.16); GO:0006268:DNA unwinding during replication (202107_s_at:-6.81); GO:0006261:DNA-dependent DNA replication (202107_s_at:-21.49); GO:0030261:chromosome condensation (202107_s_at:-6.73); GO:0007059:chromosome segregation (202107_s_at:-15.74); GO:0007076:mitotic chromosome condensation (202107_s_at:-10.92); GO:0000070:mitotic sister chromati…
GO:0000067	DNA replication and chromosome cycle	GO:0006260(Yeast);GO:0006269(Yeast);GO:0006271(Yeast);GO:0006268(Yeast);GO:0006261(Yeast);GO:0030261(Yeast);GO:0006273(Yeast);GO:0006272(Yeast);GO:0045005(Yeast);GO:0006298(Yeast);GO:0007062(Yeast);GO:0006270(Human);GO:0006271(Human);GO:0006261(Human);GO:0030261(Human);GO:0007059(Human);GO:0007076(Human);GO:0000070(Human);GO:0006275(Human);	PY01741	Drosophila melanogaster BcDNA.LD06837, putative	Known	GO:0006260:DNA replication (YBR087W:-19.13); GO:0006269:DNA replication, priming (YBR087W:-11.86); GO:0006271:DNA strand elongation (YBR087W:-14.73); GO:0006268:DNA unwinding (YBR087W:-7.45); GO:0006261:DNA-dependent DNA replication (YBR087W:-10.47); GO:0030261:chromosome condensation (YBR087W:-7.88); GO:0006273:lagging strand elongation (YBR087W:-13.26); GO:0006272:leading strand elongation (YBR…	GO:0006270:DNA replication initiation (204127_at:-11.16); GO:0006271:DNA strand elongation (204127_at:-6.60); GO:0006261:DNA-dependent DNA replication (204127_at:-21.49); GO:0030261:chromosome condensation (204127_at:-6.73); GO:0007059:chromosome segregation (204127_at:-15.74); GO:0007076:mitotic chromosome condensation (204127_at:-10.92); GO:0000070:mitotic sister chromatid segregation (204127_a…
GO:0000067	DNA replication and chromosome cycle	GO:0006260(Yeast);GO:0006269(Yeast);GO:0006271(Yeast);GO:0006261(Yeast);GO:0030261(Yeast);GO:0006273(Yeast);GO:0006272(Yeast);GO:0045005(Yeast);GO:0006298(Yeast);GO:0007064(Yeast);GO:0007062(Yeast);GO:0006266(Human);GO:0006270(Human);GO:0006268(Human);GO:0006261(Human);GO:0030261(Human);GO:0007059(Human);GO:0007076(Human);GO:0000070(Human);GO:0006275(Human);	PY01758	proliferating cell nuclear antigen	Known	GO:0006260:DNA replication (YBR088C:-19.13); GO:0006269:DNA replication, priming (YBR088C:-11.86); GO:0006271:DNA strand elongation (YBR088C:-14.73); GO:0006261:DNA-dependent DNA replication (YBR088C:-10.47); GO:0030261:chromosome condensation (YBR088C:-7.88); GO:0006273:lagging strand elongation (YBR088C:-13.26); GO:0006272:leading strand elongation (YBR088C:-7.71); GO:0045005:maintenance of fid…	GO:0006266:DNA ligation (201202_at:-4.86); GO:0006270:DNA replication initiation (201202_at:-11.16); GO:0006268:DNA unwinding during replication (201202_at:-6.81); GO:0006261:DNA-dependent DNA replication (201202_at:-21.49); GO:0030261:chromosome condensation (201202_at:-6.73); GO:0007059:chromosome segregation (201202_at:-15.74); GO:0007076:mitotic chromosome condensation (201202_at:-10.92); GO:…
GO:0000067	DNA replication and chromosome cycle	GO:0006261(Yeast);GO:0030261(Yeast);GO:0007076(Yeast);GO:0007062(Yeast);GO:0006270(Human);GO:0006261(Human);GO:0030261(Human);GO:0007059(Human);GO:0007076(Human);GO:0000070(Human);GO:0006275(Human);	PY01780	protein mix-1, putative	Known	GO:0006261:DNA-dependent DNA replication (YFR031C:-10.47); GO:0030261:chromosome condensation (YFR031C:-7.88); GO:0007076:mitotic chromosome condensation (YFR031C:-8.75); GO:0007062:sister chromatid cohesion (YFR031C:-6.15)	GO:0006270:DNA replication initiation (204240_s_at:-11.16); GO:0006261:DNA-dependent DNA replication (204240_s_at:-21.49); GO:0030261:chromosome condensation (204240_s_at:-6.73); GO:0007059:chromosome segregation (204240_s_at:-15.74); GO:0007076:mitotic chromosome condensation (204240_s_at:-10.92); GO:0000070:mitotic sister chromatid segregation (204240_s_at:-15.68); GO:0006275:regulation of DNA …
GO:0000067	DNA replication and chromosome cycle	GO:0006270(Human);GO:0006268(Human);GO:0006261(Human);GO:0030261(Human);GO:0007059(Human);GO:0007076(Human);GO:0000070(Human);GO:0006275(Human);	PY01957	hypothetical protein	Predicted		GO:0006270:DNA replication initiation (204162_at:-11.16); GO:0006268:DNA unwinding during replication (204162_at:-6.81); GO:0006261:DNA-dependent DNA replication (204162_at:-21.49); GO:0030261:chromosome condensation (204162_at:-6.73); GO:0007059:chromosome segregation (204162_at:-15.74); GO:0007076:mitotic chromosome condensation (204162_at:-10.92); GO:0000070:mitotic sister chromatid segregatio…
GO:0000067	DNA replication and chromosome cycle	GO:0006275(Human);	PY01991	acetyl-coa acetyltransferase	Predicted		GO:0006275:regulation of DNA replication (209608_s_at:-7.27)
GO:0000067	DNA replication and chromosome cycle	GO:0006260(Yeast);GO:0006269(Yeast);GO:0006271(Yeast);GO:0006265(Yeast);GO:0006261(Yeast);GO:0030261(Yeast);GO:0006273(Yeast);GO:0006272(Yeast);GO:0045005(Yeast);GO:0006298(Yeast);GO:0007064(Yeast);GO:0007062(Yeast);GO:0006270(Human);GO:0006261(Human);GO:0030261(Human);GO:0007059(Human);GO:0007076(Human);GO:0000070(Human);GO:0006275(Human);	PY02936	G/T mismatch binding protein-related	Known	GO:0006260:DNA replication (YDR097C:-19.13,YOL090W:-19.13); GO:0006269:DNA replication, priming (YDR097C:-11.86,YOL090W:-11.86); GO:0006271:DNA strand elongation (YDR097C:-14.73,YOL090W:-14.73); GO:0006265:DNA topological change (YOL090W:-8.81); GO:0006261:DNA-dependent DNA replication (YOL090W:-10.47); GO:0030261:chromosome condensation (YOL090W:-7.88); GO:0006273:lagging strand elongation (YOL0…	GO:0006270:DNA replication initiation (209421_at:-11.16,211450_s_at:-11.16); GO:0006261:DNA-dependent DNA replication (209421_at:-21.49,211450_s_at:-21.49); GO:0030261:chromosome condensation (209421_at:-6.73,211450_s_at:-6.73); GO:0007059:chromosome segregation (209421_at:-15.74,211450_s_at:-15.74); GO:0007076:mitotic chromosome condensation (211450_s_at:-10.92); GO:0000070:mitotic sister chroma…
GO:0000067	DNA replication and chromosome cycle	GO:0006267(Yeast);GO:0006270(Human);GO:0006268(Human);GO:0006261(Human);GO:0030261(Human);GO:0007059(Human);GO:0007076(Human);GO:0000070(Human);	PY03236	DNA replication licensing factor mcm7	Known	GO:0006267:pre-replicative complex formation and maintenance (YBR202W:-8.77)	GO:0006270:DNA replication initiation (208795_s_at:-11.16); GO:0006268:DNA unwinding during replication (208795_s_at:-6.81); GO:0006261:DNA-dependent DNA replication (208795_s_at:-21.49); GO:0030261:chromosome condensation (208795_s_at:-6.73); GO:0007059:chromosome segregation (208795_s_at:-15.74); GO:0007076:mitotic chromosome condensation (208795_s_at:-10.92); GO:0000070:mitotic sister chromati…
GO:0000067	DNA replication and chromosome cycle	GO:0006270(Human);GO:0006268(Human);GO:0006261(Human);GO:0030261(Human);GO:0007059(Human);GO:0007076(Human);GO:0000070(Human);GO:0006275(Human);	PY03258	chromosome assembly protein xcap-c	Predicted		GO:0006270:DNA replication initiation (201663_s_at:-11.16); GO:0006268:DNA unwinding during replication (201663_s_at:-6.81); GO:0006261:DNA-dependent DNA replication (201663_s_at:-21.49); GO:0030261:chromosome condensation (201663_s_at:-6.73); GO:0007059:chromosome segregation (201663_s_at:-15.74); GO:0007076:mitotic chromosome condensation (201663_s_at:-10.92); GO:0000070:mitotic sister chromati…
GO:0000067	DNA replication and chromosome cycle	GO:0006268(Yeast);GO:0006270(Human);GO:0006261(Human);GO:0030261(Human);GO:0007059(Human);GO:0007076(Human);GO:0000070(Human);GO:0006275(Human);	PY03411	DNA replication licensing factor MCM4-related	Known	GO:0006268:DNA unwinding (YPR019W:-7.45)	GO:0006270:DNA replication initiation (212141_at:-11.16); GO:0006261:DNA-dependent DNA replication (212141_at:-21.49); GO:0030261:chromosome condensation (212141_at:-6.73); GO:0007059:chromosome segregation (212141_at:-15.74); GO:0007076:mitotic chromosome condensation (212141_at:-10.92); GO:0000070:mitotic sister chromatid segregation (212141_at:-15.68); GO:0006275:regulation of DNA replication …
GO:0000067	DNA replication and chromosome cycle	GO:0006270(Human);GO:0006261(Human);GO:0030261(Human);GO:0007059(Human);GO:0007076(Human);GO:0000070(Human);GO:0006275(Human);	PY03671	Ribonucleotide reductase, small chain	Known		GO:0006270:DNA replication initiation (209773_s_at:-11.16); GO:0006261:DNA-dependent DNA replication (209773_s_at:-21.49); GO:0030261:chromosome condensation (209773_s_at:-6.73); GO:0007059:chromosome segregation (209773_s_at:-15.74); GO:0007076:mitotic chromosome condensation (209773_s_at:-10.92); GO:0000070:mitotic sister chromatid segregation (209773_s_at:-15.68); GO:0006275:regulation of DNA …
GO:0000067	DNA replication and chromosome cycle	GO:0006268(Yeast);GO:0006267(Yeast);GO:0006266(Human);GO:0006270(Human);GO:0006268(Human);GO:0006261(Human);GO:0030261(Human);GO:0007059(Human);GO:0007076(Human);GO:0000070(Human);GO:0006275(Human);	PY03736	replication origin activator 2-related	Predicted	GO:0006268:DNA unwinding (YEL032W:-7.45); GO:0006267:pre-replicative complex formation and maintenance (YEL032W:-8.77)	GO:0006266:DNA ligation (201555_at:-4.86); GO:0006270:DNA replication initiation (201555_at:-11.16); GO:0006268:DNA unwinding during replication (201555_at:-6.81); GO:0006261:DNA-dependent DNA replication (201555_at:-21.49); GO:0030261:chromosome condensation (201555_at:-6.73); GO:0007059:chromosome segregation (201555_at:-15.74); GO:0007076:mitotic chromosome condensation (201555_at:-10.92); GO:…
GO:0000067	DNA replication and chromosome cycle	GO:0006272(Yeast);GO:0007062(Yeast);GO:0006270(Human);GO:0006271(Human);GO:0006261(Human);GO:0030261(Human);GO:0007059(Human);GO:0007076(Human);GO:0000070(Human);GO:0006275(Human);	PY03797	replication factor C, 40 kDa subunit	Known	GO:0006272:leading strand elongation (YJR068W:-7.71); GO:0007062:sister chromatid cohesion (YJR068W:-6.15)	GO:0006270:DNA replication initiation (204023_at:-11.16); GO:0006271:DNA strand elongation (204023_at:-6.60); GO:0006261:DNA-dependent DNA replication (204023_at:-21.49); GO:0030261:chromosome condensation (204023_at:-6.73); GO:0007059:chromosome segregation (204023_at:-15.74); GO:0007076:mitotic chromosome condensation (204023_at:-10.92); GO:0000070:mitotic sister chromatid segregation (204023_a…
GO:0000067	DNA replication and chromosome cycle	GO:0006268(Human);	PY03841	Unknown protein	Predicted		GO:0006268:DNA unwinding during replication (208152_s_at:-6.81,221699_s_at:-6.81)
GO:0000067	DNA replication and chromosome cycle	GO:0006260(Yeast);GO:0006269(Yeast);GO:0006271(Yeast);GO:0045005(Yeast);GO:0006298(Yeast);GO:0007064(Yeast);GO:0007062(Yeast);GO:0006270(Human);GO:0006261(Human);GO:0007076(Human);GO:0006275(Human);	PY03920	Arabidopsis thaliana At5g64630/MUB3_15	Predicted	GO:0006260:DNA replication (YML102W:-19.13); GO:0006269:DNA replication, priming (YML102W:-11.86); GO:0006271:DNA strand elongation (YML102W:-14.73); GO:0045005:maintenance of fidelity during DNA-dependent DNA replication (YML102W:-12.36); GO:0006298:mismatch repair (YML102W:-12.36); GO:0007064:mitotic sister chromatid cohesion (YML102W:-8.70); GO:0007062:sister chromatid cohesion (YML102W:-6.15)	GO:0006270:DNA replication initiation (204775_at:-11.16); GO:0006261:DNA-dependent DNA replication (204775_at:-21.49); GO:0007076:mitotic chromosome condensation (204775_at:-10.92); GO:0006275:regulation of DNA replication (204775_at:-7.27)
GO:0000067	DNA replication and chromosome cycle	GO:0006272(Yeast);GO:0006270(Human);GO:0006261(Human);GO:0007076(Human);GO:0006275(Human);	PY04255	replication factor C3	Known	GO:0006272:leading strand elongation (YNL290W:-7.71)	GO:0006270:DNA replication initiation (203209_at:-11.16); GO:0006261:DNA-dependent DNA replication (203209_at:-21.49); GO:0007076:mitotic chromosome condensation (203209_at:-10.92); GO:0006275:regulation of DNA replication (203209_at:-7.27)
GO:0000067	DNA replication and chromosome cycle	GO:0006272(Yeast);	PY04496	replication factor C, 140 kDa subunit	Known	GO:0006272:leading strand elongation (YOR217W:-7.71)
GO:0000067	DNA replication and chromosome cycle	GO:0006268(Yeast);GO:0007062(Yeast);GO:0006266(Human);GO:0006270(Human);GO:0006268(Human);GO:0006261(Human);GO:0030261(Human);GO:0007059(Human);GO:0000070(Human);	PY04668	DNA replication licensing factor MCM5	Known	GO:0006268:DNA unwinding (YLR274W:-7.45); GO:0007062:sister chromatid cohesion (YLR274W:-6.15)	GO:0006266:DNA ligation (216237_s_at:-4.86); GO:0006270:DNA replication initiation (216237_s_at:-11.16); GO:0006268:DNA unwinding during replication (216237_s_at:-6.81); GO:0006261:DNA-dependent DNA replication (216237_s_at:-21.49); GO:0030261:chromosome condensation (216237_s_at:-6.73); GO:0007059:chromosome segregation (216237_s_at:-15.74); GO:0000070:mitotic sister chromatid segregation (21623…
GO:0000067	DNA replication and chromosome cycle	GO:0006270(Human);GO:0006261(Human);GO:0030261(Human);GO:0007059(Human);GO:0007076(Human);GO:0000070(Human);GO:0006275(Human);	PY04888	DNA replication licensing factor mis5	Known		GO:0006270:DNA replication initiation (201930_at:-11.16); GO:0006261:DNA-dependent DNA replication (201930_at:-21.49); GO:0030261:chromosome condensation (201930_at:-6.73); GO:0007059:chromosome segregation (201930_at:-15.74); GO:0007076:mitotic chromosome condensation (201930_at:-10.92); GO:0000070:mitotic sister chromatid segregation (201930_at:-15.68); GO:0006275:regulation of DNA replication …
GO:0000067	DNA replication and chromosome cycle	GO:0006268(Human);	PY05073	histone H3	Predicted		GO:0006268:DNA unwinding during replication (211940_x_at:-6.81)
GO:0000067	DNA replication and chromosome cycle	GO:0006270(Human);GO:0006261(Human);GO:0006275(Human);	PY05283	origin recognition complex 1 protein	Known		GO:0006270:DNA replication initiation (205085_at:-11.16); GO:0006261:DNA-dependent DNA replication (205085_at:-21.49); GO:0006275:regulation of DNA replication (205085_at:-7.27)
GO:0000067	DNA replication and chromosome cycle	GO:0006270(Human);GO:0007059(Human);GO:0006275(Human);	PY05711	tubulin beta chain	Predicted		GO:0006270:DNA replication initiation (209026_x_at:-11.16); GO:0007059:chromosome segregation (209026_x_at:-15.74); GO:0006275:regulation of DNA replication (209026_x_at:-7.27)
GO:0000067	DNA replication and chromosome cycle	GO:0006261(Yeast);GO:0007062(Yeast);	PY05971	ATP synthase F1, alpha subunit	Predicted	GO:0006261:DNA-dependent DNA replication (YBL099W:-10.47); GO:0007062:sister chromatid cohesion (YBL099W:-6.15)
GO:0000067	DNA replication and chromosome cycle	GO:0006270(Human);GO:0006268(Human);GO:0006261(Human);GO:0030261(Human);GO:0007059(Human);GO:0000070(Human);	PY06472	SMC domain N terminal domain, putative	Known		GO:0006270:DNA replication initiation (201589_at:-11.16); GO:0006268:DNA unwinding during replication (201589_at:-6.81); GO:0006261:DNA-dependent DNA replication (201589_at:-21.49); GO:0030261:chromosome condensation (201589_at:-6.73); GO:0007059:chromosome segregation (201589_at:-15.74); GO:0000070:mitotic sister chromatid segregation (201589_at:-15.68)
GO:0000067	DNA replication and chromosome cycle	GO:0006261(Yeast);GO:0006273(Yeast);GO:0006272(Yeast);GO:0007062(Yeast);	PY07384	Initiation factor 2 subunit family, putative	Predicted	GO:0006261:DNA-dependent DNA replication (YKR026C:-10.47); GO:0006273:lagging strand elongation (YKR026C:-13.26); GO:0006272:leading strand elongation (YKR026C:-7.71); GO:0007062:sister chromatid cohesion (YKR026C:-6.15)
GO:0000151	ubiquitin ligase complex	GO:0005680(Yeast);GO:0000151(Yeast);	PFF1180w	anaphase-promoting complex subunit, putative	Known	GO:0005680:anaphase-promoting complex (YDL008W:-6.98); GO:0000151:ubiquitin ligase complex (YDL008W:-4.74)
GO:0000278	mitotic cell cycle	GO:0006261(Yeast);GO:0007076(Yeast);GO:0000088(Yeast);GO:0006270(Human);GO:0006261(Human);GO:0000085(Human);GO:0007067(Human);GO:0007076(Human);GO:0000070(Human);GO:0006275(Human);	MAL13P1.96	chromosome segregation protein, putative	Known	GO:0006261:DNA-dependent DNA replication (YFR031C:-10.47); GO:0007076:mitotic chromosome condensation (YFR031C:-8.75); GO:0000088:mitotic prophase (YFR031C:-8.75)	GO:0006270:DNA replication initiation (204240_s_at:-11.16); GO:0006261:DNA-dependent DNA replication (204240_s_at:-21.49); GO:0000085:G2 phase of mitotic cell cycle (204240_s_at:-5.20); GO:0007067:mitosis (204240_s_at:-32.06); GO:0007076:mitotic chromosome condensation (204240_s_at:-10.92); GO:0000070:mitotic sister chromatid segregation (204240_s_at:-15.68); GO:0006275:regulation of DNA replicat…
GO:0000278	mitotic cell cycle	GO:0006267(Yeast);GO:0006270(Human);GO:0006268(Human);GO:0006261(Human);GO:0007067(Human);GO:0007076(Human);GO:0000070(Human);GO:0000022(Human);	PF07_0023	DNA replication licensing factor mcm7 homologue, putative	Known	GO:0006267:pre-replicative complex formation and maintenance (YBR202W:-8.77)	GO:0006270:DNA replication initiation (208795_s_at:-11.16); GO:0006268:DNA unwinding during replication (208795_s_at:-6.81); GO:0006261:DNA-dependent DNA replication (208795_s_at:-21.49); GO:0007067:mitosis (208795_s_at:-32.06); GO:0007076:mitotic chromosome condensation (208795_s_at:-10.92); GO:0000070:mitotic sister chromatid segregation (208795_s_at:-15.68); GO:0000022:mitotic spindle elongati…
GO:0000278	mitotic cell cycle	GO:0006261(Yeast);GO:0006273(Yeast);GO:0006272(Yeast);	PF08_0009	translation initiation factor EIF-2b alpha subunit, putative	Predicted	GO:0006261:DNA-dependent DNA replication (YKR026C:-10.47); GO:0006273:lagging strand elongation (YKR026C:-13.26); GO:0006272:leading strand elongation (YKR026C:-7.71)
GO:0000278	mitotic cell cycle	GO:0006260(Yeast);GO:0006269(Yeast);GO:0006271(Yeast);GO:0006261(Yeast);GO:0000084(Yeast);GO:0006273(Yeast);GO:0006270(Human);GO:0007076(Human);GO:0000070(Human);GO:0000022(Human);GO:0006275(Human);	PF08_0125	tubulin gamma chain	Predicted	GO:0006260:DNA replication (YLR212C:-19.13); GO:0006269:DNA replication, priming (YLR212C:-11.86); GO:0006271:DNA strand elongation (YLR212C:-14.73); GO:0006261:DNA-dependent DNA replication (YLR212C:-10.47); GO:0000084:S phase of mitotic cell cycle (YLR212C:-18.95); GO:0006273:lagging strand elongation (YLR212C:-13.26)	GO:0006270:DNA replication initiation (201714_at:-11.16); GO:0007076:mitotic chromosome condensation (201714_at:-10.92); GO:0000070:mitotic sister chromatid segregation (201714_at:-15.68); GO:0000022:mitotic spindle elongation (201714_at:-3.88); GO:0006275:regulation of DNA replication (201714_at:-7.27)
GO:0000278	mitotic cell cycle	GO:0006270(Human);GO:0000085(Human);GO:0000022(Human);GO:0006275(Human);	PF10_0084	tubulin beta chain, putative	Predicted		GO:0006270:DNA replication initiation (209026_x_at:-11.16); GO:0000085:G2 phase of mitotic cell cycle (209026_x_at:-5.20); GO:0000022:mitotic spindle elongation (209026_x_at:-3.88); GO:0006275:regulation of DNA replication (209026_x_at:-7.27)
GO:0000278	mitotic cell cycle	GO:0006261(Human);	PF10_0140	hypothetical protein	Predicted		GO:0006261:DNA-dependent DNA replication (202882_x_at:-21.49)
GO:0000278	mitotic cell cycle	GO:0006270(Human);GO:0006261(Human);GO:0000070(Human);GO:0006275(Human);	PF10_0165	DNA polymerase delta catalytic subunit	Known		GO:0006270:DNA replication initiation (203422_at:-11.16); GO:0006261:DNA-dependent DNA replication (203422_at:-21.49); GO:0000070:mitotic sister chromatid segregation (203422_at:-15.68); GO:0006275:regulation of DNA replication (203422_at:-7.27)
GO:0000278	mitotic cell cycle	GO:0006272(Yeast);	PF10_0337	ADP-ribosylation factor-like protein	Predicted	GO:0006272:leading strand elongation (YBR164C:-7.71)
GO:0000278	mitotic cell cycle	GO:0006260(Yeast);GO:0006269(Yeast);GO:0006271(Yeast);GO:0006268(Yeast);GO:0006261(Yeast);GO:0000084(Yeast);GO:0006273(Yeast);GO:0006272(Yeast);GO:0045005(Yeast);GO:0006298(Yeast);GO:0006270(Human);GO:0006271(Human);GO:0006261(Human);GO:0000085(Human);GO:0007067(Human);GO:0007093(Human);GO:0007076(Human);GO:0000070(Human);GO:0006275(Human);	PF11_0117	replication factor C subunit 5, putative	Known	GO:0006260:DNA replication (YBR087W:-19.13); GO:0006269:DNA replication, priming (YBR087W:-11.86); GO:0006271:DNA strand elongation (YBR087W:-14.73); GO:0006268:DNA unwinding (YBR087W:-7.45); GO:0006261:DNA-dependent DNA replication (YBR087W:-10.47); GO:0000084:S phase of mitotic cell cycle (YBR087W:-18.95); GO:0006273:lagging strand elongation (YBR087W:-13.26); GO:0006272:leading strand elongati…	GO:0006270:DNA replication initiation (204127_at:-11.16); GO:0006271:DNA strand elongation (204127_at:-6.60); GO:0006261:DNA-dependent DNA replication (204127_at:-21.49); GO:0000085:G2 phase of mitotic cell cycle (204127_at:-5.20); GO:0007067:mitosis (204127_at:-32.06); GO:0007093:mitotic checkpoint (204127_at:-8.15); GO:0007076:mitotic chromosome condensation (204127_at:-10.92); GO:0000070:mitot…
GO:0000278	mitotic cell cycle	GO:0006270(Human);GO:0006268(Human);GO:0006261(Human);	PF11_0282	deoxyuridine 5'-triphosphate nucleotidohydrolase, putative	Known		GO:0006270:DNA replication initiation (209932_s_at:-11.16); GO:0006268:DNA unwinding during replication (209932_s_at:-6.81); GO:0006261:DNA-dependent DNA replication (209932_s_at:-21.49)
GO:0000278	mitotic cell cycle	GO:0006270(Human);GO:0006268(Human);GO:0006261(Human);GO:0000070(Human);	PF11_0317	structural maintenance of chromosome protein, putative	Known		GO:0006270:DNA replication initiation (201589_at:-11.16); GO:0006268:DNA unwinding during replication (201589_at:-6.81); GO:0006261:DNA-dependent DNA replication (201589_at:-21.49); GO:0000070:mitotic sister chromatid segregation (201589_at:-15.68)
GO:0000278	mitotic cell cycle	GO:0006268(Yeast);GO:0006270(Human);GO:0006261(Human);GO:0000080(Human);GO:0000085(Human);GO:0007067(Human);GO:0007093(Human);GO:0007076(Human);GO:0000070(Human);GO:0000022(Human);GO:0045842(Human);GO:0006275(Human);	PF13_0095	DNA replication licensing factor mcm4, putative	Known	GO:0006268:DNA unwinding (YPR019W:-7.45)	GO:0006270:DNA replication initiation (212141_at:-11.16); GO:0006261:DNA-dependent DNA replication (212141_at:-21.49); GO:0000080:G1 phase of mitotic cell cycle (212141_at:-7.35); GO:0000085:G2 phase of mitotic cell cycle (212141_at:-5.20); GO:0007067:mitosis (212141_at:-32.06); GO:0007093:mitotic checkpoint (212141_at:-8.15); GO:0007076:mitotic chromosome condensation (212141_at:-10.92); GO:0000…
GO:0000278	mitotic cell cycle	GO:0006270(Human);GO:0006261(Human);GO:0000085(Human);GO:0007067(Human);GO:0007076(Human);GO:0000070(Human);GO:0000022(Human);GO:0006275(Human);	PF13_0291	replication licensing factor, putative	Known		GO:0006270:DNA replication initiation (201930_at:-11.16); GO:0006261:DNA-dependent DNA replication (201930_at:-21.49); GO:0000085:G2 phase of mitotic cell cycle (201930_at:-5.20); GO:0007067:mitosis (201930_at:-32.06); GO:0007076:mitotic chromosome condensation (201930_at:-10.92); GO:0000070:mitotic sister chromatid segregation (201930_at:-15.68); GO:0000022:mitotic spindle elongation (201930_at:…
GO:0000278	mitotic cell cycle	GO:0006260(Yeast);GO:0006269(Yeast);GO:0006271(Yeast);GO:0006261(Yeast);GO:0000086(Yeast);GO:0000084(Yeast);GO:0006273(Yeast);GO:0006272(Yeast);GO:0045005(Yeast);GO:0006298(Yeast);GO:0000278(Yeast);GO:0007064(Yeast);GO:0000079(Yeast);GO:0006266(Human);GO:0006270(Human);GO:0006268(Human);GO:0006261(Human);GO:0000085(Human);GO:0007067(Human);GO:0007093(Human);GO:0007076(Human);GO:0000070(Human);GO:…	PF13_0328	proliferating cell nuclear antigen	Known	GO:0006260:DNA replication (YBR088C:-19.13); GO:0006269:DNA replication, priming (YBR088C:-11.86); GO:0006271:DNA strand elongation (YBR088C:-14.73); GO:0006261:DNA-dependent DNA replication (YBR088C:-10.47); GO:0000086:G2/M transition of mitotic cell cycle (YBR088C:-6.08); GO:0000084:S phase of mitotic cell cycle (YBR088C:-18.95); GO:0006273:lagging strand elongation (YBR088C:-13.26); GO:0006272…	GO:0006266:DNA ligation (201202_at:-4.86); GO:0006270:DNA replication initiation (201202_at:-11.16); GO:0006268:DNA unwinding during replication (201202_at:-6.81); GO:0006261:DNA-dependent DNA replication (201202_at:-21.49); GO:0000085:G2 phase of mitotic cell cycle (201202_at:-5.20); GO:0007067:mitosis (201202_at:-32.06); GO:0007093:mitotic checkpoint (201202_at:-8.15); GO:0007076:mitotic chromo…
GO:0000278	mitotic cell cycle	GO:0006270(Human);GO:0006275(Human);	PF13_0349	nucleoside diphosphate kinase b; putative	Predicted		GO:0006270:DNA replication initiation (212739_s_at:-11.16); GO:0006275:regulation of DNA replication (201577_at:-7.27)
GO:0000278	mitotic cell cycle	GO:0006270(Human);GO:0006268(Human);GO:0006261(Human);GO:0007067(Human);GO:0007093(Human);GO:0007076(Human);GO:0000070(Human);GO:0000022(Human);GO:0006275(Human);	PF14_0031	hypothetical protein	Predicted		GO:0006270:DNA replication initiation (201774_s_at:-11.16); GO:0006268:DNA unwinding during replication (201774_s_at:-6.81); GO:0006261:DNA-dependent DNA replication (201774_s_at:-21.49); GO:0007067:mitosis (201774_s_at:-32.06); GO:0007093:mitotic checkpoint (201774_s_at:-8.15); GO:0007076:mitotic chromosome condensation (201774_s_at:-10.92); GO:0000070:mitotic sister chromatid segregation (20177…
GO:0000278	mitotic cell cycle	GO:0006270(Human);GO:0006261(Human);GO:0000085(Human);GO:0007067(Human);GO:0007093(Human);GO:0007076(Human);GO:0007079(Human);GO:0000070(Human);GO:0000022(Human);GO:0045842(Human);GO:0006275(Human);	PF14_0053	ribonucleotide reductase small subunit	Known		GO:0006270:DNA replication initiation (209773_s_at:-11.16); GO:0006261:DNA-dependent DNA replication (209773_s_at:-21.49); GO:0000085:G2 phase of mitotic cell cycle (209773_s_at:-5.20); GO:0007067:mitosis (209773_s_at:-32.06); GO:0007093:mitotic checkpoint (209773_s_at:-8.15); GO:0007076:mitotic chromosome condensation (209773_s_at:-10.92); GO:0007079:mitotic chromosome movement towards spindle p…
GO:0000278	mitotic cell cycle	GO:0006268(Yeast);GO:0006267(Yeast);GO:0006270(Human);GO:0006268(Human);GO:0006261(Human);GO:0000085(Human);GO:0007067(Human);GO:0007093(Human);GO:0007076(Human);GO:0000070(Human);GO:0000022(Human);GO:0006275(Human);	PF14_0177	DNA replication licensing factor MCM2	Known	GO:0006268:DNA unwinding (YBL023C:-7.45); GO:0006267:pre-replicative complex formation and maintenance (YBL023C:-8.77)	GO:0006270:DNA replication initiation (202107_s_at:-11.16); GO:0006268:DNA unwinding during replication (202107_s_at:-6.81); GO:0006261:DNA-dependent DNA replication (202107_s_at:-21.49); GO:0000085:G2 phase of mitotic cell cycle (202107_s_at:-5.20); GO:0007067:mitosis (202107_s_at:-32.06); GO:0007093:mitotic checkpoint (202107_s_at:-8.15); GO:0007076:mitotic chromosome condensation (202107_s_at:…
GO:0000278	mitotic cell cycle	GO:0006260(Yeast);GO:0006269(Yeast);GO:0006271(Yeast);GO:0006261(Yeast);GO:0000084(Yeast);GO:0006273(Yeast);GO:0045005(Yeast);GO:0006298(Yeast);GO:0007064(Yeast);GO:0006270(Human);GO:0006268(Human);GO:0006261(Human);GO:0000085(Human);GO:0007067(Human);GO:0007093(Human);GO:0007076(Human);GO:0000070(Human);GO:0000022(Human);GO:0006275(Human);	PF14_0352	ribonucleoside-diphosphate reductase, large subunit	Known	GO:0006260:DNA replication (YER070W:-19.13); GO:0006269:DNA replication, priming (YER070W:-11.86); GO:0006271:DNA strand elongation (YER070W:-14.73); GO:0006261:DNA-dependent DNA replication (YER070W:-10.47); GO:0000084:S phase of mitotic cell cycle (YER070W:-18.95); GO:0006273:lagging strand elongation (YER070W:-13.26); GO:0045005:maintenance of fidelity during DNA-dependent DNA replication (YER…	GO:0006270:DNA replication initiation (201477_s_at:-11.16); GO:0006268:DNA unwinding during replication (201477_s_at:-6.81); GO:0006261:DNA-dependent DNA replication (201477_s_at:-21.49); GO:0000085:G2 phase of mitotic cell cycle (201477_s_at:-5.20); GO:0007067:mitosis (201477_s_at:-32.06); GO:0007093:mitotic checkpoint (201477_s_at:-8.15); GO:0007076:mitotic chromosome condensation (201477_s_at:…
GO:0000278	mitotic cell cycle	GO:0006275(Human);	PF14_0484	acetyl-CoA acetyltransferase, putative	Predicted		GO:0006275:regulation of DNA replication (209608_s_at:-7.27)
GO:0000278	mitotic cell cycle	GO:0006272(Yeast);GO:0006270(Human);GO:0006261(Human);GO:0000080(Human);GO:0000085(Human);GO:0007093(Human);GO:0007076(Human);GO:0006275(Human);	PF14_0601	replication factor C3	Known	GO:0006272:leading strand elongation (YNL290W:-7.71)	GO:0006270:DNA replication initiation (203209_at:-11.16); GO:0006261:DNA-dependent DNA replication (203209_at:-21.49); GO:0000080:G1 phase of mitotic cell cycle (203209_at:-7.35); GO:0000085:G2 phase of mitotic cell cycle (203209_at:-5.20); GO:0007093:mitotic checkpoint (203209_at:-8.15); GO:0007076:mitotic chromosome condensation (203209_at:-10.92); GO:0006275:regulation of DNA replication (2032…
GO:0000278	mitotic cell cycle	GO:0006261(Yeast);	PFB0795w	ATP synthase F1, alpha subunit, putative	Predicted	GO:0006261:DNA-dependent DNA replication (YBL099W:-10.47)
GO:0000278	mitotic cell cycle	GO:0006272(Yeast);GO:0006270(Human);GO:0006271(Human);GO:0006261(Human);GO:0000080(Human);GO:0000085(Human);GO:0007067(Human);GO:0007093(Human);GO:0007076(Human);GO:0000070(Human);GO:0000022(Human);GO:0006275(Human);	PFB0840w	replication factor C, subunit 2	Known	GO:0006272:leading strand elongation (YJR068W:-7.71)	GO:0006270:DNA replication initiation (204023_at:-11.16); GO:0006271:DNA strand elongation (204023_at:-6.60); GO:0006261:DNA-dependent DNA replication (204023_at:-21.49); GO:0000080:G1 phase of mitotic cell cycle (204023_at:-7.35); GO:0000085:G2 phase of mitotic cell cycle (204023_at:-5.20); GO:0007067:mitosis (204023_at:-32.06); GO:0007093:mitotic checkpoint (204023_at:-8.15); GO:0007076:mitotic…
GO:0000278	mitotic cell cycle	GO:0006272(Yeast);	PFB0895c	replication factor C subunit 1, putative	Known	GO:0006272:leading strand elongation (YOR217W:-7.71)
GO:0000278	mitotic cell cycle	GO:0006261(Human);GO:0000085(Human);GO:0007067(Human);GO:0007076(Human);GO:0000070(Human);GO:0006275(Human);	PFC0860w	kinesin, putative	Predicted		GO:0006261:DNA-dependent DNA replication (221258_s_at:-21.49); GO:0000085:G2 phase of mitotic cell cycle (221258_s_at:-5.20); GO:0007067:mitosis (221258_s_at:-32.06); GO:0007076:mitotic chromosome condensation (221258_s_at:-10.92); GO:0000070:mitotic sister chromatid segregation (221258_s_at:-15.68); GO:0006275:regulation of DNA replication (221258_s_at:-7.27)
GO:0000278	mitotic cell cycle	GO:0006269(Yeast);GO:0006270(Human);GO:0006268(Human);GO:0006261(Human);GO:0000070(Human);	PFD0470c	hypothetical protein, conserved	Predicted	GO:0006269:DNA replication, priming (YAR007C:-11.86)	GO:0006270:DNA replication initiation (201528_at:-11.16); GO:0006268:DNA unwinding during replication (201528_at:-6.81); GO:0006261:DNA-dependent DNA replication (201528_at:-21.49); GO:0000070:mitotic sister chromatid segregation (201528_at:-15.68)
GO:0000278	mitotic cell cycle	GO:0006260(Yeast);GO:0006269(Yeast);GO:0006271(Yeast);GO:0045005(Yeast);GO:0006298(Yeast);GO:0007064(Yeast);GO:0006270(Human);GO:0006261(Human);GO:0000080(Human);GO:0007076(Human);GO:0006275(Human);	PFE0090w	hypothetical protein	Predicted	GO:0006260:DNA replication (YML102W:-19.13); GO:0006269:DNA replication, priming (YML102W:-11.86); GO:0006271:DNA strand elongation (YML102W:-14.73); GO:0045005:maintenance of fidelity during DNA-dependent DNA replication (YML102W:-12.36); GO:0006298:mismatch repair (YML102W:-12.36); GO:0007064:mitotic sister chromatid cohesion (YML102W:-8.70)	GO:0006270:DNA replication initiation (204775_at:-11.16); GO:0006261:DNA-dependent DNA replication (204775_at:-21.49); GO:0000080:G1 phase of mitotic cell cycle (204775_at:-7.35); GO:0007076:mitotic chromosome condensation (204775_at:-10.92); GO:0006275:regulation of DNA replication (204775_at:-7.27)
GO:0000278	mitotic cell cycle	GO:0006268(Human);	PFE0215w	ATP-dependent helicase, putative	Predicted		GO:0006268:DNA unwinding during replication (208152_s_at:-6.81,221699_s_at:-6.81)
GO:0000278	mitotic cell cycle	GO:0006260(Yeast);GO:0006269(Yeast);GO:0006271(Yeast);GO:0006265(Yeast);GO:0006261(Yeast);GO:0000084(Yeast);GO:0006273(Yeast);GO:0006272(Yeast);GO:0045005(Yeast);GO:0006298(Yeast);GO:0007064(Yeast);GO:0006270(Human);GO:0006261(Human);GO:0000080(Human);GO:0007067(Human);GO:0007076(Human);GO:0000070(Human);GO:0000022(Human);GO:0006275(Human);	PFE0270c	DNA repair protein, putative	Known	GO:0006260:DNA replication (YDR097C:-19.13,YOL090W:-19.13); GO:0006269:DNA replication, priming (YDR097C:-11.86,YOL090W:-11.86); GO:0006271:DNA strand elongation (YDR097C:-14.73,YOL090W:-14.73); GO:0006265:DNA topological change (YOL090W:-8.81); GO:0006261:DNA-dependent DNA replication (YOL090W:-10.47); GO:0000084:S phase of mitotic cell cycle (YDR097C:-18.95,YOL090W:-18.95); GO:0006273:lagging s…	GO:0006270:DNA replication initiation (209421_at:-11.16,211450_s_at:-11.16); GO:0006261:DNA-dependent DNA replication (209421_at:-21.49,211450_s_at:-21.49); GO:0000080:G1 phase of mitotic cell cycle (209421_at:-7.35); GO:0007067:mitosis (211450_s_at:-32.06); GO:0007076:mitotic chromosome condensation (211450_s_at:-10.92); GO:0000070:mitotic sister chromatid segregation (209421_at:-15.68,211450_s_…
GO:0000278	mitotic cell cycle	GO:0006270(Human);GO:0006268(Human);GO:0006261(Human);GO:0007067(Human);GO:0007076(Human);GO:0000070(Human);GO:0000022(Human);GO:0006275(Human);	PFE0450w	chromosome condensation protein, putative	Predicted		GO:0006270:DNA replication initiation (201663_s_at:-11.16); GO:0006268:DNA unwinding during replication (201663_s_at:-6.81); GO:0006261:DNA-dependent DNA replication (201663_s_at:-21.49); GO:0007067:mitosis (201663_s_at:-32.06); GO:0007076:mitotic chromosome condensation (201663_s_at:-10.92); GO:0000070:mitotic sister chromatid segregation (201663_s_at:-15.68); GO:0000022:mitotic spindle elongati…
GO:0000278	mitotic cell cycle	GO:0006268(Yeast);GO:0006267(Yeast);GO:0006266(Human);GO:0006270(Human);GO:0006268(Human);GO:0006261(Human);GO:0007067(Human);GO:0007076(Human);GO:0000070(Human);GO:0000022(Human);GO:0006275(Human);	PFE1345c	minichromosome maintenance protein 3, putative	Predicted	GO:0006268:DNA unwinding (YEL032W:-7.45); GO:0006267:pre-replicative complex formation and maintenance (YEL032W:-8.77)	GO:0006266:DNA ligation (201555_at:-4.86); GO:0006270:DNA replication initiation (201555_at:-11.16); GO:0006268:DNA unwinding during replication (201555_at:-6.81); GO:0006261:DNA-dependent DNA replication (201555_at:-21.49); GO:0007067:mitosis (201555_at:-32.06); GO:0007076:mitotic chromosome condensation (201555_at:-10.92); GO:0000070:mitotic sister chromatid segregation (201555_at:-15.68); GO:0…
GO:0000278	mitotic cell cycle	GO:0006268(Human);	PFF0510w	histone H3, putative	Predicted		GO:0006268:DNA unwinding during replication (211940_x_at:-6.81)
GO:0000278	mitotic cell cycle	GO:0006270(Human);GO:0006268(Human);GO:0006261(Human);GO:0000080(Human);GO:0000085(Human);GO:0007067(Human);GO:0007093(Human);GO:0007076(Human);GO:0007079(Human);GO:0000070(Human);GO:0000022(Human);GO:0006275(Human);	PFF0785w	hypothetical protein	Predicted		GO:0006270:DNA replication initiation (204162_at:-11.16); GO:0006268:DNA unwinding during replication (204162_at:-6.81); GO:0006261:DNA-dependent DNA replication (204162_at:-21.49); GO:0000080:G1 phase of mitotic cell cycle (204162_at:-7.35); GO:0000085:G2 phase of mitotic cell cycle (204162_at:-5.20); GO:0007067:mitosis (204162_at:-32.06); GO:0007093:mitotic checkpoint (204162_at:-8.15); GO:0007…
GO:0000278	mitotic cell cycle	GO:0006269(Yeast);GO:0006271(Yeast);	PFI0530c	DNA primase, large subunit, putative	Known	GO:0006269:DNA replication, priming (YKL045W:-11.86); GO:0006271:DNA strand elongation (YKL045W:-14.73)
GO:0000278	mitotic cell cycle	GO:0006270(Human);GO:0006261(Human);GO:0006275(Human);	PFL0150w	origin recognition complex 1 protein	Known		GO:0006270:DNA replication initiation (205085_at:-11.16); GO:0006261:DNA-dependent DNA replication (205085_at:-21.49); GO:0006275:regulation of DNA replication (205085_at:-7.27)
GO:0000278	mitotic cell cycle	GO:0006268(Yeast);GO:0006266(Human);GO:0006270(Human);GO:0006268(Human);GO:0006261(Human);GO:0000070(Human);GO:0000022(Human);	PFL0580w	DNA replication licensing factor mcm5, putative	Known	GO:0006268:DNA unwinding (YLR274W:-7.45)	GO:0006266:DNA ligation (216237_s_at:-4.86); GO:0006270:DNA replication initiation (216237_s_at:-11.16); GO:0006268:DNA unwinding during replication (216237_s_at:-6.81); GO:0006261:DNA-dependent DNA replication (216237_s_at:-21.49); GO:0000070:mitotic sister chromatid segregation (216237_s_at:-15.68); GO:0000022:mitotic spindle elongation (216237_s_at:-3.88)
GO:0000278	mitotic cell cycle	GO:0006270(Human);GO:0006261(Human);GO:0000080(Human);GO:0000085(Human);GO:0007093(Human);GO:0007076(Human);GO:0000070(Human);GO:0045842(Human);GO:0006275(Human);	PFL1180w	Chromatin assembly protein (ASF1), putative	Predicted		GO:0006270:DNA replication initiation (203428_s_at:-11.16,218115_at:-11.16); GO:0006261:DNA-dependent DNA replication (203428_s_at:-21.49,218115_at:-21.49); GO:0000080:G1 phase of mitotic cell cycle (218115_at:-7.35); GO:0000085:G2 phase of mitotic cell cycle (218115_at:-5.20); GO:0007093:mitotic checkpoint (218115_at:-8.15); GO:0007076:mitotic chromosome condensation (218115_at:-10.92); GO:00000…
GO:0000278	mitotic cell cycle	GO:0006270(Human);GO:0006268(Human);GO:0006261(Human);GO:0007067(Human);GO:0007093(Human);GO:0007076(Human);GO:0000070(Human);GO:0000022(Human);GO:0006275(Human);	PY00128	hypothetical protein	Predicted		GO:0006270:DNA replication initiation (201774_s_at:-11.16); GO:0006268:DNA unwinding during replication (201774_s_at:-6.81); GO:0006261:DNA-dependent DNA replication (201774_s_at:-21.49); GO:0007067:mitosis (201774_s_at:-32.06); GO:0007093:mitotic checkpoint (201774_s_at:-8.15); GO:0007076:mitotic chromosome condensation (201774_s_at:-10.92); GO:0000070:mitotic sister chromatid segregation (20177…
GO:0000278	mitotic cell cycle	GO:0006270(Human);GO:0006261(Human);GO:0000070(Human);GO:0006275(Human);	PY00203	DNA polymerase delta catalytic subunit	Known		GO:0006270:DNA replication initiation (203422_at:-11.16); GO:0006261:DNA-dependent DNA replication (203422_at:-21.49); GO:0000070:mitotic sister chromatid segregation (203422_at:-15.68); GO:0006275:regulation of DNA replication (203422_at:-7.27)
GO:0000278	mitotic cell cycle	GO:0006270(Human);GO:0006268(Human);GO:0006261(Human);GO:0000070(Human);	PY00653	chromosome segregation protein smc1	Known		GO:0006270:DNA replication initiation (201589_at:-11.16); GO:0006268:DNA unwinding during replication (201589_at:-6.81); GO:0006261:DNA-dependent DNA replication (201589_at:-21.49); GO:0000070:mitotic sister chromatid segregation (201589_at:-15.68)
GO:0000278	mitotic cell cycle	GO:0006260(Yeast);GO:0006269(Yeast);GO:0006271(Yeast);GO:0006261(Yeast);GO:0000084(Yeast);GO:0006273(Yeast);GO:0006270(Human);GO:0007076(Human);GO:0000070(Human);GO:0000022(Human);GO:0006275(Human);	PY00808	tubulin gamma chain	Predicted	GO:0006260:DNA replication (YLR212C:-19.13); GO:0006269:DNA replication, priming (YLR212C:-11.86); GO:0006271:DNA strand elongation (YLR212C:-14.73); GO:0006261:DNA-dependent DNA replication (YLR212C:-10.47); GO:0000084:S phase of mitotic cell cycle (YLR212C:-18.95); GO:0006273:lagging strand elongation (YLR212C:-13.26)	GO:0006270:DNA replication initiation (201714_at:-11.16); GO:0007076:mitotic chromosome condensation (201714_at:-10.92); GO:0000070:mitotic sister chromatid segregation (201714_at:-15.68); GO:0000022:mitotic spindle elongation (201714_at:-3.88); GO:0006275:regulation of DNA replication (201714_at:-7.27)
GO:0000278	mitotic cell cycle	GO:0006269(Yeast);GO:0006271(Yeast);	PY00851	DNA primase large subunit	Known	GO:0006269:DNA replication, priming (YKL045W:-11.86); GO:0006271:DNA strand elongation (YKL045W:-14.73)
GO:0000278	mitotic cell cycle	GO:0006261(Human);GO:0000085(Human);GO:0007067(Human);GO:0007076(Human);GO:0000070(Human);GO:0006275(Human);	PY00972	kinesin-related protein	Predicted		GO:0006261:DNA-dependent DNA replication (221258_s_at:-21.49); GO:0000085:G2 phase of mitotic cell cycle (221258_s_at:-5.20); GO:0007067:mitosis (221258_s_at:-32.06); GO:0007076:mitotic chromosome condensation (221258_s_at:-10.92); GO:0000070:mitotic sister chromatid segregation (221258_s_at:-15.68); GO:0006275:regulation of DNA replication (221258_s_at:-7.27)
GO:0000278	mitotic cell cycle	GO:0006268(Yeast);GO:0006267(Yeast);GO:0006270(Human);GO:0006268(Human);GO:0006261(Human);GO:0000085(Human);GO:0007067(Human);GO:0007093(Human);GO:0007076(Human);GO:0000070(Human);GO:0000022(Human);GO:0006275(Human);	PY01644	DNA replication licensing factor MCM2	Known	GO:0006268:DNA unwinding (YBL023C:-7.45); GO:0006267:pre-replicative complex formation and maintenance (YBL023C:-8.77)	GO:0006270:DNA replication initiation (202107_s_at:-11.16); GO:0006268:DNA unwinding during replication (202107_s_at:-6.81); GO:0006261:DNA-dependent DNA replication (202107_s_at:-21.49); GO:0000085:G2 phase of mitotic cell cycle (202107_s_at:-5.20); GO:0007067:mitosis (202107_s_at:-32.06); GO:0007093:mitotic checkpoint (202107_s_at:-8.15); GO:0007076:mitotic chromosome condensation (202107_s_at:…
GO:0000278	mitotic cell cycle	GO:0006260(Yeast);GO:0006269(Yeast);GO:0006271(Yeast);GO:0006268(Yeast);GO:0006261(Yeast);GO:0000084(Yeast);GO:0006273(Yeast);GO:0006272(Yeast);GO:0045005(Yeast);GO:0006298(Yeast);GO:0006270(Human);GO:0006271(Human);GO:0006261(Human);GO:0000085(Human);GO:0007067(Human);GO:0007093(Human);GO:0007076(Human);GO:0000070(Human);GO:0006275(Human);	PY01741	Drosophila melanogaster BcDNA.LD06837, putative	Known	GO:0006260:DNA replication (YBR087W:-19.13); GO:0006269:DNA replication, priming (YBR087W:-11.86); GO:0006271:DNA strand elongation (YBR087W:-14.73); GO:0006268:DNA unwinding (YBR087W:-7.45); GO:0006261:DNA-dependent DNA replication (YBR087W:-10.47); GO:0000084:S phase of mitotic cell cycle (YBR087W:-18.95); GO:0006273:lagging strand elongation (YBR087W:-13.26); GO:0006272:leading strand elongati…	GO:0006270:DNA replication initiation (204127_at:-11.16); GO:0006271:DNA strand elongation (204127_at:-6.60); GO:0006261:DNA-dependent DNA replication (204127_at:-21.49); GO:0000085:G2 phase of mitotic cell cycle (204127_at:-5.20); GO:0007067:mitosis (204127_at:-32.06); GO:0007093:mitotic checkpoint (204127_at:-8.15); GO:0007076:mitotic chromosome condensation (204127_at:-10.92); GO:0000070:mitot…
GO:0000278	mitotic cell cycle	GO:0006260(Yeast);GO:0006269(Yeast);GO:0006271(Yeast);GO:0006261(Yeast);GO:0000086(Yeast);GO:0000084(Yeast);GO:0006273(Yeast);GO:0006272(Yeast);GO:0045005(Yeast);GO:0006298(Yeast);GO:0000278(Yeast);GO:0007064(Yeast);GO:0000079(Yeast);GO:0006266(Human);GO:0006270(Human);GO:0006268(Human);GO:0006261(Human);GO:0000085(Human);GO:0007067(Human);GO:0007093(Human);GO:0007076(Human);GO:0000070(Human);GO:…	PY01758	proliferating cell nuclear antigen	Known	GO:0006260:DNA replication (YBR088C:-19.13); GO:0006269:DNA replication, priming (YBR088C:-11.86); GO:0006271:DNA strand elongation (YBR088C:-14.73); GO:0006261:DNA-dependent DNA replication (YBR088C:-10.47); GO:0000086:G2/M transition of mitotic cell cycle (YBR088C:-6.08); GO:0000084:S phase of mitotic cell cycle (YBR088C:-18.95); GO:0006273:lagging strand elongation (YBR088C:-13.26); GO:0006272…	GO:0006266:DNA ligation (201202_at:-4.86); GO:0006270:DNA replication initiation (201202_at:-11.16); GO:0006268:DNA unwinding during replication (201202_at:-6.81); GO:0006261:DNA-dependent DNA replication (201202_at:-21.49); GO:0000085:G2 phase of mitotic cell cycle (201202_at:-5.20); GO:0007067:mitosis (201202_at:-32.06); GO:0007093:mitotic checkpoint (201202_at:-8.15); GO:0007076:mitotic chromo…
GO:0000278	mitotic cell cycle	GO:0006261(Yeast);GO:0007076(Yeast);GO:0000088(Yeast);GO:0006270(Human);GO:0006261(Human);GO:0000085(Human);GO:0007067(Human);GO:0007076(Human);GO:0000070(Human);GO:0006275(Human);	PY01780	protein mix-1, putative	Known	GO:0006261:DNA-dependent DNA replication (YFR031C:-10.47); GO:0007076:mitotic chromosome condensation (YFR031C:-8.75); GO:0000088:mitotic prophase (YFR031C:-8.75)	GO:0006270:DNA replication initiation (204240_s_at:-11.16); GO:0006261:DNA-dependent DNA replication (204240_s_at:-21.49); GO:0000085:G2 phase of mitotic cell cycle (204240_s_at:-5.20); GO:0007067:mitosis (204240_s_at:-32.06); GO:0007076:mitotic chromosome condensation (204240_s_at:-10.92); GO:0000070:mitotic sister chromatid segregation (204240_s_at:-15.68); GO:0006275:regulation of DNA replicat…
GO:0000278	mitotic cell cycle	GO:0006270(Human);GO:0006268(Human);GO:0006261(Human);GO:0000080(Human);GO:0000085(Human);GO:0007067(Human);GO:0007093(Human);GO:0007076(Human);GO:0007079(Human);GO:0000070(Human);GO:0000022(Human);GO:0006275(Human);	PY01957	hypothetical protein	Predicted		GO:0006270:DNA replication initiation (204162_at:-11.16); GO:0006268:DNA unwinding during replication (204162_at:-6.81); GO:0006261:DNA-dependent DNA replication (204162_at:-21.49); GO:0000080:G1 phase of mitotic cell cycle (204162_at:-7.35); GO:0000085:G2 phase of mitotic cell cycle (204162_at:-5.20); GO:0007067:mitosis (204162_at:-32.06); GO:0007093:mitotic checkpoint (204162_at:-8.15); GO:0007…
GO:0000278	mitotic cell cycle	GO:0006275(Human);	PY01991	acetyl-coa acetyltransferase	Predicted		GO:0006275:regulation of DNA replication (209608_s_at:-7.27)
GO:0000278	mitotic cell cycle	GO:0006260(Yeast);GO:0006269(Yeast);GO:0006271(Yeast);GO:0006265(Yeast);GO:0006261(Yeast);GO:0000084(Yeast);GO:0006273(Yeast);GO:0006272(Yeast);GO:0045005(Yeast);GO:0006298(Yeast);GO:0007064(Yeast);GO:0006270(Human);GO:0006261(Human);GO:0000080(Human);GO:0007067(Human);GO:0007076(Human);GO:0000070(Human);GO:0000022(Human);GO:0006275(Human);	PY02936	G/T mismatch binding protein-related	Known	GO:0006260:DNA replication (YDR097C:-19.13,YOL090W:-19.13); GO:0006269:DNA replication, priming (YDR097C:-11.86,YOL090W:-11.86); GO:0006271:DNA strand elongation (YDR097C:-14.73,YOL090W:-14.73); GO:0006265:DNA topological change (YOL090W:-8.81); GO:0006261:DNA-dependent DNA replication (YOL090W:-10.47); GO:0000084:S phase of mitotic cell cycle (YDR097C:-18.95,YOL090W:-18.95); GO:0006273:lagging s…	GO:0006270:DNA replication initiation (209421_at:-11.16,211450_s_at:-11.16); GO:0006261:DNA-dependent DNA replication (209421_at:-21.49,211450_s_at:-21.49); GO:0000080:G1 phase of mitotic cell cycle (209421_at:-7.35); GO:0007067:mitosis (211450_s_at:-32.06); GO:0007076:mitotic chromosome condensation (211450_s_at:-10.92); GO:0000070:mitotic sister chromatid segregation (209421_at:-15.68,211450_s_…
GO:0000278	mitotic cell cycle	GO:0006267(Yeast);GO:0006270(Human);GO:0006268(Human);GO:0006261(Human);GO:0007067(Human);GO:0007076(Human);GO:0000070(Human);GO:0000022(Human);	PY03236	DNA replication licensing factor mcm7	Known	GO:0006267:pre-replicative complex formation and maintenance (YBR202W:-8.77)	GO:0006270:DNA replication initiation (208795_s_at:-11.16); GO:0006268:DNA unwinding during replication (208795_s_at:-6.81); GO:0006261:DNA-dependent DNA replication (208795_s_at:-21.49); GO:0007067:mitosis (208795_s_at:-32.06); GO:0007076:mitotic chromosome condensation (208795_s_at:-10.92); GO:0000070:mitotic sister chromatid segregation (208795_s_at:-15.68); GO:0000022:mitotic spindle elongati…
GO:0000278	mitotic cell cycle	GO:0006270(Human);GO:0006268(Human);GO:0006261(Human);GO:0007067(Human);GO:0007076(Human);GO:0000070(Human);GO:0000022(Human);GO:0006275(Human);	PY03258	chromosome assembly protein xcap-c	Predicted		GO:0006270:DNA replication initiation (201663_s_at:-11.16); GO:0006268:DNA unwinding during replication (201663_s_at:-6.81); GO:0006261:DNA-dependent DNA replication (201663_s_at:-21.49); GO:0007067:mitosis (201663_s_at:-32.06); GO:0007076:mitotic chromosome condensation (201663_s_at:-10.92); GO:0000070:mitotic sister chromatid segregation (201663_s_at:-15.68); GO:0000022:mitotic spindle elongati…
GO:0000278	mitotic cell cycle	GO:0006268(Yeast);GO:0006270(Human);GO:0006261(Human);GO:0000080(Human);GO:0000085(Human);GO:0007067(Human);GO:0007093(Human);GO:0007076(Human);GO:0000070(Human);GO:0000022(Human);GO:0045842(Human);GO:0006275(Human);	PY03411	DNA replication licensing factor MCM4-related	Known	GO:0006268:DNA unwinding (YPR019W:-7.45)	GO:0006270:DNA replication initiation (212141_at:-11.16); GO:0006261:DNA-dependent DNA replication (212141_at:-21.49); GO:0000080:G1 phase of mitotic cell cycle (212141_at:-7.35); GO:0000085:G2 phase of mitotic cell cycle (212141_at:-5.20); GO:0007067:mitosis (212141_at:-32.06); GO:0007093:mitotic checkpoint (212141_at:-8.15); GO:0007076:mitotic chromosome condensation (212141_at:-10.92); GO:0000…
GO:0000278	mitotic cell cycle	GO:0006260(Yeast);GO:0006269(Yeast);GO:0006271(Yeast);GO:0006261(Yeast);GO:0000084(Yeast);GO:0006273(Yeast);GO:0045005(Yeast);GO:0006298(Yeast);GO:0007064(Yeast);GO:0006270(Human);GO:0006268(Human);GO:0006261(Human);GO:0000085(Human);GO:0007067(Human);GO:0007093(Human);GO:0007076(Human);GO:0000070(Human);GO:0000022(Human);GO:0006275(Human);	PY03473	ribonucleoside-diphosphate reductase large chain	Known	GO:0006260:DNA replication (YER070W:-19.13); GO:0006269:DNA replication, priming (YER070W:-11.86); GO:0006271:DNA strand elongation (YER070W:-14.73); GO:0006261:DNA-dependent DNA replication (YER070W:-10.47); GO:0000084:S phase of mitotic cell cycle (YER070W:-18.95); GO:0006273:lagging strand elongation (YER070W:-13.26); GO:0045005:maintenance of fidelity during DNA-dependent DNA replication (YER…	GO:0006270:DNA replication initiation (201477_s_at:-11.16); GO:0006268:DNA unwinding during replication (201477_s_at:-6.81); GO:0006261:DNA-dependent DNA replication (201477_s_at:-21.49); GO:0000085:G2 phase of mitotic cell cycle (201477_s_at:-5.20); GO:0007067:mitosis (201477_s_at:-32.06); GO:0007093:mitotic checkpoint (201477_s_at:-8.15); GO:0007076:mitotic chromosome condensation (201477_s_at:…
GO:0000278	mitotic cell cycle	GO:0006270(Human);GO:0006261(Human);GO:0000085(Human);GO:0007067(Human);GO:0007093(Human);GO:0007076(Human);GO:0007079(Human);GO:0000070(Human);GO:0000022(Human);GO:0045842(Human);GO:0006275(Human);	PY03671	Ribonucleotide reductase, small chain	Known		GO:0006270:DNA replication initiation (209773_s_at:-11.16); GO:0006261:DNA-dependent DNA replication (209773_s_at:-21.49); GO:0000085:G2 phase of mitotic cell cycle (209773_s_at:-5.20); GO:0007067:mitosis (209773_s_at:-32.06); GO:0007093:mitotic checkpoint (209773_s_at:-8.15); GO:0007076:mitotic chromosome condensation (209773_s_at:-10.92); GO:0007079:mitotic chromosome movement towards spindle p…
GO:0000278	mitotic cell cycle	GO:0006268(Yeast);GO:0006267(Yeast);GO:0006266(Human);GO:0006270(Human);GO:0006268(Human);GO:0006261(Human);GO:0007067(Human);GO:0007076(Human);GO:0000070(Human);GO:0000022(Human);GO:0006275(Human);	PY03736	replication origin activator 2-related	Predicted	GO:0006268:DNA unwinding (YEL032W:-7.45); GO:0006267:pre-replicative complex formation and maintenance (YEL032W:-8.77)	GO:0006266:DNA ligation (201555_at:-4.86); GO:0006270:DNA replication initiation (201555_at:-11.16); GO:0006268:DNA unwinding during replication (201555_at:-6.81); GO:0006261:DNA-dependent DNA replication (201555_at:-21.49); GO:0007067:mitosis (201555_at:-32.06); GO:0007076:mitotic chromosome condensation (201555_at:-10.92); GO:0000070:mitotic sister chromatid segregation (201555_at:-15.68); GO:0…
GO:0000278	mitotic cell cycle	GO:0006272(Yeast);GO:0006270(Human);GO:0006271(Human);GO:0006261(Human);GO:0000080(Human);GO:0000085(Human);GO:0007067(Human);GO:0007093(Human);GO:0007076(Human);GO:0000070(Human);GO:0000022(Human);GO:0006275(Human);	PY03797	replication factor C, 40 kDa subunit	Known	GO:0006272:leading strand elongation (YJR068W:-7.71)	GO:0006270:DNA replication initiation (204023_at:-11.16); GO:0006271:DNA strand elongation (204023_at:-6.60); GO:0006261:DNA-dependent DNA replication (204023_at:-21.49); GO:0000080:G1 phase of mitotic cell cycle (204023_at:-7.35); GO:0000085:G2 phase of mitotic cell cycle (204023_at:-5.20); GO:0007067:mitosis (204023_at:-32.06); GO:0007093:mitotic checkpoint (204023_at:-8.15); GO:0007076:mitotic…
GO:0000278	mitotic cell cycle	GO:0006268(Human);	PY03841	Unknown protein	Predicted		GO:0006268:DNA unwinding during replication (208152_s_at:-6.81,221699_s_at:-6.81)
GO:0000278	mitotic cell cycle	GO:0006260(Yeast);GO:0006269(Yeast);GO:0006271(Yeast);GO:0045005(Yeast);GO:0006298(Yeast);GO:0007064(Yeast);GO:0006270(Human);GO:0006261(Human);GO:0000080(Human);GO:0007076(Human);GO:0006275(Human);	PY03920	Arabidopsis thaliana At5g64630/MUB3_15	Predicted	GO:0006260:DNA replication (YML102W:-19.13); GO:0006269:DNA replication, priming (YML102W:-11.86); GO:0006271:DNA strand elongation (YML102W:-14.73); GO:0045005:maintenance of fidelity during DNA-dependent DNA replication (YML102W:-12.36); GO:0006298:mismatch repair (YML102W:-12.36); GO:0007064:mitotic sister chromatid cohesion (YML102W:-8.70)	GO:0006270:DNA replication initiation (204775_at:-11.16); GO:0006261:DNA-dependent DNA replication (204775_at:-21.49); GO:0000080:G1 phase of mitotic cell cycle (204775_at:-7.35); GO:0007076:mitotic chromosome condensation (204775_at:-10.92); GO:0006275:regulation of DNA replication (204775_at:-7.27)
GO:0000278	mitotic cell cycle	GO:0006269(Yeast);GO:0006270(Human);GO:0006268(Human);GO:0006261(Human);GO:0000070(Human);	PY04090	putative replication A protein	Predicted	GO:0006269:DNA replication, priming (YAR007C:-11.86)	GO:0006270:DNA replication initiation (201528_at:-11.16); GO:0006268:DNA unwinding during replication (201528_at:-6.81); GO:0006261:DNA-dependent DNA replication (201528_at:-21.49); GO:0000070:mitotic sister chromatid segregation (201528_at:-15.68)
GO:0000278	mitotic cell cycle	GO:0006272(Yeast);GO:0006270(Human);GO:0006261(Human);GO:0000080(Human);GO:0000085(Human);GO:0007093(Human);GO:0007076(Human);GO:0006275(Human);	PY04255	replication factor C3	Known	GO:0006272:leading strand elongation (YNL290W:-7.71)	GO:0006270:DNA replication initiation (203209_at:-11.16); GO:0006261:DNA-dependent DNA replication (203209_at:-21.49); GO:0000080:G1 phase of mitotic cell cycle (203209_at:-7.35); GO:0000085:G2 phase of mitotic cell cycle (203209_at:-5.20); GO:0007093:mitotic checkpoint (203209_at:-8.15); GO:0007076:mitotic chromosome condensation (203209_at:-10.92); GO:0006275:regulation of DNA replication (2032…
GO:0000278	mitotic cell cycle	GO:0006272(Yeast);	PY04496	replication factor C, 140 kDa subunit	Known	GO:0006272:leading strand elongation (YOR217W:-7.71)
GO:0000278	mitotic cell cycle	GO:0006268(Yeast);GO:0006266(Human);GO:0006270(Human);GO:0006268(Human);GO:0006261(Human);GO:0000070(Human);GO:0000022(Human);	PY04668	DNA replication licensing factor MCM5	Known	GO:0006268:DNA unwinding (YLR274W:-7.45)	GO:0006266:DNA ligation (216237_s_at:-4.86); GO:0006270:DNA replication initiation (216237_s_at:-11.16); GO:0006268:DNA unwinding during replication (216237_s_at:-6.81); GO:0006261:DNA-dependent DNA replication (216237_s_at:-21.49); GO:0000070:mitotic sister chromatid segregation (216237_s_at:-15.68); GO:0000022:mitotic spindle elongation (216237_s_at:-3.88)
GO:0000278	mitotic cell cycle	GO:0006261(Human);	PY04750	SPRY domain, putative	Predicted		GO:0006261:DNA-dependent DNA replication (202882_x_at:-21.49)
GO:0000278	mitotic cell cycle	GO:0006270(Human);GO:0006261(Human);GO:0000085(Human);GO:0007067(Human);GO:0007076(Human);GO:0000070(Human);GO:0000022(Human);GO:0006275(Human);	PY04888	DNA replication licensing factor mis5	Known		GO:0006270:DNA replication initiation (201930_at:-11.16); GO:0006261:DNA-dependent DNA replication (201930_at:-21.49); GO:0000085:G2 phase of mitotic cell cycle (201930_at:-5.20); GO:0007067:mitosis (201930_at:-32.06); GO:0007076:mitotic chromosome condensation (201930_at:-10.92); GO:0000070:mitotic sister chromatid segregation (201930_at:-15.68); GO:0000022:mitotic spindle elongation (201930_at:…
GO:0000278	mitotic cell cycle	GO:0006268(Human);	PY05073	histone H3	Predicted		GO:0006268:DNA unwinding during replication (211940_x_at:-6.81)
GO:0000278	mitotic cell cycle	GO:0006270(Human);GO:0006261(Human);GO:0006275(Human);	PY05283	origin recognition complex 1 protein	Known		GO:0006270:DNA replication initiation (205085_at:-11.16); GO:0006261:DNA-dependent DNA replication (205085_at:-21.49); GO:0006275:regulation of DNA replication (205085_at:-7.27)
GO:0000278	mitotic cell cycle	GO:0006272(Yeast);	PY05471	ADP-ribosylation factor-like protein	Predicted	GO:0006272:leading strand elongation (YBR164C:-7.71)
GO:0000278	mitotic cell cycle	GO:0006270(Human);GO:0000085(Human);GO:0000022(Human);GO:0006275(Human);	PY05711	tubulin beta chain	Predicted		GO:0006270:DNA replication initiation (209026_x_at:-11.16); GO:0000085:G2 phase of mitotic cell cycle (209026_x_at:-5.20); GO:0000022:mitotic spindle elongation (209026_x_at:-3.88); GO:0006275:regulation of DNA replication (209026_x_at:-7.27)
GO:0000278	mitotic cell cycle	GO:0006261(Yeast);	PY05971	ATP synthase F1, alpha subunit	Predicted	GO:0006261:DNA-dependent DNA replication (YBL099W:-10.47)
GO:0000278	mitotic cell cycle	GO:0006270(Human);GO:0006268(Human);GO:0006261(Human);GO:0000070(Human);	PY06472	SMC domain N terminal domain, putative	Known		GO:0006270:DNA replication initiation (201589_at:-11.16); GO:0006268:DNA unwinding during replication (201589_at:-6.81); GO:0006261:DNA-dependent DNA replication (201589_at:-21.49); GO:0000070:mitotic sister chromatid segregation (201589_at:-15.68)
GO:0000278	mitotic cell cycle	GO:0006261(Yeast);GO:0006273(Yeast);GO:0006272(Yeast);	PY07384	Initiation factor 2 subunit family, putative	Predicted	GO:0006261:DNA-dependent DNA replication (YKR026C:-10.47); GO:0006273:lagging strand elongation (YKR026C:-13.26); GO:0006272:leading strand elongation (YKR026C:-7.71)
GO:0000502	proteasome complex (sensu Eukarya)	GO:0000502(Yeast);GO:0005839(Yeast);GO:0019773(Yeast);GO:0005839(Human);	MAL13P1.270	proteasome subunit, putative	Known	GO:0000502:proteasome complex (sensu Eukarya) (YOL038W:-32.10); GO:0005839:proteasome core complex (sensu Eukarya) (YOL038W:-22.61); GO:0019773:proteasome core complex, alpha-subunit complex (sensu Eukarya) (YOL038W:-9.36)	GO:0005839:proteasome core complex (sensu Eukaryota) (201114_x_at:-14.24)
GO:0000502	proteasome complex (sensu Eukarya)	GO:0005839(Human);	MAL13P1.283	TCP1 chaperonin delta subunit, putative	Predicted		GO:0005839:proteasome core complex (sensu Eukaryota) (200877_at:-14.24)
GO:0000502	proteasome complex (sensu Eukarya)		MAL13P1.337	Skp1 family protein, putative	Predicted			1	PF08_0060	4	PFI0875w PF10_0323 PFC0350c MAL7P1.134
GO:0000502	proteasome complex (sensu Eukarya)	GO:0000502(Yeast);GO:0005839(Yeast);GO:0019773(Yeast);GO:0019774(Yeast);GO:0005838(Yeast);GO:0008541(Yeast);	MAL13P1.343	proteasome regulatory subunit, putative	Known	GO:0000502:proteasome complex (sensu Eukarya) (YFR004W:-32.10); GO:0005839:proteasome core complex (sensu Eukarya) (YFR004W:-22.61); GO:0019773:proteasome core complex, alpha-subunit complex (sensu Eukarya) (YFR004W:-9.36); GO:0019774:proteasome core complex, beta-subunit complex (sensu Eukarya) (YFR004W:-11.36); GO:0005838:proteasome regulatory particle (sensu Eukarya) (YFR004W:-25.73); GO:00085…		1	PF11_0098	4	PF14_0323 PFB0260w PFC0120w PFI0265c
GO:0000502	proteasome complex (sensu Eukarya)	GO:0000502(Yeast);GO:0005838(Yeast);	MAL13P1.51	Rab5B protein	Predicted	GO:0000502:proteasome complex (sensu Eukarya) (YKR014C:-32.10); GO:0005838:proteasome regulatory particle (sensu Eukarya) (YKR014C:-25.73)
GO:0000502	proteasome complex (sensu Eukarya)		MAL7P1.134	hypothetical protein	Predicted			0		4	PFI0875w PF07_0088 PFB0345c MAL13P1.337
GO:0000502	proteasome complex (sensu Eukarya)		MAL8P1.103	hypothetical protein, conserved	Predicted			0		1	PF13_0132
GO:0000502	proteasome complex (sensu Eukarya)		MAL8P1.125	tyrosyl-tRNA synthetase, putative	Predicted			1	PFD0665c	0
GO:0000502	proteasome complex (sensu Eukarya)	GO:0000502(Yeast);GO:0005839(Yeast);GO:0019773(Yeast);GO:0005839(Human);	MAL8P1.128	proteasome subunit alpha type 6	Known	GO:0000502:proteasome complex (sensu Eukarya) (YGL011C:-32.10); GO:0005839:proteasome core complex (sensu Eukarya) (YGL011C:-22.61); GO:0019773:proteasome core complex, alpha-subunit complex (sensu Eukarya) (YGL011C:-9.36)	GO:0005839:proteasome core complex (sensu Eukaryota) (208805_at:-14.24)
GO:0000502	proteasome complex (sensu Eukarya)	GO:0000502(Yeast);GO:0005839(Yeast);GO:0019774(Yeast);GO:0005839(Human);	MAL8P1.142	proteasome beta-subunit	Known	GO:0000502:proteasome complex (sensu Eukarya) (YFR050C:-32.10); GO:0005839:proteasome core complex (sensu Eukarya) (YFR050C:-22.61); GO:0019774:proteasome core complex, beta-subunit complex (sensu Eukarya) (YFR050C:-11.36)	GO:0005839:proteasome core complex (sensu Eukaryota) (202244_at:-14.24)
GO:0000502	proteasome complex (sensu Eukarya)	GO:0005839(Human);	MAL8P1.17	disulfide isomerase precursor, putative	Predicted		GO:0005839:proteasome core complex (sensu Eukaryota) (208612_at:-14.24)	1	PF14_0323	10	PF08_0060 PFB0340c PF11_0055 PF14_0598 PF14_0393 PF10_0155 PF11_0507 PF13_0156 PF11_0069 PFI1105w
GO:0000502	proteasome complex (sensu Eukarya)		PF07_0088	40S ribosomal protein S5, putative	Predicted			0		2	MAL7P1.134 PFB0345c
GO:0000502	proteasome complex (sensu Eukarya)	GO:0000502(Yeast);GO:0005839(Yeast);GO:0019773(Yeast);GO:0005838(Yeast);GO:0005839(Human);	PF07_0112	proteasome subunit alpha type 5, putative	Known	GO:0000502:proteasome complex (sensu Eukarya) (YGR253C:-32.10); GO:0005839:proteasome core complex (sensu Eukarya) (YGR253C:-22.61); GO:0019773:proteasome core complex, alpha-subunit complex (sensu Eukarya) (YGR253C:-9.36); GO:0005838:proteasome regulatory particle (sensu Eukarya) (YGR253C:-25.73)	GO:0005839:proteasome core complex (sensu Eukaryota) (201274_at:-14.24)	0		2	PF11_0507 PF11_0069
GO:0000502	proteasome complex (sensu Eukarya)	GO:0005839(Human);	PF08_0019	guanine nucleotide-binding protein	Predicted		GO:0005839:proteasome core complex (sensu Eukaryota) (200651_at:-14.24)
GO:0000502	proteasome complex (sensu Eukarya)		PF08_0060	asparagine-rich antigen	Predicted			3	PFI0875w MAL13P1.337 PFC0350c	14	MAL8P1.17 PF11_0055 PF13_0156 PF11_0507 PFB0340c PFF0745c PF14_0329 PFD0665c PFF1300w PFL0210c PF14_0315 PFB0935w PF08_0075 PF11_0314
GO:0000502	proteasome complex (sensu Eukarya)	GO:0005839(Human);	PF08_0075	60S ribosomal protein L13, putative	Predicted		GO:0005839:proteasome core complex (sensu Eukaryota) (214351_x_at:-14.24)	0		1	PF08_0060
GO:0000502	proteasome complex (sensu Eukarya)		PF08_0087	importin alpha, putative	Predicted			0		4	PFI0875w PFB0935w PFF0670w PFF1300w
GO:0000502	proteasome complex (sensu Eukarya)	GO:0000502(Yeast);	PF08_0131	1-cys peroxidoxin	Predicted	GO:0000502:proteasome complex (sensu Eukarya) (YBL064C:-32.10)
GO:0000502	proteasome complex (sensu Eukarya)		PF10_0041	U5 small nuclear ribonuclear protein, putative	Predicted			0		2	PF11_0507 PF14_0678
GO:0000502	proteasome complex (sensu Eukarya)		PF10_0078	hypothetical protein	Predicted			1	PFB0100c	0
GO:0000502	proteasome complex (sensu Eukarya)	GO:0000502(Yeast);GO:0005839(Yeast);GO:0019773(Yeast);GO:0019774(Yeast);GO:0005838(Yeast);GO:0008540(Yeast);GO:0008541(Yeast);	PF10_0081	26S proteasome regulatory subunit 4, putative	Known	GO:0000502:proteasome complex (sensu Eukarya) (YDL007W:-32.10); GO:0005839:proteasome core complex (sensu Eukarya) (YDL007W:-22.61); GO:0019773:proteasome core complex, alpha-subunit complex (sensu Eukarya) (YDL007W:-9.36); GO:0019774:proteasome core complex, beta-subunit complex (sensu Eukarya) (YDL007W:-11.36); GO:0005838:proteasome regulatory particle (sensu Eukarya) (YDL007W:-25.73); GO:00085…
GO:0000502	proteasome complex (sensu Eukarya)	GO:0000502(Yeast);GO:0005839(Yeast);GO:0019774(Yeast);GO:0005838(Yeast);GO:0008540(Yeast);	PF10_0111	20S proteasome beta subunit, putative	Known	GO:0000502:proteasome complex (sensu Eukarya) (YPR103W:-32.10); GO:0005839:proteasome core complex (sensu Eukarya) (YPR103W:-22.61); GO:0019774:proteasome core complex, beta-subunit complex (sensu Eukarya) (YPR103W:-11.36); GO:0005838:proteasome regulatory particle (sensu Eukarya) (YPR103W:-25.73); GO:0008540:proteasome regulatory particle, base subcomplex (sensu Eukarya) (YPR103W:-9.45)		1	PF11_0245	8	PF14_0257 PFB0340c PF11_0098 PF10_0155 PF14_0678 PF14_0393 PFC0120w PFL1745c
GO:0000502	proteasome complex (sensu Eukarya)		PF10_0155	enolase	Predicted			2	PF14_0598 PFB0330c	13	MAL8P1.17 PF13_0156 PFI1105w PF11_0507 PFE1355c PFB0340c PF11_0098 PF14_0393 PF14_0120 PFB0935w PF14_0315 PF11_0069 PF10_0111
GO:0000502	proteasome complex (sensu Eukarya)	GO:0005839(Human);	PF10_0187	ribosomal protein L30e, putative	Predicted		GO:0005839:proteasome core complex (sensu Eukaryota) (200062_s_at:-14.24)
GO:0000502	proteasome complex (sensu Eukarya)	GO:0005839(Human);	PF10_0264	40S ribosomal protein, putative	Predicted		GO:0005839:proteasome core complex (sensu Eukaryota) (213801_x_at:-14.24)	0		1	PFC0245c
GO:0000502	proteasome complex (sensu Eukarya)	GO:0005839(Human);	PF10_0272	ribosomal protein L3, putative	Predicted		GO:0005839:proteasome core complex (sensu Eukaryota) (212039_x_at:-14.24)	0		5	PF11_0098 PFL1845c PFC0120w PFC0920w PFB0870w
GO:0000502	proteasome complex (sensu Eukarya)	GO:0000502(Yeast);GO:0005839(Yeast);GO:0019773(Yeast);GO:0019774(Yeast);GO:0005838(Yeast);GO:0008540(Yeast);GO:0008541(Yeast);	PF10_0298	26S proteasome subunit, putative	Known	GO:0000502:proteasome complex (sensu Eukarya) (YDR427W:-32.10); GO:0005839:proteasome core complex (sensu Eukarya) (YDR427W:-22.61); GO:0019773:proteasome core complex, alpha-subunit complex (sensu Eukarya) (YDR427W:-9.36); GO:0019774:proteasome core complex, beta-subunit complex (sensu Eukarya) (YDR427W:-11.36); GO:0005838:proteasome regulatory particle (sensu Eukarya) (YDR427W:-25.73); GO:00085…
GO:0000502	proteasome complex (sensu Eukarya)		PF10_0323	hypothetical protein	Predicted			0		2	PFF0670w MAL13P1.337
GO:0000502	proteasome complex (sensu Eukarya)		PF11_0055	hypothetical protein	Predicted			0		3	MAL8P1.17 PF08_0060 PFB0340c
GO:0000502	proteasome complex (sensu Eukarya)		PF11_0069	hypothetical protein	Predicted			0		7	MAL8P1.17 PF07_0112 PF13_0156 PFI1105w PF11_0507 PFE0195w PF10_0155
GO:0000502	proteasome complex (sensu Eukarya)		PF11_0096	casein kinase II, alpha subunit, putative	Predicted			0		3	PFC0120w PF14_0632 PFC0975c
GO:0000502	proteasome complex (sensu Eukarya)		PF11_0098	endoplasmic reticulum-resident calcium binding protein	Predicted			1	MAL13P1.343	6	PFB0340c PF10_0272 PFC0120w PFC0920w PF10_0111 PF10_0155
GO:0000502	proteasome complex (sensu Eukarya)	GO:0005839(Human);	PF11_0164	peptidyl-prolyl cis-trans isomerase	Predicted		GO:0005839:proteasome core complex (sensu Eukaryota) (211378_x_at:-14.24)
GO:0000502	proteasome complex (sensu Eukarya)	GO:0005839(Human);	PF11_0183	GTP-binding nuclear protein ran/tc4	Predicted		GO:0005839:proteasome core complex (sensu Eukaryota) (200750_s_at:-14.24)
GO:0000502	proteasome complex (sensu Eukarya)		PF11_0224	circumsporozoite-related antigen	Predicted			0		1	PFE0660c
GO:0000502	proteasome complex (sensu Eukarya)	GO:0005839(Human);	PF11_0245	translation elongation factor EF-1, subunit alpha, putative	Predicted		GO:0005839:proteasome core complex (sensu Eukaryota) (215438_x_at:-14.24)	1	PF10_0111	0
GO:0000502	proteasome complex (sensu Eukarya)	GO:0000502(Yeast);GO:0005839(Yeast);GO:0019773(Yeast);GO:0005838(Yeast);	PF11_0303	26S proteasome regulatory complex subunit, putative	Known	GO:0000502:proteasome complex (sensu Eukarya) (YPR108W:-32.10); GO:0005839:proteasome core complex (sensu Eukarya) (YPR108W:-22.61); GO:0019773:proteasome core complex, alpha-subunit complex (sensu Eukarya) (YPR108W:-9.36); GO:0005838:proteasome regulatory particle (sensu Eukarya) (YPR108W:-25.73)		0		6	PFL1245w PF14_0598 PFL2345c PFB0340c PFC0120w PF14_0315
GO:0000502	proteasome complex (sensu Eukarya)	GO:0005839(Human);	PF11_0313	ribosomal phosphoprotein P0	Predicted		GO:0005839:proteasome core complex (sensu Eukaryota) (201033_x_at:-14.24)
GO:0000502	proteasome complex (sensu Eukarya)	GO:0000502(Yeast);GO:0005839(Yeast);GO:0019773(Yeast);GO:0019774(Yeast);GO:0005838(Yeast);GO:0008540(Yeast);	PF11_0314	26S protease subunit regulatory subunit 6a, putative	Known	GO:0000502:proteasome complex (sensu Eukarya) (YOR117W:-32.10); GO:0005839:proteasome core complex (sensu Eukarya) (YOR117W:-22.61); GO:0019773:proteasome core complex, alpha-subunit complex (sensu Eukarya) (YOR117W:-9.36); GO:0019774:proteasome core complex, beta-subunit complex (sensu Eukarya) (YOR117W:-11.36); GO:0005838:proteasome regulatory particle (sensu Eukarya) (YOR117W:-25.73); GO:00085…		0		1	PF08_0060
GO:0000502	proteasome complex (sensu Eukarya)		PF11_0352	protein disulfide isomerase related protein	Predicted			0		1	PF11_0507
GO:0000502	proteasome complex (sensu Eukarya)		PF11_0507	antigen 332, putative	Predicted			0		22	MAL8P1.17 PF07_0112 PFF0420c PF13_0156 PFI1105w PF14_0323 PF10_0041 PF14_0678 PF14_0120 PFF0670w PF14_0329 PFB0340c PF14_0315 PF13_0265 PFB0115w PF11_0352 PF11_0069 PF13_0129 PFD0665c PF08_0060 PFF1300w PF10_0155
GO:0000502	proteasome complex (sensu Eukarya)	GO:0000502(Yeast);GO:0005839(Yeast);GO:0019774(Yeast);GO:0005838(Yeast);GO:0008540(Yeast);	PF13_0033	26S proteasome regulatory subunit, putative	Known	GO:0000502:proteasome complex (sensu Eukarya) (YOR259C:-32.10); GO:0005839:proteasome core complex (sensu Eukarya) (YOR259C:-22.61); GO:0019774:proteasome core complex, beta-subunit complex (sensu Eukarya) (YOR259C:-11.36); GO:0005838:proteasome regulatory particle (sensu Eukarya) (YOR259C:-25.73); GO:0008540:proteasome regulatory particle, base subcomplex (sensu Eukarya) (YOR259C:-9.45)
GO:0000502	proteasome complex (sensu Eukarya)		PF13_0102	DNAJ-like Sec63 homologue	Predicted			0		1	PF14_0598
GO:0000502	proteasome complex (sensu Eukarya)		PF13_0129	ribosomal protein L6 homologue, putative	Predicted			0		2	PF11_0507 PFD0665c
GO:0000502	proteasome complex (sensu Eukarya)		PF13_0132	60S ribosomal protein L23a, putative	Predicted			0		1	MAL8P1.103
GO:0000502	proteasome complex (sensu Eukarya)	GO:0005839(Yeast);GO:0019774(Yeast);GO:0005839(Human);	PF13_0156	proteasome subunit beta type 7 precursor, putative	Known	GO:0005839:proteasome core complex (sensu Eukarya) (YOR157C:-22.61); GO:0019774:proteasome core complex, beta-subunit complex (sensu Eukarya) (YOR157C:-11.36)	GO:0005839:proteasome core complex (sensu Eukaryota) (200786_at:-14.24)	0		11	MAL8P1.17 PF08_0060 PFF1300w PF11_0507 PF14_0120 PF14_0678 PFF0670w PF14_0329 PF10_0155 PF11_0069 PFI1105w
GO:0000502	proteasome complex (sensu Eukarya)	GO:0005839(Human);	PF13_0179	isoleucine -- tRNA ligase, putative	Predicted		GO:0005839:proteasome core complex (sensu Eukaryota) (217900_at:-14.24)
GO:0000502	proteasome complex (sensu Eukarya)		PF13_0265	hypothetical protein	Predicted			0		3	PF11_0507 PFB0115w PF14_0678
GO:0000502	proteasome complex (sensu Eukarya)	GO:0000502(Yeast);GO:0005839(Yeast);GO:0005838(Yeast);GO:0008540(Yeast);GO:0005839(Human);	PF13_0282	proteasome subunit, putative	Known	GO:0000502:proteasome complex (sensu Eukarya) (YGR135W:-32.10); GO:0005839:proteasome core complex (sensu Eukarya) (YGR135W:-22.61); GO:0005838:proteasome regulatory particle (sensu Eukarya) (YGR135W:-25.73); GO:0008540:proteasome regulatory particle, base subcomplex (sensu Eukarya) (YGR135W:-9.45)	GO:0005839:proteasome core complex (sensu Eukaryota) (203396_at:-14.24)
GO:0000502	proteasome complex (sensu Eukarya)		PF13_0315	RNA binding protein, putative	Predicted			0		4	PF14_0598 PFI0265c PF14_0678 PFL1745c
GO:0000502	proteasome complex (sensu Eukarya)	GO:0000502(Yeast);	PF13_0335	hypothetical protein	Predicted	GO:0000502:proteasome complex (sensu Eukarya) (YKL213C:-32.10)
GO:0000502	proteasome complex (sensu Eukarya)	GO:0000502(Yeast);GO:0005839(Yeast);GO:0019773(Yeast);GO:0019774(Yeast);GO:0005838(Yeast);GO:0008540(Yeast);	PF14_0025	proteosome subunit, putative	Known	GO:0000502:proteasome complex (sensu Eukarya) (YDL097C:-32.10); GO:0005839:proteasome core complex (sensu Eukarya) (YDL097C:-22.61); GO:0019773:proteasome core complex, alpha-subunit complex (sensu Eukarya) (YDL097C:-9.36); GO:0019774:proteasome core complex, beta-subunit complex (sensu Eukarya) (YDL097C:-11.36); GO:0005838:proteasome regulatory particle (sensu Eukarya) (YDL097C:-25.73); GO:00085…
GO:0000502	proteasome complex (sensu Eukarya)	GO:0005839(Human);	PF14_0083	ribosomal protein S8e, putative	Predicted		GO:0005839:proteasome core complex (sensu Eukaryota) (200781_s_at:-14.24,200858_s_at:-14.24)
GO:0000502	proteasome complex (sensu Eukarya)		PF14_0120	hypothetical protein	Predicted			0		7	PF13_0156 PF11_0507 PF10_0155 PF14_0678 PFF0670w PF14_0329 PFB0935w
GO:0000502	proteasome complex (sensu Eukarya)	GO:0005839(Human);	PF14_0230	Ribosomal protein family L5, putative	Predicted		GO:0005839:proteasome core complex (sensu Eukaryota) (213080_x_at:-14.24)	0		4	PFE0915c PFE0845c PF14_0678 PF14_0315
GO:0000502	proteasome complex (sensu Eukarya)	GO:0005839(Human);	PF14_0257	hypothetical protein, conserved	Predicted		GO:0005839:proteasome core complex (sensu Eukaryota) (201306_s_at:-14.24)	1	PFC0920w	3	PFE0915c PF10_0111 PFL1745c
GO:0000502	proteasome complex (sensu Eukarya)		PF14_0315	hypothetical protein	Predicted			1	PF14_0678	10	PF14_0598 PF11_0507 PF11_0303 PFB0340c PF08_0060 PF10_0155 PF14_0230 PFC0120w PFL1745c PFB0935w
GO:0000502	proteasome complex (sensu Eukarya)		PF14_0323	calmodulin	Predicted			3	MAL8P1.17 PFB0340c PF14_0393	6	MAL13P1.343 PF11_0507 PFB0330c PFC0120w PFB0260w PFI0265c
GO:0000502	proteasome complex (sensu Eukarya)		PF14_0329	hypothetical protein, conserved	Predicted			0		11	PF13_0156 PF11_0507 PFE1350c PF08_0060 PFB0115w PFD0665c PFF1300w PF14_0678 PFF0670w PF14_0120 PFL1745c
GO:0000502	proteasome complex (sensu Eukarya)	GO:0005839(Human);	PF14_0368	2-Cys peroxiredoxin	Predicted		GO:0005839:proteasome core complex (sensu Eukaryota) (201619_at:-14.24)
GO:0000502	proteasome complex (sensu Eukarya)	GO:0005839(Human);	PF14_0391	ribosomal protein L1, putative	Predicted		GO:0005839:proteasome core complex (sensu Eukaryota) (200036_s_at:-14.24)
GO:0000502	proteasome complex (sensu Eukarya)		PF14_0393	structure specific recognition protein, putative	Predicted			2	PFB0330c PF14_0323	5	MAL8P1.17 PFE1355c PFB0340c PF10_0155 PF10_0111
GO:0000502	proteasome complex (sensu Eukarya)	GO:0005839(Human);	PF14_0448	ribosomal protein S2, putative	Predicted		GO:0005839:proteasome core complex (sensu Eukaryota) (221798_x_at:-14.24)
GO:0000502	proteasome complex (sensu Eukarya)		PF14_0486	elongation factor 2	Predicted			1	PF14_0517	0
GO:0000502	proteasome complex (sensu Eukarya)		PF14_0517	peptidase, putative	Predicted			1	PF14_0486	0
GO:0000502	proteasome complex (sensu Eukarya)		PF14_0598	glyceraldehyde-3-phosphate dehydrogenase	Predicted			1	PF10_0155	12	MAL8P1.17 PF13_0315 PFI0265c PFB0330c PFB0115w PF13_0102 PFF1155w PF11_0303 PFB0340c PFC0120w PF14_0315 PFL1900w
GO:0000502	proteasome complex (sensu Eukarya)	GO:0000502(Yeast);GO:0019773(Yeast);GO:0005838(Yeast);	PF14_0632	26S proteasome subunit, putative	Known	GO:0000502:proteasome complex (sensu Eukarya) (YIL075C:-32.10); GO:0019773:proteasome core complex, alpha-subunit complex (sensu Eukarya) (YIL075C:-9.36); GO:0005838:proteasome regulatory particle (sensu Eukarya) (YIL075C:-25.73)		0		3	PF11_0096 PFC0120w PFC0975c
GO:0000502	proteasome complex (sensu Eukarya)	GO:0000502(Yeast);GO:0005839(Yeast);GO:0019773(Yeast);GO:0019774(Yeast);GO:0005838(Yeast);	PF14_0676	20S proteasome beta 4 subunit, putative	Known	GO:0000502:proteasome complex (sensu Eukarya) (YER012W:-32.10); GO:0005839:proteasome core complex (sensu Eukarya) (YER012W:-22.61); GO:0019773:proteasome core complex, alpha-subunit complex (sensu Eukarya) (YER012W:-9.36); GO:0019774:proteasome core complex, beta-subunit complex (sensu Eukarya) (YER012W:-11.36); GO:0005838:proteasome regulatory particle (sensu Eukarya) (YER012W:-25.73)
GO:0000502	proteasome complex (sensu Eukarya)		PF14_0678	exported protein 2	Predicted			3	PF14_0315 PFC0120w PFL1745c	16	PFE0915c PF13_0156 PF11_0507 PFB0340c PFB0115w PF10_0041 PFE0845c PF14_0230 PF10_0111 PFL0620c PF14_0120 PFF0670w PF14_0329 PFB0870w PF13_0265 PF13_0315
GO:0000502	proteasome complex (sensu Eukarya)	GO:0000502(Yeast);GO:0005839(Yeast);GO:0019773(Yeast);GO:0019774(Yeast);GO:0005839(Human);	PF14_0716	Proteosome subunit alpha type 1, putative	Known	GO:0000502:proteasome complex (sensu Eukarya) (YMR314W:-32.10); GO:0005839:proteasome core complex (sensu Eukarya) (YMR314W:-22.61); GO:0019773:proteasome core complex, alpha-subunit complex (sensu Eukarya) (YMR314W:-9.36); GO:0019774:proteasome core complex, beta-subunit complex (sensu Eukarya) (YMR314W:-11.36)	GO:0005839:proteasome core complex (sensu Eukaryota) (211746_x_at:-14.24)
GO:0000502	proteasome complex (sensu Eukarya)	GO:0000502(Yeast);GO:0005839(Yeast);GO:0019774(Yeast);GO:0005839(Human);	PFA0400c	beta3 proteasome subunit, putative	Known	GO:0000502:proteasome complex (sensu Eukarya) (YER094C:-32.10); GO:0005839:proteasome core complex (sensu Eukarya) (YER094C:-22.61); GO:0019774:proteasome core complex, beta-subunit complex (sensu Eukarya) (YER094C:-11.36)	GO:0005839:proteasome core complex (sensu Eukaryota) (201400_at:-14.24)	1	PFI0265c	0
GO:0000502	proteasome complex (sensu Eukarya)		PFB0100c	knob associated histidine-rich protein	Predicted			1	PF10_0078	0
GO:0000502	proteasome complex (sensu Eukarya)		PFB0115w	hypothetical protein	Predicted			0		7	PF14_0598 PF11_0507 PFL1745c PF14_0329 PFD0665c PF13_0265 PF14_0678
GO:0000502	proteasome complex (sensu Eukarya)	GO:0000502(Yeast);GO:0005838(Yeast);	PFB0260w	proteasome 26S regulatory subunit, putative	Known	GO:0000502:proteasome complex (sensu Eukarya) (YHR027C:-32.10); GO:0005838:proteasome regulatory particle (sensu Eukarya) (YHR027C:-25.73)		0		4	MAL13P1.343 PF14_0323 PFI0265c PFC0120w
GO:0000502	proteasome complex (sensu Eukarya)		PFB0330c	cysteine protease, putative	Predicted			3	PFE1355c PF10_0155 PF14_0393	2	PF14_0598 PF14_0323
GO:0000502	proteasome complex (sensu Eukarya)		PFB0340c	cysteine protease, putative	Predicted			1	PF14_0323	15	MAL8P1.17 PFF0420c PFI0875w PF11_0055 PF14_0598 PF11_0507 PF11_0303 PF14_0393 PFC0120w PF14_0315 PF08_0060 PF10_0111 PF10_0155 PF11_0098 PF14_0678
GO:0000502	proteasome complex (sensu Eukarya)		PFB0345c	cysteine protease, putative	Predicted			0		2	PF07_0088 MAL7P1.134
GO:0000502	proteasome complex (sensu Eukarya)		PFB0870w	hypothetical protein	Predicted			0		2	PF14_0678 PF10_0272
GO:0000502	proteasome complex (sensu Eukarya)		PFB0935w	cytoadherence linked asexual protein 2	Predicted			0		8	PFI0875w PF08_0060 PF10_0155 PF08_0087 PFF1300w PFF0670w PF14_0120 PF14_0315
GO:0000502	proteasome complex (sensu Eukarya)		PFC0120w	Cytoadherence linked asexual protein, CLAG	Predicted			1	PF14_0678	16	MAL13P1.343 PF14_0598 PF11_0096 PF14_0632 PF11_0303 PFB0340c PF14_0323 PF11_0098 PFC0975c PF10_0111 PFI0265c PF10_0272 PFC0920w PF14_0315 PFL1745c PFB0260w
GO:0000502	proteasome complex (sensu Eukarya)		PFC0245c	hypothetical protein	Predicted			0		2	PFF0670w PF10_0264
GO:0000502	proteasome complex (sensu Eukarya)		PFC0350c	T-complex protein eta subunit, putative	Predicted			1	PF08_0060	2	PFI0875w MAL13P1.337
GO:0000502	proteasome complex (sensu Eukarya)	GO:0000502(Yeast);GO:0005839(Yeast);GO:0019773(Yeast);GO:0019774(Yeast);GO:0005839(Human);	PFC0745c	proteasome component C8, putative	Known	GO:0000502:proteasome complex (sensu Eukarya) (YOR362C:-32.10); GO:0005839:proteasome core complex (sensu Eukarya) (YOR362C:-22.61); GO:0019773:proteasome core complex, alpha-subunit complex (sensu Eukarya) (YOR362C:-9.36); GO:0019774:proteasome core complex, beta-subunit complex (sensu Eukarya) (YOR362C:-11.36)	GO:0005839:proteasome core complex (sensu Eukaryota) (201532_at:-14.24)
GO:0000502	proteasome complex (sensu Eukarya)	GO:0005839(Human);	PFC0785c	proteasome regulatory protein, putative	Known		GO:0005839:proteasome core complex (sensu Eukaryota) (207805_s_at:-14.24)
GO:0000502	proteasome complex (sensu Eukarya)	GO:0005839(Human);	PFC0900w	T-complex protein 1 epsilon subunit, putative	Predicted		GO:0005839:proteasome core complex (sensu Eukaryota) (208696_at:-14.24)
GO:0000502	proteasome complex (sensu Eukarya)	GO:0005839(Human);	PFC0920w	histone H2A variant, putative	Predicted		GO:0005839:proteasome core complex (sensu Eukaryota) (213911_s_at:-14.24)	1	PF14_0257	3	PF11_0098 PFC0120w PF10_0272
GO:0000502	proteasome complex (sensu Eukarya)	GO:0005839(Human);	PFC0975c	cyclophilin (PFCYP19)	Predicted		GO:0005839:proteasome core complex (sensu Eukaryota) (211378_x_at:-14.24)	0		3	PF11_0096 PF14_0632 PFC0120w
GO:0000502	proteasome complex (sensu Eukarya)	GO:0000502(Yeast);GO:0005839(Yeast);GO:0019774(Yeast);GO:0005838(Yeast);GO:0008540(Yeast);	PFD0665c	26s proteasome aaa-ATPase subunit Rpt3	Known	GO:0000502:proteasome complex (sensu Eukarya) (YDR394W:-32.10); GO:0005839:proteasome core complex (sensu Eukarya) (YDR394W:-22.61); GO:0019774:proteasome core complex, beta-subunit complex (sensu Eukarya) (YDR394W:-11.36); GO:0005838:proteasome regulatory particle (sensu Eukarya) (YDR394W:-25.73); GO:0008540:proteasome regulatory particle, base subcomplex (sensu Eukarya) (YDR394W:-9.45)		1	MAL8P1.125	8	PF11_0507 PF08_0060 PFB0115w PFE0845c PFL1745c PF14_0329 PF13_0129 PFF1300w
GO:0000502	proteasome complex (sensu Eukarya)	GO:0000502(Yeast);	PFE0110w	hypothetical protein	Predicted	GO:0000502:proteasome complex (sensu Eukarya) (YLR251W:-32.10)
GO:0000502	proteasome complex (sensu Eukarya)		PFE0195w	P-type ATPase, putative	Predicted			0		1	PF11_0069
GO:0000502	proteasome complex (sensu Eukarya)	GO:0005839(Human);	PFE0520c	topoisomerase I	Predicted		GO:0005839:proteasome core complex (sensu Eukaryota) (208901_s_at:-14.24)
GO:0000502	proteasome complex (sensu Eukarya)		PFE0660c	uridine phosphorylase, putative	Predicted			0		1	PF11_0224
GO:0000502	proteasome complex (sensu Eukarya)	GO:0005839(Human);	PFE0845c	60S ribosomal subunit protein L8, putative	Predicted		GO:0005839:proteasome core complex (sensu Eukaryota) (200936_at:-14.24)	0		4	PFE0915c PF14_0230 PF14_0678 PFD0665c
GO:0000502	proteasome complex (sensu Eukarya)	GO:0000502(Yeast);GO:0005839(Yeast);GO:0019774(Yeast);GO:0005838(Yeast);GO:0008540(Yeast);GO:0005839(Human);	PFE0915c	proteasome subunit beta type 1	Known	GO:0000502:proteasome complex (sensu Eukarya) (YBL041W:-32.10); GO:0005839:proteasome core complex (sensu Eukarya) (YBL041W:-22.61); GO:0019774:proteasome core complex, beta-subunit complex (sensu Eukarya) (YBL041W:-11.36); GO:0005838:proteasome regulatory particle (sensu Eukarya) (YBL041W:-25.73); GO:0008540:proteasome regulatory particle, base subcomplex (sensu Eukarya) (YBL041W:-9.45)	GO:0005839:proteasome core complex (sensu Eukaryota) (200876_s_at:-14.24)	0		5	PF14_0230 PF14_0678 PFE0845c PF14_0257 PFL1745c
GO:0000502	proteasome complex (sensu Eukarya)		PFE1350c	ubiquitin-conjugating enzyme, putative	Predicted			1	PFI0290c	1	PF14_0329
GO:0000502	proteasome complex (sensu Eukarya)	GO:0000502(Yeast);GO:0005839(Yeast);GO:0019773(Yeast);GO:0019774(Yeast);GO:0005838(Yeast);GO:0008540(Yeast);	PFE1355c	ubiquitin carboxyl-terminal hydrolase, putative	Predicted	GO:0000502:proteasome complex (sensu Eukarya) (YFR010W:-32.10); GO:0005839:proteasome core complex (sensu Eukarya) (YFR010W:-22.61); GO:0019773:proteasome core complex, alpha-subunit complex (sensu Eukarya) (YFR010W:-9.36); GO:0019774:proteasome core complex, beta-subunit complex (sensu Eukarya) (YFR010W:-11.36); GO:0005838:proteasome regulatory particle (sensu Eukarya) (YFR010W:-25.73); GO:00085…		1	PFB0330c	2	PF10_0155 PF14_0393
GO:0000502	proteasome complex (sensu Eukarya)	GO:0000502(Yeast);GO:0005839(Yeast);GO:0019774(Yeast);GO:0005839(Human);	PFF0420c	proteasome subunit alpha type 2, putative	Known	GO:0000502:proteasome complex (sensu Eukarya) (YML092C:-32.10); GO:0005839:proteasome core complex (sensu Eukarya) (YML092C:-22.61); GO:0019774:proteasome core complex, beta-subunit complex (sensu Eukarya) (YML092C:-11.36)	GO:0005839:proteasome core complex (sensu Eukaryota) (201317_s_at:-14.24)	0		2	PF11_0507 PFB0340c
GO:0000502	proteasome complex (sensu Eukarya)		PFF0670w	hypothetical protein	Predicted			0		11	PFI0875w PF10_0323 PF13_0156 PF11_0507 PFC0245c PF08_0087 PFF1300w PF14_0678 PFB0935w PF14_0120 PF14_0329
GO:0000502	proteasome complex (sensu Eukarya)		PFF0745c	ribonuclease, putative	Predicted			0		1	PF08_0060
GO:0000502	proteasome complex (sensu Eukarya)		PFF1155w	hexokinase	Predicted			0		1	PF14_0598
GO:0000502	proteasome complex (sensu Eukarya)		PFF1300w	pyruvate kinase, putative	Predicted			0		9	PFI0875w PF13_0156 PF11_0507 PF08_0060 PFD0665c PF08_0087 PFB0935w PFF0670w PF14_0329
GO:0000502	proteasome complex (sensu Eukarya)		PFI0265c	rhoptry protein, putative	Predicted			1	PFA0400c	6	MAL13P1.343 PF14_0598 PF14_0323 PF13_0315 PFB0260w PFC0120w
GO:0000502	proteasome complex (sensu Eukarya)		PFI0290c	beta subunit of coatomer complex, putative	Predicted			1	PFE1350c	0
GO:0000502	proteasome complex (sensu Eukarya)	GO:0000502(Yeast);GO:0005839(Yeast);GO:0019773(Yeast);GO:0005838(Yeast);GO:0008541(Yeast);GO:0005839(Human);	PFI0630w	26S proteasome regulatory subunit, putative	Known	GO:0000502:proteasome complex (sensu Eukarya) (YOR261C:-32.10); GO:0005839:proteasome core complex (sensu Eukarya) (YOR261C:-22.61); GO:0019773:proteasome core complex, alpha-subunit complex (sensu Eukarya) (YOR261C:-9.36); GO:0005838:proteasome regulatory particle (sensu Eukarya) (YOR261C:-25.73); GO:0008541:proteasome regulatory particle, lid subcomplex (sensu Eukarya) (YOR261C:-12.44)	GO:0005839:proteasome core complex (sensu Eukaryota) (201705_at:-14.24)
GO:0000502	proteasome complex (sensu Eukarya)	GO:0005839(Human);	PFI0875w	Heat shock protein	Predicted		GO:0005839:proteasome core complex (sensu Eukaryota) (208687_x_at:-14.24)	1	PF08_0060	9	PFB0935w PFF0670w PF08_0087 PFF1300w PFC0350c MAL13P1.337 MAL7P1.134 PFL2345c PFB0340c
GO:0000502	proteasome complex (sensu Eukarya)	GO:0005839(Human);	PFI0895c	hypothetical protein, conserved	Predicted		GO:0005839:proteasome core complex (sensu Eukaryota) (200023_s_at:-14.24)
GO:0000502	proteasome complex (sensu Eukarya)		PFI1105w	Phosphoglycerate kinase	Predicted			0		6	MAL8P1.17 PF13_0156 PFL2060c PF10_0155 PF11_0507 PF11_0069
GO:0000502	proteasome complex (sensu Eukarya)	GO:0019774(Yeast);	PFI1545c	proteosome precursor, putative	Predicted	GO:0019774:proteasome core complex, beta-subunit complex (sensu Eukarya) (YJL001W:-11.36)
GO:0000502	proteasome complex (sensu Eukarya)		PFL0210c	eukaryotic initiation factor 5a, putative	Predicted			0		1	PF08_0060
GO:0000502	proteasome complex (sensu Eukarya)		PFL0620c	choline transporter	Predicted			0		1	PF14_0678
GO:0000502	proteasome complex (sensu Eukarya)		PFL1245w	ubiquitin-activating enzyme e1, putative	Predicted			0		2	PF11_0303 PFL2345c
GO:0000502	proteasome complex (sensu Eukarya)		PFL1745c	clustered-asparagine-rich protein	Predicted			1	PF14_0678	9	PFE0915c PF14_0257 PFB0115w PFD0665c PF10_0111 PFC0120w PF14_0329 PF14_0315 PF13_0315
GO:0000502	proteasome complex (sensu Eukarya)		PFL1845c	calcyclin binding protein, putative	Predicted			0		1	PF10_0272
GO:0000502	proteasome complex (sensu Eukarya)		PFL1900w	hypothetical protein	Predicted			0		1	PF14_0598
GO:0000502	proteasome complex (sensu Eukarya)	GO:0005839(Human);	PFL2060c	rabGDI protein	Predicted		GO:0005839:proteasome core complex (sensu Eukaryota) (200009_at:-14.24)	0		1	PFI1105w
GO:0000502	proteasome complex (sensu Eukarya)	GO:0000502(Yeast);GO:0005839(Yeast);GO:0019774(Yeast);GO:0005838(Yeast);GO:0008540(Yeast);	PFL2345c	tat-binding protein homolog	Known	GO:0000502:proteasome complex (sensu Eukarya) (YGL048C:-32.10); GO:0005839:proteasome core complex (sensu Eukarya) (YGL048C:-22.61); GO:0019774:proteasome core complex, beta-subunit complex (sensu Eukarya) (YGL048C:-11.36); GO:0005838:proteasome regulatory particle (sensu Eukarya) (YGL048C:-25.73); GO:0008540:proteasome regulatory particle, base subcomplex (sensu Eukarya) (YGL048C:-9.45)		0		3	PFI0875w PFL1245w PF11_0303
GO:0000502	proteasome complex (sensu Eukarya)	GO:0000502(Yeast);GO:0005839(Yeast);GO:0019773(Yeast);GO:0019774(Yeast);GO:0005838(Yeast);GO:0008540(Yeast);	PY00119	hypothetical protein	Known	GO:0000502:proteasome complex (sensu Eukarya) (YDL097C:-32.10); GO:0005839:proteasome core complex (sensu Eukarya) (YDL097C:-22.61); GO:0019773:proteasome core complex, alpha-subunit complex (sensu Eukarya) (YDL097C:-9.36); GO:0019774:proteasome core complex, beta-subunit complex (sensu Eukarya) (YDL097C:-11.36); GO:0005838:proteasome regulatory particle (sensu Eukarya) (YDL097C:-25.73); GO:00085…
GO:0000502	proteasome complex (sensu Eukarya)	GO:0000502(Yeast);GO:0019773(Yeast);GO:0005838(Yeast);	PY00248	Rpn2 gene product-related	Known	GO:0000502:proteasome complex (sensu Eukarya) (YIL075C:-32.10); GO:0019773:proteasome core complex, alpha-subunit complex (sensu Eukarya) (YIL075C:-9.36); GO:0005838:proteasome regulatory particle (sensu Eukarya) (YIL075C:-25.73)
GO:0000502	proteasome complex (sensu Eukarya)	GO:0000502(Yeast);GO:0005839(Yeast);GO:0019773(Yeast);GO:0019774(Yeast);GO:0005838(Yeast);GO:0008540(Yeast);GO:0008541(Yeast);	PY00527	26S proteasome subunit P40.5, putative	Known	GO:0000502:proteasome complex (sensu Eukarya) (YDR427W:-32.10); GO:0005839:proteasome core complex (sensu Eukarya) (YDR427W:-22.61); GO:0019773:proteasome core complex, alpha-subunit complex (sensu Eukarya) (YDR427W:-9.36); GO:0019774:proteasome core complex, beta-subunit complex (sensu Eukarya) (YDR427W:-11.36); GO:0005838:proteasome regulatory particle (sensu Eukarya) (YDR427W:-25.73); GO:00085…
GO:0000502	proteasome complex (sensu Eukarya)	GO:0000502(Yeast);GO:0005839(Yeast);GO:0019774(Yeast);GO:0005838(Yeast);GO:0008540(Yeast);	PY00544	26S proteasome ATPase	Known	GO:0000502:proteasome complex (sensu Eukarya) (YDR394W:-32.10); GO:0005839:proteasome core complex (sensu Eukarya) (YDR394W:-22.61); GO:0019774:proteasome core complex, beta-subunit complex (sensu Eukarya) (YDR394W:-11.36); GO:0005838:proteasome regulatory particle (sensu Eukarya) (YDR394W:-25.73); GO:0008540:proteasome regulatory particle, base subcomplex (sensu Eukarya) (YDR394W:-9.45)
GO:0000502	proteasome complex (sensu Eukarya)	GO:0005839(Human);	PY00598	T-complex protein 1 epsilon subunit	Predicted		GO:0005839:proteasome core complex (sensu Eukaryota) (208696_at:-14.24)
GO:0000502	proteasome complex (sensu Eukarya)	GO:0005839(Human);	PY00638	protein disulfide isomerase	Predicted		GO:0005839:proteasome core complex (sensu Eukaryota) (208612_at:-14.24)
GO:0000502	proteasome complex (sensu Eukarya)	GO:0000502(Yeast);GO:0005839(Yeast);GO:0019773(Yeast);GO:0019774(Yeast);GO:0005838(Yeast);GO:0008540(Yeast);	PY00657	26s protease regulatory subunit 6a (tat-binding protein homolog 1) (tbp-1). (baker's yeast	Known	GO:0000502:proteasome complex (sensu Eukarya) (YOR117W:-32.10); GO:0005839:proteasome core complex (sensu Eukarya) (YOR117W:-22.61); GO:0019773:proteasome core complex, alpha-subunit complex (sensu Eukarya) (YOR117W:-9.36); GO:0019774:proteasome core complex, beta-subunit complex (sensu Eukarya) (YOR117W:-11.36); GO:0005838:proteasome regulatory particle (sensu Eukarya) (YOR117W:-25.73); GO:00085…
GO:0000502	proteasome complex (sensu Eukarya)	GO:0005839(Human);	PY00659	Ribosomal protein L10, putative	Predicted		GO:0005839:proteasome core complex (sensu Eukaryota) (201033_x_at:-14.24)
GO:0000502	proteasome complex (sensu Eukarya)	GO:0000502(Yeast);GO:0005839(Yeast);GO:0019773(Yeast);GO:0019774(Yeast);GO:0005838(Yeast);GO:0008540(Yeast);GO:0008541(Yeast);	PY00768	26S proteasome subunit 4-like protein	Known	GO:0000502:proteasome complex (sensu Eukarya) (YDL007W:-32.10); GO:0005839:proteasome core complex (sensu Eukarya) (YDL007W:-22.61); GO:0019773:proteasome core complex, alpha-subunit complex (sensu Eukarya) (YDL007W:-9.36); GO:0019774:proteasome core complex, beta-subunit complex (sensu Eukarya) (YDL007W:-11.36); GO:0005838:proteasome regulatory particle (sensu Eukarya) (YDL007W:-25.73); GO:00085…
GO:0000502	proteasome complex (sensu Eukarya)	GO:0000502(Yeast);GO:0005839(Yeast);GO:0019774(Yeast);GO:0005839(Human);	PY00806	proteasome beta-subunit	Known	GO:0000502:proteasome complex (sensu Eukarya) (YFR050C:-32.10); GO:0005839:proteasome core complex (sensu Eukarya) (YFR050C:-22.61); GO:0019774:proteasome core complex, beta-subunit complex (sensu Eukarya) (YFR050C:-11.36)	GO:0005839:proteasome core complex (sensu Eukaryota) (202244_at:-14.24)
GO:0000502	proteasome complex (sensu Eukarya)	GO:0000502(Yeast);GO:0005838(Yeast);	PY01123	Proteasome/cyclosome repeat, putative	Known	GO:0000502:proteasome complex (sensu Eukarya) (YHR027C:-32.10); GO:0005838:proteasome regulatory particle (sensu Eukarya) (YHR027C:-25.73)
GO:0000502	proteasome complex (sensu Eukarya)	GO:0005839(Human);	PY01849	isoleucyl-tRNA synthetase, putative	Predicted		GO:0005839:proteasome core complex (sensu Eukaryota) (217900_at:-14.24)
GO:0000502	proteasome complex (sensu Eukarya)	GO:0000502(Yeast);GO:0005839(Yeast);GO:0019773(Yeast);GO:0005839(Human);	PY02351	Y13180 multicatalytic endopeptidase	Known	GO:0000502:proteasome complex (sensu Eukarya) (YOL038W:-32.10); GO:0005839:proteasome core complex (sensu Eukarya) (YOL038W:-22.61); GO:0019773:proteasome core complex, alpha-subunit complex (sensu Eukarya) (YOL038W:-9.36)	GO:0005839:proteasome core complex (sensu Eukaryota) (201114_x_at:-14.24)
GO:0000502	proteasome complex (sensu Eukarya)	GO:0000502(Yeast);GO:0005839(Yeast);GO:0019774(Yeast);GO:0005838(Yeast);GO:0008540(Yeast);	PY02590	26s protease regulatory subunit s10b (p44) (conserved atpase domain protein 44). (thirteen-lined ground squirrel)	Known	GO:0000502:proteasome complex (sensu Eukarya) (YOR259C:-32.10); GO:0005839:proteasome core complex (sensu Eukarya) (YOR259C:-22.61); GO:0019774:proteasome core complex, beta-subunit complex (sensu Eukarya) (YOR259C:-11.36); GO:0005838:proteasome regulatory particle (sensu Eukarya) (YOR259C:-25.73); GO:0008540:proteasome regulatory particle, base subcomplex (sensu Eukarya) (YOR259C:-9.45)
GO:0000502	proteasome complex (sensu Eukarya)	GO:0005839(Human);	PY02649	PDZ domain, putative	Known		GO:0005839:proteasome core complex (sensu Eukaryota) (207805_s_at:-14.24)
GO:0000502	proteasome complex (sensu Eukarya)	GO:0005839(Human);	PY02659	no apparent S. cerevisiae ortholog, putative	Predicted		GO:0005839:proteasome core complex (sensu Eukaryota) (200023_s_at:-14.24)
GO:0000502	proteasome complex (sensu Eukarya)	GO:0000502(Yeast);GO:0005839(Yeast);GO:0019774(Yeast);GO:0005838(Yeast);GO:0008540(Yeast);	PY02897	tat-binding protein homolog	Known	GO:0000502:proteasome complex (sensu Eukarya) (YGL048C:-32.10); GO:0005839:proteasome core complex (sensu Eukarya) (YGL048C:-22.61); GO:0019774:proteasome core complex, beta-subunit complex (sensu Eukarya) (YGL048C:-11.36); GO:0005838:proteasome regulatory particle (sensu Eukarya) (YGL048C:-25.73); GO:0008540:proteasome regulatory particle, base subcomplex (sensu Eukarya) (YGL048C:-9.45)
GO:0000502	proteasome complex (sensu Eukarya)	GO:0005839(Human);	PY02937	chaperonin containing TCP-1 delta subunit	Predicted		GO:0005839:proteasome core complex (sensu Eukaryota) (200877_at:-14.24)
GO:0000502	proteasome complex (sensu Eukarya)	GO:0000502(Yeast);GO:0005839(Yeast);GO:0019773(Yeast);GO:0019774(Yeast);GO:0005838(Yeast);GO:0008541(Yeast);	PY03078	Mov34/MPN/PAD-1 family, putative	Known	GO:0000502:proteasome complex (sensu Eukarya) (YFR004W:-32.10); GO:0005839:proteasome core complex (sensu Eukarya) (YFR004W:-22.61); GO:0019773:proteasome core complex, alpha-subunit complex (sensu Eukarya) (YFR004W:-9.36); GO:0019774:proteasome core complex, beta-subunit complex (sensu Eukarya) (YFR004W:-11.36); GO:0005838:proteasome regulatory particle (sensu Eukarya) (YFR004W:-25.73); GO:00085…
GO:0000502	proteasome complex (sensu Eukarya)	GO:0000502(Yeast);GO:0005839(Yeast);GO:0019773(Yeast);GO:0019774(Yeast);GO:0005838(Yeast);GO:0008540(Yeast);	PY03738	tRNA-guaninine transglycosylase, putative, putative	Predicted	GO:0000502:proteasome complex (sensu Eukarya) (YFR010W:-32.10); GO:0005839:proteasome core complex (sensu Eukarya) (YFR010W:-22.61); GO:0019773:proteasome core complex, alpha-subunit complex (sensu Eukarya) (YFR010W:-9.36); GO:0019774:proteasome core complex, beta-subunit complex (sensu Eukarya) (YFR010W:-11.36); GO:0005838:proteasome regulatory particle (sensu Eukarya) (YFR010W:-25.73); GO:00085…
GO:0000502	proteasome complex (sensu Eukarya)	GO:0005839(Human);	PY04102	rabGDI protein	Predicted		GO:0005839:proteasome core complex (sensu Eukaryota) (200009_at:-14.24)
GO:0000502	proteasome complex (sensu Eukarya)	GO:0000502(Yeast);	PY04285	1-cys peroxidoxin	Predicted	GO:0000502:proteasome complex (sensu Eukarya) (YBL064C:-32.10)
GO:0000502	proteasome complex (sensu Eukarya)	GO:0005839(Human);	PY04385	Elongation factor Tu family, putative	Predicted		GO:0005839:proteasome core complex (sensu Eukaryota) (215438_x_at:-14.24)
GO:0000502	proteasome complex (sensu Eukarya)	GO:0005839(Yeast);GO:0019774(Yeast);GO:0005839(Human);	PY04957	proteasome subunit, beta type, 7	Known	GO:0005839:proteasome core complex (sensu Eukarya) (YOR157C:-22.61); GO:0019774:proteasome core complex, beta-subunit complex (sensu Eukarya) (YOR157C:-11.36)	GO:0005839:proteasome core complex (sensu Eukaryota) (200786_at:-14.24)
GO:0000502	proteasome complex (sensu Eukarya)	GO:0005839(Human);	PY05001	heat shock protein	Predicted		GO:0005839:proteasome core complex (sensu Eukaryota) (208687_x_at:-14.24)
GO:0000502	proteasome complex (sensu Eukarya)	GO:0005839(Human);	PY05226	Eukaryotic DNA topoisomerase I, DNA binding, putative	Predicted		GO:0005839:proteasome core complex (sensu Eukaryota) (208901_s_at:-14.24)
GO:0000502	proteasome complex (sensu Eukarya)	GO:0000502(Yeast);	PY05801	Arabidopsis thaliana At3g18860/MCB22_3	Predicted	GO:0000502:proteasome complex (sensu Eukarya) (YKL213C:-32.10)
GO:0000502	proteasome complex (sensu Eukarya)	GO:0000502(Yeast);	PY05805	hypothetical protein	Predicted	GO:0000502:proteasome complex (sensu Eukarya) (YLR251W:-32.10)
GO:0000502	proteasome complex (sensu Eukarya)	GO:0005839(Human);	PY05881	ribosomal protein L3, putative	Predicted		GO:0005839:proteasome core complex (sensu Eukaryota) (212039_x_at:-14.24)
GO:0000502	proteasome complex (sensu Eukarya)	GO:0005839(Human);	PY06059	ribosomal protein S2, putative	Predicted		GO:0005839:proteasome core complex (sensu Eukaryota) (213801_x_at:-14.24)
GO:0000502	proteasome complex (sensu Eukarya)	GO:0000502(Yeast);GO:0005839(Yeast);GO:0019774(Yeast);GO:0005838(Yeast);GO:0008540(Yeast);	PY06767	proteosome PSMB5/8 protein	Known	GO:0000502:proteasome complex (sensu Eukarya) (YPR103W:-32.10); GO:0005839:proteasome core complex (sensu Eukarya) (YPR103W:-22.61); GO:0019774:proteasome core complex, beta-subunit complex (sensu Eukarya) (YPR103W:-11.36); GO:0005838:proteasome regulatory particle (sensu Eukarya) (YPR103W:-25.73); GO:0008540:proteasome regulatory particle, base subcomplex (sensu Eukarya) (YPR103W:-9.45)
GO:0000502	proteasome complex (sensu Eukarya)	GO:0000502(Yeast);GO:0005839(Yeast);GO:0019773(Yeast);GO:0005838(Yeast);	PY06923	Homo sapiens KIAA0107-like protein	Known	GO:0000502:proteasome complex (sensu Eukarya) (YPR108W:-32.10); GO:0005839:proteasome core complex (sensu Eukarya) (YPR108W:-22.61); GO:0019773:proteasome core complex, alpha-subunit complex (sensu Eukarya) (YPR108W:-9.36); GO:0005838:proteasome regulatory particle (sensu Eukarya) (YPR108W:-25.73)
GO:0003743	translation initiation factor activity		MAL13P1.209	60S ribosomal subunit porotein L18, putative	Predicted			0		1	MAL8P1.95
GO:0003743	translation initiation factor activity		MAL13P1.233	hypothetical protein	Predicted			2	PF11_0161 MAL13P1.237	0
GO:0003743	translation initiation factor activity		MAL13P1.237	hypothetical protein	Predicted			1	MAL13P1.233	3	PF11_0161 PF10_0264 PF07_0097
GO:0003743	translation initiation factor activity		MAL13P1.56	m1-family aminopeptidase	Predicted			0		3	PF11_0165 PFC0980c PF14_0678
GO:0003743	translation initiation factor activity		MAL7P1.134	hypothetical protein	Predicted			0		4	PF07_0088 PFF0530w PF14_0341 PF10_0361
GO:0003743	translation initiation factor activity		MAL7P1.81	eukaryotic translation initiation factor 3 37.28 kDa subunit, putative	Known			0		10	PF10_0272 MAL8P1.95 PF14_0228 PF14_0541 PF11_0507 PF10_0155 PF10_0361 PF10_0077 PF14_0059 PFB0280w
GO:0003743	translation initiation factor activity		MAL8P1.103	hypothetical protein, conserved	Predicted			0		1	PF13_0132
GO:0003743	translation initiation factor activity		MAL8P1.19	hypothetical protein, conserved	Predicted			0		1	PF13_0213
GO:0003743	translation initiation factor activity		MAL8P1.40	RNA-binding protein, putative	Predicted			0		2	PF10_0155 PFE1320w
GO:0003743	translation initiation factor activity		MAL8P1.95	hypothetical protein	Predicted			1	PF08_0034	6	MAL7P1.81 PF14_0059 PFB0280w MAL13P1.209 PF10_0086 PFD1055w
GO:0003743	translation initiation factor activity		PF07_0053	hypothetical protein	Predicted			0		6	PF10_0272 PFE0350c PF11_0507 PF14_0079 PF14_0587 PF14_0678
GO:0003743	translation initiation factor activity		PF07_0088	40S ribosomal protein S5, putative	Predicted			0		3	MAL7P1.134 PF10_0361 PF14_0341
GO:0003743	translation initiation factor activity		PF07_0097	hypothetical protein	Predicted			0		3	PF11_0065 PF10_0264 MAL13P1.237
GO:0003743	translation initiation factor activity		PF07_0106	hypothetical protein	Predicted			0		5	PF13_0228 PF11_0507 PF14_0059 PFL1170w PFF0535c
GO:0003743	translation initiation factor activity		PF07_0117	eukaryotic translation initiation factor 2 alpha subunit, putative	Known			1	PFL0335c	0
GO:0003743	translation initiation factor activity		PF08_0034	histone acetyltransferase Gcn5	Predicted			1	MAL8P1.95	13	PF13_0228 PFE0845c PF14_0241 PFC0975c PF11_0165 PF13_0170 PF14_0230 PF14_0678 PFB0095c PF14_0100 PF11_0096 PF14_0673 PFF1155w
GO:0003743	translation initiation factor activity		PF08_0137	hypothetical protein	Predicted			1	PF14_0758	4	PF13_0228 PF11_0165 PF10_0068 PF14_0678
GO:0003743	translation initiation factor activity		PF10_0068	hypothetical protein	Predicted			0		2	PF08_0137 PF14_0678
GO:0003743	translation initiation factor activity		PF10_0077	eukaryotic translation initiation factor 3 subunit 7, putative	Known			0		3	PF10_0272 PF14_0541 MAL7P1.81
GO:0003743	translation initiation factor activity		PF10_0086	adenylate kinase, putative	Predicted			0		2	MAL8P1.95 PFD1055w
GO:0003743	translation initiation factor activity		PF10_0155	enolase	Predicted			1	PF14_0673	7	PF14_0228 PF11_0507 PF11_0225 MAL7P1.81 MAL8P1.40 PF10_0361 PFE1320w
GO:0003743	translation initiation factor activity		PF10_0264	40S ribosomal protein, putative	Predicted			0		2	MAL13P1.237 PF07_0097
GO:0003743	translation initiation factor activity		PF10_0272	ribosomal protein L3, putative	Predicted			0		11	MAL7P1.81 PF10_0077 PF14_0541 PF07_0053 PF14_0239 PF11_0200 PF11_0272 PF14_0231 PF14_0240 PF14_0758 PFD0770c
GO:0003743	translation initiation factor activity		PF10_0361	hypothetical protein	Predicted			0		7	PF14_0228 PF07_0088 PF11_0507 PF14_0341 MAL7P1.81 MAL7P1.134 PF10_0155
GO:0003743	translation initiation factor activity		PF11_0065	ribosomal protein S4, putative	Predicted			0		1	PF07_0097
GO:0003743	translation initiation factor activity		PF11_0076	hypothetical protein	Predicted			0		1	PF11_0507
GO:0003743	translation initiation factor activity		PF11_0096	casein kinase II, alpha subunit, putative	Predicted			0		3	PFC0975c PF11_0165 PF08_0034
GO:0003743	translation initiation factor activity		PF11_0161	falcipain-2 precursor, putative	Predicted			1	MAL13P1.233	3	MAL13P1.237 PF14_0228 PFE1320w
GO:0003743	translation initiation factor activity		PF11_0165	falcipain 2 precursor	Predicted			0		9	PFE0350c PFC0975c PF14_0228 PF14_0678 PF14_0758 PF11_0096 PF08_0034 PF08_0137 MAL13P1.56
GO:0003743	translation initiation factor activity		PF11_0200	U2 snRNP auxiliary factor, small subunit, putative	Predicted			0		6	PF10_0272 PF14_0231 PF14_0240 PF11_0272 PFD0770c PF14_0758
GO:0003743	translation initiation factor activity		PF11_0225	PfGCN20	Predicted			0		2	PF14_0673 PF10_0155
GO:0003743	translation initiation factor activity		PF11_0245	translation elongation factor EF-1, subunit alpha, putative	Predicted			0		1	PFE0350c
GO:0003743	translation initiation factor activity		PF11_0272	ribosomal protein S18, putative	Predicted			0		7	PF10_0272 PF14_0231 PF14_0240 PF11_0200 PF14_0758 PFD0770c PF14_0059
GO:0003743	translation initiation factor activity		PF11_0302	hypothetical protein	Predicted			0		3	PF11_0507 PFE0885w PF13_0129
GO:0003743	translation initiation factor activity		PF11_0507	antigen 332, putative	Predicted			1	PF14_0655	15	PF13_0228 PFI0190w PF14_0228 PF14_0678 PFE0465c PF07_0106 PF14_0059 MAL7P1.81 PF07_0053 PF14_0673 PF11_0076 PF13_0129 PF11_0302 PF10_0155 PF10_0361
GO:0003743	translation initiation factor activity		PF13_0129	ribosomal protein L6 homologue, putative	Predicted			0		2	PF11_0507 PF11_0302
GO:0003743	translation initiation factor activity		PF13_0132	60S ribosomal protein L23a, putative	Predicted			0		1	MAL8P1.103
GO:0003743	translation initiation factor activity		PF13_0170	glutaminyl-tRNA synthetase, putative	Predicted			0		5	PFE0845c PF08_0034 PF14_0230 PF14_0678 PFB0095c
GO:0003743	translation initiation factor activity		PF13_0213	60S ribosomal subunit protein L6e, putative	Predicted			0		1	MAL8P1.19
GO:0003743	translation initiation factor activity		PF13_0228	40S ribosomal subunit protein S6, putative	Predicted			2	PF14_0758 PFE1005w	9	PF14_0191 PF14_0059 PF07_0106 PF11_0507 PF08_0137 PF14_0100 PF08_0034 PF14_0241 PFB0100c
GO:0003743	translation initiation factor activity		PF14_0059	hypothetical protein	Predicted			0		9	PF13_0228 PF14_0191 MAL8P1.95 PF11_0272 PF11_0507 PF07_0106 PF14_0678 MAL7P1.81 PFB0280w
GO:0003743	translation initiation factor activity		PF14_0079	hypothetical protein	Predicted			0		2	PF07_0053 PF14_0678
GO:0003743	translation initiation factor activity		PF14_0100	cytidine triphosphate synthetase	Predicted			0		3	PF13_0228 PF14_0241 PF08_0034
GO:0003743	translation initiation factor activity		PF14_0191	hypothetical protein	Predicted			0		2	PF13_0228 PF14_0059
GO:0003743	translation initiation factor activity		PF14_0228	hypothetical protein	Predicted			0		7	PF11_0161 PF11_0165 PFE1320w MAL7P1.81 PF10_0155 PF11_0507 PF10_0361
GO:0003743	translation initiation factor activity		PF14_0230	Ribosomal protein family L5, putative	Predicted			0		5	PFE0845c PF13_0170 PF08_0034 PF14_0678 PFB0095c
GO:0003743	translation initiation factor activity		PF14_0231	ribosomal protein L7a, putative	Predicted			0		7	PF10_0272 PF14_0587 PF11_0200 PF11_0272 PF14_0240 PF14_0758 PFD0770c
GO:0003743	translation initiation factor activity		PF14_0239	hypothetical protein	Predicted			0		1	PF10_0272
GO:0003743	translation initiation factor activity		PF14_0240	ribosomal protein L21e, putative	Predicted			0		6	PF10_0272 PF14_0231 PF11_0200 PF11_0272 PF14_0758 PFD0770c
GO:0003743	translation initiation factor activity		PF14_0241	basic transcription factor 3b, putative	Predicted			0		3	PF13_0228 PF14_0100 PF08_0034
GO:0003743	translation initiation factor activity		PF14_0341	glucose-6-phosphate isomerase	Predicted			0		3	PF07_0088 MAL7P1.134 PF10_0361
GO:0003743	translation initiation factor activity		PF14_0407	hypothetical protein	Predicted			0		1	PFE0885w
GO:0003743	translation initiation factor activity		PF14_0486	elongation factor 2	Predicted			1	PF14_0517	1	PFE0465c
GO:0003743	translation initiation factor activity		PF14_0517	peptidase, putative	Predicted			1	PF14_0486	0
GO:0003743	translation initiation factor activity		PF14_0541	V-type H(+)-translocating pyrophosphatase, putative	Predicted			0		3	PF10_0272 MAL7P1.81 PF10_0077
GO:0003743	translation initiation factor activity		PF14_0587	hypothetical protein	Predicted			0		3	PF14_0231 PFE0350c PF07_0053
GO:0003743	translation initiation factor activity		PF14_0655	RNA helicase-1, putative	Known			1	PF11_0507	1	PF14_0678
GO:0003743	translation initiation factor activity		PF14_0673	hypothetical protein	Predicted			1	PF10_0155	3	PF11_0507 PF08_0034 PF11_0225
GO:0003743	translation initiation factor activity		PF14_0678	exported protein 2	Predicted			0		15	PFE0845c PF11_0165 PF11_0507 PF13_0170 PF14_0079 PFE0465c PF08_0034 PF07_0053 PF10_0068 MAL13P1.56 PF14_0059 PF14_0230 PFB0095c PF14_0655 PF08_0137
GO:0003743	translation initiation factor activity		PF14_0758	hypothetical protein	Predicted			2	PF13_0228 PF08_0137	8	PF10_0272 PF14_0231 PFE1005w PF11_0165 PF14_0240 PF11_0272 PFD0770c PF11_0200
GO:0003743	translation initiation factor activity		PFB0095c	erythrocyte membrane protein 3	Predicted			0		5	PFE0845c PF13_0170 PF08_0034 PF14_0678 PF14_0230
GO:0003743	translation initiation factor activity		PFB0100c	knob associated histidine-rich protein	Predicted			0		1	PF13_0228
GO:0003743	translation initiation factor activity		PFB0280w	hypothetical protein	Predicted			0		4	MAL8P1.95 MAL7P1.81 PFL0590c PF14_0059
GO:0003743	translation initiation factor activity		PFC0975c	cyclophilin (PFCYP19)	Predicted			0		3	PF11_0096 PF08_0034 PF11_0165
GO:0003743	translation initiation factor activity		PFC0980c	hypothetical protein	Predicted			0		1	MAL13P1.56
GO:0003743	translation initiation factor activity		PFD0770c	ribosomal protein L15	Predicted			0		6	PF10_0272 PF14_0231 PF14_0240 PF11_0272 PF11_0200 PF14_0758
GO:0003743	translation initiation factor activity		PFD1055w	ribosomal protein S19s	Predicted			0		2	MAL8P1.95 PF10_0086
GO:0003743	translation initiation factor activity		PFE0350c	60S ribosomal subunit protein L4/L1, putative	Predicted			0		4	PF11_0245 PF11_0165 PF07_0053 PF14_0587
GO:0003743	translation initiation factor activity		PFE0465c	RNA polymerase I	Predicted			0		3	PF11_0507 PF14_0678 PF14_0486
GO:0003743	translation initiation factor activity		PFE0845c	60S ribosomal subunit protein L8, putative	Predicted			0		5	PF08_0034 PF14_0230 PF14_0678 PFB0095c PF13_0170
GO:0003743	translation initiation factor activity		PFE0885w	eukaryotic translation initiation factor 3 subunit, putative	Predicted			0		3	PFL0335c PF11_0302 PF14_0407
GO:0003743	translation initiation factor activity		PFE1005w	40S ribosomal subunit protein S9, putative	Predicted			1	PF13_0228	1	PF14_0758
GO:0003743	translation initiation factor activity		PFE1320w	hypothetical protein	Predicted			0		4	PF11_0161 PF14_0228 MAL8P1.40 PF10_0155
GO:0003743	translation initiation factor activity		PFF0530w	transketolase, putative	Predicted			0		1	MAL7P1.134
GO:0003743	translation initiation factor activity		PFF0535c	trancription factor, putative	Predicted			0		1	PF07_0106
GO:0003743	translation initiation factor activity		PFF0930w	hypothetical protein	Predicted			0		1	PFL0335c
GO:0003743	translation initiation factor activity		PFF1155w	hexokinase	Predicted			0		1	PF08_0034
GO:0003743	translation initiation factor activity		PFI0190w	ribosomal protein L32, putative	Predicted			0		1	PF11_0507
GO:0003743	translation initiation factor activity		PFL0335c	eukaryotic translation initiation factor 5, putative	Known			1	PF07_0117	2	PFE0885w PFF0930w
GO:0003743	translation initiation factor activity		PFL0590c	p-type ATPase, putative	Predicted			0		1	PFB0280w
GO:0003743	translation initiation factor activity		PFL1170w	polyadenylate-binding protein, putative	Predicted			0		1	PF07_0106
GO:0004298	threonine endopeptidase activity	GO:0004298(Human);	MAL13P1.270	proteasome subunit, putative	Known		GO:0004298:threonine endopeptidase activity (201114_x_at:-14.23)
GO:0004298	threonine endopeptidase activity		MAL13P1.343	proteasome regulatory subunit, putative	Predicted			1	PF11_0098	2	PF14_0323 PFB0260w
GO:0004298	threonine endopeptidase activity	GO:0004298(Human);	MAL8P1.128	proteasome subunit alpha type 6	Known		GO:0004298:threonine endopeptidase activity (208805_at:-14.23)
GO:0004298	threonine endopeptidase activity	GO:0004298(Human);	MAL8P1.142	proteasome beta-subunit	Known		GO:0004298:threonine endopeptidase activity (202244_at:-14.23)
GO:0004298	threonine endopeptidase activity	GO:0004298(Human);	MAL8P1.17	disulfide isomerase precursor, putative	Predicted		GO:0004298:threonine endopeptidase activity (208612_at:-14.23)	1	PF14_0323	9	PF08_0060 PFB0340c PF11_0055 PF14_0598 PF14_0393 PF10_0155 PF11_0507 PF13_0156 PFI1105w
GO:0004298	threonine endopeptidase activity	GO:0004298(Human);	PF07_0112	proteasome subunit alpha type 5, putative	Known		GO:0004298:threonine endopeptidase activity (201274_at:-14.23)	0		1	PF11_0507
GO:0004298	threonine endopeptidase activity	GO:0004298(Human);	PF08_0019	guanine nucleotide-binding protein	Predicted		GO:0004298:threonine endopeptidase activity (200651_at:-14.23)
GO:0004298	threonine endopeptidase activity		PF08_0060	asparagine-rich antigen	Predicted			2	PFI0875w PFC0350c	7	MAL8P1.17 PF13_0156 PF11_0055 PF11_0507 PFF0745c PFB0340c PF11_0314
GO:0004298	threonine endopeptidase activity		PF10_0041	U5 small nuclear ribonuclear protein, putative	Predicted			0		1	PF11_0507
GO:0004298	threonine endopeptidase activity		PF10_0111	20S proteasome beta subunit, putative	Known			0		5	PF14_0257 PF11_0098 PFB0340c PF14_0393 PF10_0155
GO:0004298	threonine endopeptidase activity		PF10_0155	enolase	Predicted			2	PF14_0598 PFB0330c	9	MAL8P1.17 PF13_0156 PFI1105w PF11_0098 PF11_0507 PFB0340c PF14_0393 PFE1355c PF10_0111
GO:0004298	threonine endopeptidase activity	GO:0004298(Human);	PF10_0187	ribosomal protein L30e, putative	Predicted		GO:0004298:threonine endopeptidase activity (200062_s_at:-14.23)
GO:0004298	threonine endopeptidase activity		PF10_0323	hypothetical protein	Predicted			0		1	PFF0670w
GO:0004298	threonine endopeptidase activity		PF11_0055	hypothetical protein	Predicted			0		3	MAL8P1.17 PF08_0060 PFB0340c
GO:0004298	threonine endopeptidase activity		PF11_0096	casein kinase II, alpha subunit, putative	Predicted			0		1	PF14_0632
GO:0004298	threonine endopeptidase activity		PF11_0098	endoplasmic reticulum-resident calcium binding protein	Predicted			1	MAL13P1.343	3	PF10_0111 PFB0340c PF10_0155
GO:0004298	threonine endopeptidase activity	GO:0004298(Human);	PF11_0164	peptidyl-prolyl cis-trans isomerase	Predicted		GO:0004298:threonine endopeptidase activity (211378_x_at:-14.23)
GO:0004298	threonine endopeptidase activity		PF11_0303	26S proteasome regulatory complex subunit, putative	Known			0		4	PFL1245w PF14_0598 PFL2345c PFB0340c
GO:0004298	threonine endopeptidase activity	GO:0004298(Human);	PF11_0313	ribosomal phosphoprotein P0	Predicted		GO:0004298:threonine endopeptidase activity (201033_x_at:-14.23)
GO:0004298	threonine endopeptidase activity		PF11_0314	26S protease subunit regulatory subunit 6a, putative	Known			0		1	PF08_0060
GO:0004298	threonine endopeptidase activity		PF11_0352	protein disulfide isomerase related protein	Predicted			0		1	PF11_0507
GO:0004298	threonine endopeptidase activity		PF11_0507	antigen 332, putative	Predicted			0		13	MAL8P1.17 PFF0420c PF07_0112 PF13_0156 PF14_0323 PFI1105w PF10_0041 PFF0670w PFB0340c PFB0115w PF11_0352 PF08_0060 PF10_0155
GO:0004298	threonine endopeptidase activity	GO:0004298(Human);	PF13_0156	proteasome subunit beta type 7 precursor, putative	Known		GO:0004298:threonine endopeptidase activity (200786_at:-14.23)	0		6	MAL8P1.17 PF08_0060 PF11_0507 PFF0670w PF10_0155 PFI1105w
GO:0004298	threonine endopeptidase activity	GO:0004298(Human);	PF13_0179	isoleucine -- tRNA ligase, putative	Predicted		GO:0004298:threonine endopeptidase activity (217900_at:-14.23)
GO:0004298	threonine endopeptidase activity	GO:0004298(Human);	PF13_0282	proteasome subunit, putative	Known		GO:0004298:threonine endopeptidase activity (203396_at:-14.23)
GO:0004298	threonine endopeptidase activity	GO:0004298(Human);	PF14_0257	hypothetical protein, conserved	Predicted		GO:0004298:threonine endopeptidase activity (201306_s_at:-14.23)	0		2	PF10_0111 PFE0915c
GO:0004298	threonine endopeptidase activity		PF14_0323	calmodulin	Predicted			3	MAL8P1.17 PF14_0393 PFB0340c	4	MAL13P1.343 PF11_0507 PFB0330c PFB0260w
GO:0004298	threonine endopeptidase activity		PF14_0393	structure specific recognition protein, putative	Predicted			2	PF14_0323 PFB0330c	5	MAL8P1.17 PFB0340c PF10_0111 PF10_0155 PFE1355c
GO:0004298	threonine endopeptidase activity		PF14_0598	glyceraldehyde-3-phosphate dehydrogenase	Predicted			1	PF10_0155	6	MAL8P1.17 PFB0330c PFB0115w PFF1155w PF11_0303 PFB0340c
GO:0004298	threonine endopeptidase activity		PF14_0632	26S proteasome subunit, putative	Known			0		1	PF11_0096
GO:0004298	threonine endopeptidase activity	GO:0004298(Human);	PF14_0716	Proteosome subunit alpha type 1, putative	Known		GO:0004298:threonine endopeptidase activity (211746_x_at:-14.23)
GO:0004298	threonine endopeptidase activity	GO:0004298(Human);	PFA0400c	beta3 proteasome subunit, putative	Known		GO:0004298:threonine endopeptidase activity (201400_at:-14.23)
GO:0004298	threonine endopeptidase activity		PFB0115w	hypothetical protein	Predicted			0		2	PF14_0598 PF11_0507
GO:0004298	threonine endopeptidase activity		PFB0260w	proteasome 26S regulatory subunit, putative	Predicted			0		2	MAL13P1.343 PF14_0323
GO:0004298	threonine endopeptidase activity		PFB0330c	cysteine protease, putative	Predicted			3	PF10_0155 PF14_0393 PFE1355c	2	PF14_0598 PF14_0323
GO:0004298	threonine endopeptidase activity		PFB0340c	cysteine protease, putative	Predicted			1	PF14_0323	12	MAL8P1.17 PFF0420c PFI0875w PF11_0055 PF14_0598 PF11_0303 PF11_0098 PF11_0507 PF08_0060 PF14_0393 PF10_0111 PF10_0155
GO:0004298	threonine endopeptidase activity		PFC0245c	hypothetical protein	Predicted			0		1	PFF0670w
GO:0004298	threonine endopeptidase activity		PFC0350c	T-complex protein eta subunit, putative	Predicted			1	PF08_0060	1	PFI0875w
GO:0004298	threonine endopeptidase activity	GO:0004298(Human);	PFC0745c	proteasome component C8, putative	Known		GO:0004298:threonine endopeptidase activity (201532_at:-14.23)
GO:0004298	threonine endopeptidase activity	GO:0004298(Human);	PFC0900w	T-complex protein 1 epsilon subunit, putative	Predicted		GO:0004298:threonine endopeptidase activity (208696_at:-14.23)
GO:0004298	threonine endopeptidase activity	GO:0004298(Human);	PFE0915c	proteasome subunit beta type 1	Known		GO:0004298:threonine endopeptidase activity (200876_s_at:-14.23)	0		1	PF14_0257
GO:0004298	threonine endopeptidase activity		PFE1355c	ubiquitin carboxyl-terminal hydrolase, putative	Predicted			1	PFB0330c	2	PF14_0393 PF10_0155
GO:0004298	threonine endopeptidase activity	GO:0004298(Human);	PFF0420c	proteasome subunit alpha type 2, putative	Known		GO:0004298:threonine endopeptidase activity (201317_s_at:-14.23)	0		2	PF11_0507 PFB0340c
GO:0004298	threonine endopeptidase activity		PFF0670w	hypothetical protein	Predicted			0		5	PF13_0156 PFI0875w PF10_0323 PF11_0507 PFC0245c
GO:0004298	threonine endopeptidase activity		PFF0745c	ribonuclease, putative	Predicted			0		1	PF08_0060
GO:0004298	threonine endopeptidase activity		PFF1155w	hexokinase	Predicted			0		1	PF14_0598
GO:0004298	threonine endopeptidase activity	GO:0004298(Human);	PFI0875w	Heat shock protein	Predicted		GO:0004298:threonine endopeptidase activity (208687_x_at:-14.23)	1	PF08_0060	4	PFF0670w PFC0350c PFL2345c PFB0340c
GO:0004298	threonine endopeptidase activity		PFI1105w	Phosphoglycerate kinase	Predicted			0		4	MAL8P1.17 PF13_0156 PF10_0155 PF11_0507
GO:0004298	threonine endopeptidase activity		PFL1245w	ubiquitin-activating enzyme e1, putative	Predicted			0		2	PF11_0303 PFL2345c
GO:0004298	threonine endopeptidase activity		PFL2345c	tat-binding protein homolog	Predicted			0		3	PFI0875w PFL1245w PF11_0303
GO:0004298	threonine endopeptidase activity	GO:0004298(Human);	PY00598	T-complex protein 1 epsilon subunit	Predicted		GO:0004298:threonine endopeptidase activity (208696_at:-14.23)
GO:0004298	threonine endopeptidase activity	GO:0004298(Human);	PY00638	protein disulfide isomerase	Predicted		GO:0004298:threonine endopeptidase activity (208612_at:-14.23)
GO:0004298	threonine endopeptidase activity	GO:0004298(Human);	PY00659	Ribosomal protein L10, putative	Predicted		GO:0004298:threonine endopeptidase activity (201033_x_at:-14.23)
GO:0004298	threonine endopeptidase activity	GO:0004298(Human);	PY00806	proteasome beta-subunit	Known		GO:0004298:threonine endopeptidase activity (202244_at:-14.23)
GO:0004298	threonine endopeptidase activity	GO:0004298(Human);	PY01849	isoleucyl-tRNA synthetase, putative	Predicted		GO:0004298:threonine endopeptidase activity (217900_at:-14.23)
GO:0004298	threonine endopeptidase activity	GO:0004298(Human);	PY02351	Y13180 multicatalytic endopeptidase	Known		GO:0004298:threonine endopeptidase activity (201114_x_at:-14.23)
GO:0004298	threonine endopeptidase activity	GO:0004298(Human);	PY04957	proteasome subunit, beta type, 7	Known		GO:0004298:threonine endopeptidase activity (200786_at:-14.23)
GO:0004298	threonine endopeptidase activity	GO:0004298(Human);	PY05001	heat shock protein	Predicted		GO:0004298:threonine endopeptidase activity (208687_x_at:-14.23)
GO:0004386	helicase activity	GO:0004386(Yeast);	MAL13P1.14	ATP-dependent DEAD box helicase, putative	Known	GO:0004386:helicase activity (YMR128W:-15.83)
GO:0004386	helicase activity	GO:0004386(Yeast);	MAL13P1.341	hypothetical protein, conserved	Predicted	GO:0004386:helicase activity (YKL009W:-15.83)
GO:0004386	helicase activity	GO:0004386(Yeast);	MAL13P1.52	hypothetical protein	Predicted	GO:0004386:helicase activity (YNL313C:-15.83)
GO:0004386	helicase activity	GO:0004386(Yeast);	MAL7P1.113	DEAD box helicase, putative	Known	GO:0004386:helicase activity (YKR024C:-15.83)
GO:0004386	helicase activity	GO:0004386(Yeast);	MAL7P1.24	hypothetical protein, conserved	Predicted	GO:0004386:helicase activity (YER126C:-15.83)
GO:0004386	helicase activity	GO:0004386(Yeast);	MAL7P1.38	regulator of chromosome condensation protein, putative	Predicted	GO:0004386:helicase activity (YGL097W:-15.83)
GO:0004386	helicase activity	GO:0004386(Yeast);	MAL8P1.19	hypothetical protein, conserved	Predicted	GO:0004386:helicase activity (YDL031W:-15.83)
GO:0004386	helicase activity	GO:0004386(Yeast);	MAL8P1.92	ATPase, putative	Predicted	GO:0004386:helicase activity (YLL034C:-15.83)
GO:0004386	helicase activity	GO:0004386(Yeast);	PF07_0067	hypothetical protein	Predicted	GO:0004386:helicase activity (YGR245C:-15.83)
GO:0004386	helicase activity	GO:0004386(Yeast);	PF07_0121	hypothetical protein, conserved	Predicted	GO:0004386:helicase activity (YHR170W:-15.83)
GO:0004386	helicase activity	GO:0004386(Yeast);	PF08_0095	dihydropteroate synthetase	Predicted	GO:0004386:helicase activity (YNL256W:-15.83)
GO:0004386	helicase activity	GO:0004386(Yeast);	PF08_0130	wd repeat protein, putative	Predicted	GO:0004386:helicase activity (YCR057C:-15.83)
GO:0004386	helicase activity	GO:0004386(Yeast);	PF10_0087	diphthine synthase	Predicted	GO:0004386:helicase activity (YLR172C:-15.83)
GO:0004386	helicase activity	GO:0004386(Yeast);	PF10_0123	GMP synthetase	Predicted	GO:0004386:helicase activity (YMR217W:-15.83)
GO:0004386	helicase activity	GO:0004386(Yeast);	PF10_0200	hypothetical protein, conserved	Predicted	GO:0004386:helicase activity (YNL132W:-15.83)
GO:0004386	helicase activity	GO:0004386(Yeast);	PF11_0245	translation elongation factor EF-1, subunit alpha, putative	Predicted	GO:0004386:helicase activity (YDR172W:-15.83)
GO:0004386	helicase activity	GO:0004386(Yeast);	PF11_0270	threonine -- tRNA ligase, putative	Predicted	GO:0004386:helicase activity (YIL078W:-15.83)
GO:0004386	helicase activity	GO:0004386(Yeast);	PF11_0305	hypothetical protein	Predicted	GO:0004386:helicase activity (YNL061W:-15.83)
GO:0004386	helicase activity	GO:0004386(Yeast);	PF11_0445	DNA-directed RNA polymerase I, putative	Predicted	GO:0004386:helicase activity (YPR110C:-15.83)
GO:0004386	helicase activity	GO:0004386(Yeast);	PF13_0013	PBS lyase HEAT-like repeat domain protein	Predicted	GO:0004386:helicase activity (YJR070C:-15.83)
GO:0004386	helicase activity	GO:0004386(Yeast);	PF13_0044	carbamoyl phosphate synthetase, putative	Predicted	GO:0004386:helicase activity (YJL130C:-15.83)
GO:0004386	helicase activity	GO:0004386(Yeast);	PF13_0136	hypothetical protein	Predicted	GO:0004386:helicase activity (YDR361C:-15.83)
GO:0004386	helicase activity	GO:0004386(Yeast);	PF13_0177	ATP-dependent RNA helicase, putative	Known	GO:0004386:helicase activity (YHR169W:-15.83)
GO:0004386	helicase activity	GO:0004386(Yeast);	PF13_0262	lysine--tRNA ligase	Predicted	GO:0004386:helicase activity (YDR037W:-15.83)
GO:0004386	helicase activity	GO:0004386(Yeast);	PF13_0309	hypothetical protein	Predicted	GO:0004386:helicase activity (YLR409C:-15.83)
GO:0004386	helicase activity	GO:0004386(Yeast);	PF13_0330	ATP-dependent DNA helicase, putative	Known	GO:0004386:helicase activity (YPL235W:-15.83)
GO:0004386	helicase activity	GO:0004386(Yeast);	PF14_0042	hypothetical protein	Predicted	GO:0004386:helicase activity (YMR229C:-15.83)
GO:0004386	helicase activity	GO:0004386(Yeast);	PF14_0068	fibrillarin, putative	Predicted	GO:0004386:helicase activity (YDL014W:-15.83)
GO:0004386	helicase activity	GO:0004386(Yeast);	PF14_0242	arginine n-methyltransferase, putative	Predicted	GO:0004386:helicase activity (YBR034C:-15.83)
GO:0004386	helicase activity	GO:0004386(Yeast);	PF14_0364	cleavage and polyadenylation specifity factor protein, putative	Predicted	GO:0004386:helicase activity (YLR277C:-15.83)
GO:0004386	helicase activity	GO:0004386(Yeast);	PF14_0370	RNA helicase, putative	Known	GO:0004386:helicase activity (YER172C:-15.83)
GO:0004386	helicase activity	GO:0004386(Yeast);	PF14_0429	RNA helicase, putative	Known	GO:0004386:helicase activity (YBR142W:-15.83)
GO:0004386	helicase activity	GO:0004386(Yeast);	PF14_0436	helicase, truncated, putative	Known	GO:0004386:helicase activity (YNL112W:-15.83)
GO:0004386	helicase activity	GO:0004386(Yeast);	PF14_0455	multidrug resistance protein 2	Predicted	GO:0004386:helicase activity (YMR301C:-15.83)
GO:0004386	helicase activity	GO:0004386(Yeast);	PF14_0456	hypothetical protein, conserved	Predicted	GO:0004386:helicase activity (YLR129W:-15.83)
GO:0004386	helicase activity	GO:0004386(Yeast);	PF14_0494	hypothetical protein, conserved	Predicted	GO:0004386:helicase activity (YDL060W:-15.83)
GO:0004386	helicase activity	GO:0004386(Yeast);	PF14_0589	valine - tRNA ligase, putative	Predicted	GO:0004386:helicase activity (YGR094W:-15.83)
GO:0004386	helicase activity	GO:0004386(Yeast);	PF14_0661	hypothetical protein, conserved	Predicted	GO:0004386:helicase activity (YOR145C:-15.83)
GO:0004386	helicase activity	GO:0004386(Yeast);	PFB0715w	DNA-directed RNA polymerase II second largest subunit, putative	Predicted	GO:0004386:helicase activity (YOR151C:-15.83,YOR207C:-15.83)
GO:0004386	helicase activity	GO:0004386(Yeast);	PFB0860c	RNA helicase, putative	Known	GO:0004386:helicase activity (YHR065C:-15.83)
GO:0004386	helicase activity	GO:0004386(Yeast);	PFD1070w	eukaryotic initiation factor	Known	GO:0004386:helicase activity (YDR021W:-15.83)
GO:0004386	helicase activity	GO:0004386(Yeast);	PFE0465c	RNA polymerase I	Predicted	GO:0004386:helicase activity (YOR341W:-15.83)
GO:0004386	helicase activity	GO:0004386(Yeast);	PFE0885w	eukaryotic translation initiation factor 3 subunit, putative	Predicted	GO:0004386:helicase activity (YOR361C:-15.83)
GO:0004386	helicase activity	GO:0004386(Yeast);	PFF0100w	ATP dependent RNA helicase, putative	Known	GO:0004386:helicase activity (YJL050W:-15.83)
GO:0004386	helicase activity	GO:0004386(Yeast);	PFF1500c	DEAD/DEAH box ATP-dependent RNA helicase, putative	Known	GO:0004386:helicase activity (YMR290C:-15.83)
GO:0004386	helicase activity	GO:0004386(Yeast);	PFI1020c	Inosine-5'-monophosphate dehydrogenase	Predicted	GO:0004386:helicase activity (YLR432W:-15.83,YML056C:-15.83)
GO:0004386	helicase activity	GO:0004386(Yeast);	PFL0330c	DNA-directed RNA polymerase III subunit, putative	Predicted	GO:0004386:helicase activity (YOR151C:-15.83,YOR207C:-15.83)
GO:0004386	helicase activity	GO:0004386(Yeast);	PFL2010c	DEAD/DEAH box helicase, putative	Known	GO:0004386:helicase activity (YLR276C:-15.83)
GO:0004386	helicase activity	GO:0004386(Yeast);	PY00115	lysyl-tRNA synthetase	Predicted	GO:0004386:helicase activity (YDR037W:-15.83)
GO:0004386	helicase activity	GO:0004386(Yeast);	PY00137	hairy cell leukemia protein 1	Predicted	GO:0004386:helicase activity (YER126C:-15.83)
GO:0004386	helicase activity	GO:0004386(Yeast);	PY00412	RNA helicase-related	Known	GO:0004386:helicase activity (YER172C:-15.83)
GO:0004386	helicase activity	GO:0004386(Yeast);	PY00514	valyl-tRNA synthetase	Predicted	GO:0004386:helicase activity (YGR094W:-15.83)
GO:0004386	helicase activity	GO:0004386(Yeast);	PY00665	cleavage and polyadenylation specificity factor, 73 kDa subunit	Predicted	GO:0004386:helicase activity (YLR277C:-15.83)
GO:0004386	helicase activity	GO:0004386(Yeast);	PY00741	PBS lyase HEAT-like repeat, putative	Predicted	GO:0004386:helicase activity (YJR070C:-15.83)
GO:0004386	helicase activity	GO:0004386(Yeast);	PY00742	probable ATP-dependent RNA helicase dhr1	Known	GO:0004386:helicase activity (YMR128W:-15.83)
GO:0004386	helicase activity	GO:0004386(Yeast);	PY00830	probable ATP-dependent RNA helicase has1	Known	GO:0004386:helicase activity (YMR290C:-15.83)
GO:0004386	helicase activity	GO:0004386(Yeast);	PY00994	rrp5 protein homolog	Predicted	GO:0004386:helicase activity (YMR229C:-15.83)
GO:0004386	helicase activity	GO:0004386(Yeast);	PY01027	Drosophila melanogaster LD33051p	Predicted	GO:0004386:helicase activity (YGR245C:-15.83)
GO:0004386	helicase activity	GO:0004386(Yeast);	PY01106	hypothetical protein	Predicted	GO:0004386:helicase activity (YLR129W:-15.83)
GO:0004386	helicase activity	GO:0004386(Yeast);	PY01115	DNA-directed RNA polymerase, beta subunit	Predicted	GO:0004386:helicase activity (YOR151C:-15.83,YOR207C:-15.83)
GO:0004386	helicase activity	GO:0004386(Yeast);	PY01247	DEAD/DEAH box helicase, putative	Known	GO:0004386:helicase activity (YHR065C:-15.83)
GO:0004386	helicase activity	GO:0004386(Yeast);	PY01474	hypothetical protein	Predicted	GO:0004386:helicase activity (YHR170W:-15.83)
GO:0004386	helicase activity	GO:0004386(Yeast);	PY01492	ATP-dependent RNA helicase	Known	GO:0004386:helicase activity (YLR276C:-15.83)
GO:0004386	helicase activity	GO:0004386(Yeast);	PY01561	diphthine synthase	Predicted	GO:0004386:helicase activity (YLR172C:-15.83)
GO:0004386	helicase activity	GO:0004386(Yeast);	PY01620	hypothetical protein	Predicted	GO:0004386:helicase activity (YOR361C:-15.83)
GO:0004386	helicase activity	GO:0004386(Yeast);	PY01621	unnamed protein product	Predicted	GO:0004386:helicase activity (YDL060W:-15.83)
GO:0004386	helicase activity	GO:0004386(Yeast);	PY01847	DNA-directed RNA polymerase, beta subunit, putative	Predicted	GO:0004386:helicase activity (YOR151C:-15.83,YOR207C:-15.83)
GO:0004386	helicase activity	GO:0004386(Yeast);	PY01861	Homo sapiens KIAA0052 protein-related	Known	GO:0004386:helicase activity (YJL050W:-15.83)
GO:0004386	helicase activity	GO:0004386(Yeast);	PY01893	Regulator of chromosome condensation, putative	Predicted	GO:0004386:helicase activity (YGL097W:-15.83)
GO:0004386	helicase activity	GO:0004386(Yeast);	PY01902	DEAD/DEAH box helicase, putative	Known	GO:0004386:helicase activity (YNL112W:-15.83)
GO:0004386	helicase activity	GO:0004386(Yeast);	PY01971	DNA-directed RNA polymerases i and iii 40 kDa polypeptide	Predicted	GO:0004386:helicase activity (YPR110C:-15.83)
GO:0004386	helicase activity	GO:0004386(Yeast);	PY02226	dihydropteroate synthase, putative	Predicted	GO:0004386:helicase activity (YNL256W:-15.83)
GO:0004386	helicase activity	GO:0004386(Yeast);	PY02401	cell division cycle protein 48 homolog	Predicted	GO:0004386:helicase activity (YLL034C:-15.83)
GO:0004386	helicase activity	GO:0004386(Yeast);	PY02799	unnamed protein product	Predicted	GO:0004386:helicase activity (YNL313C:-15.83)
GO:0004386	helicase activity	GO:0004386(Yeast);	PY03255	RNA polymerase A/beta'/A'' subunit, putative	Predicted	GO:0004386:helicase activity (YOR341W:-15.83)
GO:0004386	helicase activity	GO:0004386(Yeast);	PY03479	GMP synthetase	Predicted	GO:0004386:helicase activity (YMR217W:-15.83)
GO:0004386	helicase activity	GO:0004386(Yeast);	PY03587	similar ATP-dependent RNA Helicase	Predicted	GO:0004386:helicase activity (YDL031W:-15.83)
GO:0004386	helicase activity	GO:0004386(Yeast);	PY03601	inosine-5'-monophosphate dehydrogenase	Predicted	GO:0004386:helicase activity (YLR432W:-15.83,YML056C:-15.83)
GO:0004386	helicase activity	GO:0004386(Yeast);	PY04284	WD-repeat protein p103	Predicted	GO:0004386:helicase activity (YCR057C:-15.83)
GO:0004386	helicase activity	GO:0004386(Yeast);	PY04385	Elongation factor Tu family, putative	Predicted	GO:0004386:helicase activity (YDR172W:-15.83)
GO:0004386	helicase activity	GO:0004386(Yeast);	PY04574	hypothetical protein	Predicted	GO:0004386:helicase activity (YNL132W:-15.83)
GO:0004386	helicase activity	GO:0004386(Yeast);	PY04724	Drosophila melanogaster BcDNA.GH02833	Known	GO:0004386:helicase activity (YKR024C:-15.83)
GO:0004386	helicase activity	GO:0004386(Yeast);	PY04781	carbamoyl phosphate synthetase II-related	Predicted	GO:0004386:helicase activity (YJL130C:-15.83)
GO:0004386	helicase activity	GO:0004386(Yeast);	PY05342	Arabidopsis thaliana At5g67630/K9I9_20	Known	GO:0004386:helicase activity (YPL235W:-15.83)
GO:0004386	helicase activity	GO:0004386(Yeast);	PY05667	hypothetical protein	Predicted	GO:0004386:helicase activity (YNL061W:-15.83)
GO:0004386	helicase activity	GO:0004386(Yeast);	PY05724	putative ATP-dependent RNA helicase	Known	GO:0004386:helicase activity (YHR169W:-15.83)
GO:0004386	helicase activity	GO:0004386(Yeast);	PY05885	hypothetical protein	Predicted	GO:0004386:helicase activity (YLR409C:-15.83)
GO:0004386	helicase activity	GO:0004386(Yeast);	PY06054	transport protein	Predicted	GO:0004386:helicase activity (YMR301C:-15.83)
GO:0004386	helicase activity	GO:0004386(Yeast);	PY06447	eukaryotic initiation factor 4a-3	Known	GO:0004386:helicase activity (YDR021W:-15.83)
GO:0004386	helicase activity	GO:0004386(Yeast);	PY06957	threonyl-tRNA synthetase, putative	Predicted	GO:0004386:helicase activity (YIL078W:-15.83)
GO:0004518	nuclease activity	GO:0004529(Yeast);GO:0004519(Human);GO:0004523(Human);	PF07_0105	exonuclease i, putative	Known	GO:0004529:exodeoxyribonuclease activity (YOR033C:-10.11)	GO:0004519:endonuclease activity (204603_at:-3.92); GO:0004523:ribonuclease H activity (204603_at:-6.54)
GO:0004518	nuclease activity	GO:0000175(Yeast);GO:0004527(Yeast);GO:0004532(Yeast);GO:0016896(Yeast);GO:0004518(Yeast);	PF08_0095	dihydropteroate synthetase	Predicted	GO:0000175:3'-5'-exoribonuclease activity (YNL256W:-13.43); GO:0004527:exonuclease activity (YNL256W:-11.54); GO:0004532:exoribonuclease activity (YNL256W:-10.72); GO:0016896:exoribonuclease activity, producing 5'-phosphomonoesters (YNL256W:-10.72); GO:0004518:nuclease activity (YNL256W:-8.31)
GO:0004518	nuclease activity	GO:0004519(Human);	PF14_0053	ribonucleotide reductase small subunit	Predicted		GO:0004519:endonuclease activity (209773_s_at:-3.92)
GO:0004518	nuclease activity	GO:0004529(Yeast);	PFD0420c	flap exonuclease, putative	Known	GO:0004529:exodeoxyribonuclease activity (YKL113C:-10.11)
GO:0004518	nuclease activity	GO:0004527(Yeast);GO:0004532(Yeast);GO:0016896(Yeast);GO:0004518(Yeast);	PFE0630c	orotate phosphoribosyltransferase, putative	Predicted	GO:0004527:exonuclease activity (YML106W:-11.54); GO:0004532:exoribonuclease activity (YML106W:-10.72); GO:0016896:exoribonuclease activity, producing 5'-phosphomonoesters (YML106W:-10.72); GO:0004518:nuclease activity (YML106W:-8.31)
GO:0004518	nuclease activity	GO:0004519(Human);	PFI0910w	DNA helicase, putative	Predicted		GO:0004519:endonuclease activity (205733_at:-3.92)
GO:0004518	nuclease activity	GO:0016892(Yeast);GO:0000213(Yeast);	PFL1140w	hypothetical protein, conserved	Predicted	GO:0016892:endoribonuclease activity, producing other than 5'-phosphomonoesters (YLR220W:-6.12); GO:0000213:tRNA-intron endonuclease activity (YLR220W:-6.12)
GO:0004518	nuclease activity	GO:0004529(Yeast);GO:0004519(Human);GO:0004523(Human);	PY00878	Drosophila melanogaster CG15040 gene product	Known	GO:0004529:exodeoxyribonuclease activity (YOR033C:-10.11)	GO:0004519:endonuclease activity (204603_at:-3.92); GO:0004523:ribonuclease H activity (204603_at:-6.54)
GO:0004518	nuclease activity	GO:0000175(Yeast);GO:0004527(Yeast);GO:0004532(Yeast);GO:0016896(Yeast);GO:0004518(Yeast);	PY02226	dihydropteroate synthase, putative	Predicted	GO:0000175:3'-5'-exoribonuclease activity (YNL256W:-13.43); GO:0004527:exonuclease activity (YNL256W:-11.54); GO:0004532:exoribonuclease activity (YNL256W:-10.72); GO:0016896:exoribonuclease activity, producing 5'-phosphomonoesters (YNL256W:-10.72); GO:0004518:nuclease activity (YNL256W:-8.31)
GO:0004518	nuclease activity	GO:0004529(Yeast);	PY02238	flap endonuclease-1-related	Known	GO:0004529:exodeoxyribonuclease activity (YKL113C:-10.11)
GO:0004518	nuclease activity	GO:0004519(Human);	PY03671	Ribonucleotide reductase, small chain	Predicted		GO:0004519:endonuclease activity (209773_s_at:-3.92)
GO:0004518	nuclease activity	GO:0016892(Yeast);GO:0000213(Yeast);	PY06735	hypothetical protein	Predicted	GO:0016892:endoribonuclease activity, producing other than 5'-phosphomonoesters (YLR220W:-6.12); GO:0000213:tRNA-intron endonuclease activity (YLR220W:-6.12)
GO:0004518	nuclease activity	GO:0004519(Human);	PY07206	ATP-dependent DNA helicase-related	Predicted		GO:0004519:endonuclease activity (205733_at:-3.92)
GO:0004532	exoribonuclease activity	GO:0000175(Yeast);GO:0004532(Yeast);GO:0016896(Yeast);	PFD0515w	hypothetical protein, conserved	Known	GO:0000175:3'-5'-exoribonuclease activity (YHR069C:-13.43); GO:0004532:exoribonuclease activity (YHR069C:-10.72); GO:0016896:exoribonuclease activity, producing 5'-phosphomonoesters (YHR069C:-10.72)
GO:0004532	exoribonuclease activity	GO:0000175(Yeast);GO:0004532(Yeast);GO:0016896(Yeast);	PY02309	hypothetical protein	Known	GO:0000175:3'-5'-exoribonuclease activity (YHR069C:-13.43); GO:0004532:exoribonuclease activity (YHR069C:-10.72); GO:0016896:exoribonuclease activity, producing 5'-phosphomonoesters (YHR069C:-10.72)
GO:0004721	phosphoprotein phosphatase activity	GO:0004723(Yeast);	PF08_0129	protein phosphatase, putative	Known	GO:0004723:calcium-dependent protein serine/threonine phosphatase activity (YLR433C:-8.36,YML057W:-8.36)
GO:0004721	phosphoprotein phosphatase activity	GO:0000163(Yeast);	PF14_0142	serine/threonine protein phosphatase, putative	Known	GO:0000163:protein phosphatase type 1 activity (YER133W:-8.27)
GO:0004721	phosphoprotein phosphatase activity	GO:0000163(Yeast);	PFI0735c	NADH dehydrogenase, putative	Predicted	GO:0000163:protein phosphatase type 1 activity (YML120C:-8.27)
GO:0004721	phosphoprotein phosphatase activity	GO:0004723(Yeast);	PY02315	protein phosphatase 2B-related	Known	GO:0004723:calcium-dependent protein serine/threonine phosphatase activity (YLR433C:-8.36,YML057W:-8.36)
GO:0004721	phosphoprotein phosphatase activity	GO:0000163(Yeast);	PY03419	NADH dehydrogenase	Predicted	GO:0000163:protein phosphatase type 1 activity (YML120C:-8.27)
GO:0004721	phosphoprotein phosphatase activity	GO:0000163(Yeast);	PY07156	serine/threonine protein phosphatase alpha-3 isoform	Known	GO:0000163:protein phosphatase type 1 activity (YER133W:-8.27)
GO:0004722	protein serine/threonine phosphatase activity	GO:0004723(Yeast);	PF08_0129	protein phosphatase, putative	Known	GO:0004723:calcium-dependent protein serine/threonine phosphatase activity (YLR433C:-8.36,YML057W:-8.36)
GO:0004722	protein serine/threonine phosphatase activity	GO:0000163(Yeast);	PF14_0142	serine/threonine protein phosphatase, putative	Known	GO:0000163:protein phosphatase type 1 activity (YER133W:-8.27)
GO:0004722	protein serine/threonine phosphatase activity	GO:0004723(Yeast);	PY02315	protein phosphatase 2B-related	Known	GO:0004723:calcium-dependent protein serine/threonine phosphatase activity (YLR433C:-8.36,YML057W:-8.36)
GO:0004722	protein serine/threonine phosphatase activity	GO:0000163(Yeast);	PY07156	serine/threonine protein phosphatase alpha-3 isoform	Known	GO:0000163:protein phosphatase type 1 activity (YER133W:-8.27)
GO:0005198	structural molecule activity	GO:0003735(Yeast);	MAL13P1.209	60S ribosomal subunit porotein L18, putative	Known	GO:0003735:structural constituent of ribosome (YNL301C:-134.27,YOL120C:-134.27)		0		1	MAL8P1.95
GO:0005198	structural molecule activity		MAL13P1.233	hypothetical protein	Predicted			2	PF11_0161 MAL13P1.237	0
GO:0005198	structural molecule activity		MAL13P1.237	hypothetical protein	Predicted			1	MAL13P1.233	2	PF11_0161 PF10_0264
GO:0005198	structural molecule activity		MAL13P1.56	m1-family aminopeptidase	Predicted			1	PFI0875w	2	PF11_0165 PF14_0678
GO:0005198	structural molecule activity	GO:0003735(Yeast);GO:0003735(Human);	MAL13P1.92	40S ribosomal protein S15, putative	Known	GO:0003735:structural constituent of ribosome (YOL040C:-134.27)	GO:0003735:structural constituent of ribosome (200819_s_at:-118.75)
GO:0005198	structural molecule activity		MAL8P1.103	hypothetical protein, conserved	Predicted			0		1	PF13_0132
GO:0005198	structural molecule activity		MAL8P1.95	hypothetical protein	Predicted			0		2	PF10_0086 MAL13P1.209
GO:0005198	structural molecule activity	GO:0003735(Yeast);GO:0003735(Human);	PF07_0088	40S ribosomal protein S5, putative	Known	GO:0003735:structural constituent of ribosome (YJR123W:-134.27)	GO:0003735:structural constituent of ribosome (200024_at:-118.75)
GO:0005198	structural molecule activity	GO:0003735(Yeast);GO:0003735(Human);	PF08_0019	guanine nucleotide-binding protein	Predicted	GO:0003735:structural constituent of ribosome (YMR116C:-134.27)	GO:0003735:structural constituent of ribosome (200651_at:-118.75)
GO:0005198	structural molecule activity	GO:0003735(Yeast);GO:0003735(Human);	PF08_0075	60S ribosomal protein L13, putative	Known	GO:0003735:structural constituent of ribosome (YDL082W:-134.27,YMR142C:-134.27)	GO:0003735:structural constituent of ribosome (208929_x_at:-118.75,214351_x_at:-118.75)
GO:0005198	structural molecule activity	GO:0003735(Yeast);GO:0003735(Human);	PF08_0076	40S ribosomal protein S16	Known	GO:0003735:structural constituent of ribosome (YDL083C:-134.27,YMR143W:-134.27)	GO:0003735:structural constituent of ribosome (213890_x_at:-118.75)
GO:0005198	structural molecule activity		PF10_0086	adenylate kinase, putative	Predicted			0		1	MAL8P1.95
GO:0005198	structural molecule activity	GO:0003735(Yeast);GO:0008307(Human);	PF10_0155	enolase	Predicted	GO:0003735:structural constituent of ribosome (YGR254W:-134.27,YHR174W:-134.27)	GO:0008307:structural constituent of muscle (204483_at:-31.59)	0		1	PF11_0507
GO:0005198	structural molecule activity	GO:0003735(Yeast);GO:0003735(Human);	PF10_0264	40S ribosomal protein, putative	Known	GO:0003735:structural constituent of ribosome (YGR214W:-134.27,YLR048W:-134.27)	GO:0003735:structural constituent of ribosome (213801_x_at:-118.75)	0		1	MAL13P1.237
GO:0005198	structural molecule activity	GO:0003735(Yeast);GO:0003735(Human);	PF10_0272	ribosomal protein L3, putative	Known	GO:0003735:structural constituent of ribosome (YOR063W:-134.27)	GO:0003735:structural constituent of ribosome (212039_x_at:-118.75)	0		6	PF14_0541 PFL1845c PF11_0272 PF14_0231 PF14_0240 PFD0770c
GO:0005198	structural molecule activity	GO:0003735(Yeast);GO:0003735(Human);	PF11_0065	ribosomal protein S4, putative	Known	GO:0003735:structural constituent of ribosome (YJR145C:-134.27)	GO:0003735:structural constituent of ribosome (213347_x_at:-118.75,216342_x_at:-118.75)
GO:0005198	structural molecule activity		PF11_0096	casein kinase II, alpha subunit, putative	Predicted			0		2	PFC0975c PF11_0165
GO:0005198	structural molecule activity	GO:0003735(Yeast);GO:0003735(Human);	PF11_0106	60S Ribosomal protein L36, putative	Known	GO:0003735:structural constituent of ribosome (YMR194W:-134.27,YPL249C-A:-134.27)	GO:0003735:structural constituent of ribosome (219762_s_at:-118.75)
GO:0005198	structural molecule activity	GO:0005201(Human);GO:0008307(Human);	PF11_0161	falcipain-2 precursor, putative	Predicted		GO:0005201:extracellular matrix structural constituent (202450_s_at:-24.91); GO:0008307:structural constituent of muscle (206891_at:-31.59)	1	MAL13P1.233	1	MAL13P1.237
GO:0005198	structural molecule activity	GO:0005201(Human);GO:0008307(Human);	PF11_0165	falcipain 2 precursor	Predicted		GO:0005201:extracellular matrix structural constituent (202450_s_at:-24.91); GO:0008307:structural constituent of muscle (206891_at:-31.59)	0		6	PFE0350c PFC0975c PF14_0678 PF11_0096 PFI0875w MAL13P1.56
GO:0005198	structural molecule activity		PF11_0245	translation elongation factor EF-1, subunit alpha, putative	Predicted			0		1	PFE0350c
GO:0005198	structural molecule activity	GO:0003735(Yeast);GO:0003735(Human);	PF11_0272	ribosomal protein S18, putative	Known	GO:0003735:structural constituent of ribosome (YML026C:-134.27)	GO:0003735:structural constituent of ribosome (201049_s_at:-118.75)	0		4	PF10_0272 PF14_0231 PF14_0240 PFD0770c
GO:0005198	structural molecule activity	GO:0003735(Yeast);GO:0003735(Human);	PF11_0313	ribosomal phosphoprotein P0	Known	GO:0003735:structural constituent of ribosome (YLR340W:-134.27)	GO:0003735:structural constituent of ribosome (201033_x_at:-118.75)
GO:0005198	structural molecule activity		PF11_0507	antigen 332, putative	Predicted			0		5	PF13_0228 PF13_0129 PFI0190w PF14_0678 PF10_0155
GO:0005198	structural molecule activity	GO:0003735(Yeast);GO:0003735(Human);	PF13_0014	40S ribosomal protein S7 homologue, putative	Known	GO:0003735:structural constituent of ribosome (YOR096W:-134.27)	GO:0003735:structural constituent of ribosome (200082_s_at:-118.75)
GO:0005198	structural molecule activity	GO:0030197(Human);	PF13_0044	carbamoyl phosphate synthetase, putative	Predicted		GO:0030197:extracellular matrix constituent, lubricant activity (204920_at:-4.70)
GO:0005198	structural molecule activity	GO:0003735(Yeast);GO:0003735(Human);	PF13_0129	ribosomal protein L6 homologue, putative	Known	GO:0003735:structural constituent of ribosome (YNL067W:-134.27)	GO:0003735:structural constituent of ribosome (200032_s_at:-118.75)	0		1	PF11_0507
GO:0005198	structural molecule activity	GO:0003735(Yeast);GO:0003735(Human);	PF13_0132	60S ribosomal protein L23a, putative	Known	GO:0003735:structural constituent of ribosome (YOL127W:-134.27)	GO:0003735:structural constituent of ribosome (213084_x_at:-118.75)	0		1	MAL8P1.103
GO:0005198	structural molecule activity	GO:0003735(Yeast);GO:0003735(Human);	PF13_0213	60S ribosomal subunit protein L6e, putative	Known	GO:0003735:structural constituent of ribosome (YLR448W:-134.27,YML073C:-134.27)	GO:0003735:structural constituent of ribosome (200034_s_at:-118.75)	0		1	PFI0875w
GO:0005198	structural molecule activity	GO:0003735(Yeast);GO:0003735(Human);	PF13_0224	60S ribosomal subunit protein L18, putative	Known	GO:0003735:structural constituent of ribosome (YMR242C:-134.27)	GO:0003735:structural constituent of ribosome (200869_at:-118.75)
GO:0005198	structural molecule activity	GO:0003735(Yeast);GO:0003735(Human);	PF13_0228	40S ribosomal subunit protein S6, putative	Known	GO:0003735:structural constituent of ribosome (YPL090C:-134.27)	GO:0003735:structural constituent of ribosome (209134_s_at:-118.75)	1	PFE1005w	5	PF14_0191 PFI0875w PF11_0507 PF14_0241 PFB0100c
GO:0005198	structural molecule activity	GO:0003735(Yeast);GO:0003735(Human);	PF14_0083	ribosomal protein S8e, putative	Known	GO:0003735:structural constituent of ribosome (YBL072C:-134.27)	GO:0003735:structural constituent of ribosome (200781_s_at:-118.75,200858_s_at:-118.75)
GO:0005198	structural molecule activity	GO:0003735(Yeast);	PF14_0141	ribosomal protein L10, putative	Known	GO:0003735:structural constituent of ribosome (YLR075W:-134.27)
GO:0005198	structural molecule activity		PF14_0191	hypothetical protein	Predicted			0		2	PF13_0228 PFI0875w
GO:0005198	structural molecule activity	GO:0003735(Yeast);GO:0003735(Human);	PF14_0230	Ribosomal protein family L5, putative	Known	GO:0003735:structural constituent of ribosome (YPL131W:-134.27)	GO:0003735:structural constituent of ribosome (213080_x_at:-118.75)	0		2	PFE0845c PF14_0678
GO:0005198	structural molecule activity	GO:0003735(Yeast);GO:0003735(Human);	PF14_0231	ribosomal protein L7a, putative	Known	GO:0003735:structural constituent of ribosome (YHL033C:-134.27,YLL045C:-134.27)	GO:0003735:structural constituent of ribosome (217740_x_at:-118.75)	0		4	PF10_0272 PF11_0272 PF14_0240 PFD0770c
GO:0005198	structural molecule activity	GO:0003735(Yeast);GO:0003735(Human);	PF14_0240	ribosomal protein L21e, putative	Known	GO:0003735:structural constituent of ribosome (YBR191W:-134.27,YPL079W:-134.27)	GO:0003735:structural constituent of ribosome (200012_x_at:-118.75)	0		4	PF10_0272 PF14_0231 PF11_0272 PFD0770c
GO:0005198	structural molecule activity	GO:0003735(Yeast);	PF14_0241	basic transcription factor 3b, putative	Predicted	GO:0003735:structural constituent of ribosome (YPL037C:-134.27)		0		1	PF13_0228
GO:0005198	structural molecule activity	GO:0003735(Yeast);GO:0003735(Human);	PF14_0391	ribosomal protein L1, putative	Known	GO:0003735:structural constituent of ribosome (YPL220W:-134.27)	GO:0003735:structural constituent of ribosome (200036_s_at:-118.75)
GO:0005198	structural molecule activity	GO:0003735(Yeast);GO:0003735(Human);	PF14_0448	ribosomal protein S2, putative	Known	GO:0003735:structural constituent of ribosome (YGL123W:-134.27)	GO:0003735:structural constituent of ribosome (221798_x_at:-118.75)
GO:0005198	structural molecule activity	GO:0003735(Yeast);	PF14_0486	elongation factor 2	Predicted	GO:0003735:structural constituent of ribosome (YOR133W:-134.27)		1	PF14_0517	0
GO:0005198	structural molecule activity		PF14_0517	peptidase, putative	Predicted			1	PF14_0486	0
GO:0005198	structural molecule activity		PF14_0541	V-type H(+)-translocating pyrophosphatase, putative	Predicted			0		1	PF10_0272
GO:0005198	structural molecule activity	GO:0003735(Yeast);GO:0003735(Human);	PF14_0579	ribosomal protein L27, putative	Known	GO:0003735:structural constituent of ribosome (YDR471W:-134.27,YHR010W:-134.27)	GO:0003735:structural constituent of ribosome (200025_s_at:-118.75)
GO:0005198	structural molecule activity		PF14_0678	exported protein 2	Predicted			0		5	PFE0845c PF11_0165 PF11_0507 PF14_0230 MAL13P1.56
GO:0005198	structural molecule activity		PFB0100c	knob associated histidine-rich protein	Predicted			0		1	PF13_0228
GO:0005198	structural molecule activity	GO:0003735(Yeast);	PFC0635c	translation initiation factor E4, putative	Predicted	GO:0003735:structural constituent of ribosome (YOL139C:-134.27)
GO:0005198	structural molecule activity	GO:0005199(Yeast);	PFC0975c	cyclophilin (PFCYP19)	Predicted	GO:0005199:structural constituent of cell wall (YDR155C:-7.09)		0		2	PF11_0096 PF11_0165
GO:0005198	structural molecule activity	GO:0003735(Yeast);GO:0003735(Human);	PFC1020c	40S ribosomal protein S3A, putative	Known	GO:0003735:structural constituent of ribosome (YLR441C:-134.27,YML063W:-134.27)	GO:0003735:structural constituent of ribosome (212391_x_at:-118.75)
GO:0005198	structural molecule activity	GO:0003735(Yeast);GO:0003735(Human);	PFD0770c	ribosomal protein L15	Known	GO:0003735:structural constituent of ribosome (YLR029C:-134.27)	GO:0003735:structural constituent of ribosome (221475_s_at:-118.75)	0		4	PF10_0272 PF14_0231 PF14_0240 PF11_0272
GO:0005198	structural molecule activity	GO:0003735(Yeast);GO:0003735(Human);	PFE0350c	60S ribosomal subunit protein L4/L1, putative	Known	GO:0003735:structural constituent of ribosome (YBR031W:-134.27)	GO:0003735:structural constituent of ribosome (200089_s_at:-118.75)	0		2	PF11_0245 PF11_0165
GO:0005198	structural molecule activity	GO:0003735(Yeast);GO:0003735(Human);	PFE0845c	60S ribosomal subunit protein L8, putative	Known	GO:0003735:structural constituent of ribosome (YFR031C-A:-134.27)	GO:0003735:structural constituent of ribosome (200936_at:-118.75)	0		2	PF14_0230 PF14_0678
GO:0005198	structural molecule activity		PFE0885w	eukaryotic translation initiation factor 3 subunit, putative	Predicted			0		2	PFI0875w PFE1050w
GO:0005198	structural molecule activity	GO:0003735(Yeast);GO:0003735(Human);	PFE0975c	40S ribosomal subunit protein S24, putative	Predicted	GO:0003735:structural constituent of ribosome (YER074W:-134.27)	GO:0003735:structural constituent of ribosome (200061_s_at:-118.75)
GO:0005198	structural molecule activity	GO:0003735(Yeast);GO:0003735(Human);	PFE1005w	40S ribosomal subunit protein S9, putative	Predicted	GO:0003735:structural constituent of ribosome (YBR189W:-134.27)	GO:0003735:structural constituent of ribosome (217747_s_at:-118.75)	1	PF13_0228	0
GO:0005198	structural molecule activity		PFE1050w	adenosylhomocysteinase(S-adenosyl-L-homocysteine hydrolase)	Predicted			0		1	PFE0885w
GO:0005198	structural molecule activity		PFE1405c	eukaryotic translation initiation factor 3, subunit 6	Predicted			0		1	PFI0875w
GO:0005198	structural molecule activity	GO:0005199(Yeast);	PFF0530w	transketolase, putative	Predicted	GO:0005199:structural constituent of cell wall (YPR074C:-7.09)		0		1	PFI0875w
GO:0005198	structural molecule activity	GO:0003735(Yeast);GO:0003735(Human);	PFI0190w	ribosomal protein L32, putative	Known	GO:0003735:structural constituent of ribosome (YBL092W:-134.27)	GO:0003735:structural constituent of ribosome (200674_s_at:-118.75)	0		1	PF11_0507
GO:0005198	structural molecule activity	GO:0003735(Yeast);	PFI0875w	Heat shock protein	Predicted	GO:0003735:structural constituent of ribosome (YNL209W:-134.27)		1	MAL13P1.56	7	PF13_0228 PF11_0165 PF13_0213 PF14_0191 PFE1405c PFF0530w PFE0885w
GO:0005198	structural molecule activity	GO:0003735(Human);	PFI0895c	hypothetical protein, conserved	Predicted		GO:0003735:structural constituent of ribosome (200023_s_at:-118.75)
GO:0005198	structural molecule activity	GO:0003735(Yeast);	PFL0210c	eukaryotic initiation factor 5a, putative	Predicted	GO:0003735:structural constituent of ribosome (YEL034W:-134.27)
GO:0005198	structural molecule activity		PFL1845c	calcyclin binding protein, putative	Predicted			0		1	PF10_0272
GO:0005198	structural molecule activity	GO:0003735(Yeast);GO:0003735(Human);	PY00659	Ribosomal protein L10, putative	Known	GO:0003735:structural constituent of ribosome (YLR340W:-134.27)	GO:0003735:structural constituent of ribosome (201033_x_at:-118.75)
GO:0005198	structural molecule activity	GO:0003735(Yeast);	PY01390	Eukaryotic ribosomal protein L18, putative	Known	GO:0003735:structural constituent of ribosome (YNL301C:-134.27,YOL120C:-134.27)
GO:0005198	structural molecule activity	GO:0003735(Yeast);GO:0003735(Human);	PY02291	40S ribosomal protein S3a-related	Known	GO:0003735:structural constituent of ribosome (YLR441C:-134.27,YML063W:-134.27)	GO:0003735:structural constituent of ribosome (212391_x_at:-118.75)
GO:0005198	structural molecule activity	GO:0003735(Human);	PY02659	no apparent S. cerevisiae ortholog, putative	Predicted		GO:0003735:structural constituent of ribosome (200023_s_at:-118.75)
GO:0005198	structural molecule activity	GO:0005199(Yeast);	PY03111	transketolase	Predicted	GO:0005199:structural constituent of cell wall (YPR074C:-7.09)
GO:0005198	structural molecule activity	GO:0030197(Human);	PY04781	carbamoyl phosphate synthetase II-related	Predicted		GO:0030197:extracellular matrix constituent, lubricant activity (204920_at:-4.70)
GO:0005198	structural molecule activity	GO:0003735(Yeast);	PY04859	putative initiation factor E4	Predicted	GO:0003735:structural constituent of ribosome (YOL139C:-134.27)
GO:0005198	structural molecule activity	GO:0003735(Yeast);	PY05001	heat shock protein	Predicted	GO:0003735:structural constituent of ribosome (YNL209W:-134.27)
GO:0005198	structural molecule activity	GO:0003735(Yeast);	PY05356	elongation factor 2	Predicted	GO:0003735:structural constituent of ribosome (YOR133W:-134.27)
GO:0005198	structural molecule activity	GO:0003735(Yeast);GO:0003735(Human);	PY05881	ribosomal protein L3, putative	Known	GO:0003735:structural constituent of ribosome (YOR063W:-134.27)	GO:0003735:structural constituent of ribosome (212039_x_at:-118.75)
GO:0005198	structural molecule activity	GO:0003735(Yeast);GO:0003735(Human);	PY06059	ribosomal protein S2, putative	Known	GO:0003735:structural constituent of ribosome (YGR214W:-134.27,YLR048W:-134.27)	GO:0003735:structural constituent of ribosome (213801_x_at:-118.75)
GO:0005198	structural molecule activity	GO:0003735(Yeast);GO:0003735(Human);	PY06225	ribosomal protein L4/L1 family, putative	Known	GO:0003735:structural constituent of ribosome (YBR031W:-134.27)	GO:0003735:structural constituent of ribosome (200089_s_at:-118.75)
GO:0005198	structural molecule activity	GO:0030197(Human);	PY06257	carbamoyl phosphate synthetase II-related	Predicted		GO:0030197:extracellular matrix constituent, lubricant activity (204920_at:-4.70)
GO:0005198	structural molecule activity	GO:0003735(Yeast);GO:0003735(Human);	PY06397	Ribosomal protein S6e, putative	Known	GO:0003735:structural constituent of ribosome (YPL090C:-134.27)	GO:0003735:structural constituent of ribosome (209134_s_at:-118.75)
GO:0005198	structural molecule activity	GO:0003735(Yeast);GO:0003735(Human);	PY06460	60S ribosomal protein L7a	Known	GO:0003735:structural constituent of ribosome (YHL033C:-134.27,YLL045C:-134.27)	GO:0003735:structural constituent of ribosome (217740_x_at:-118.75)
GO:0005198	structural molecule activity	GO:0003735(Yeast);GO:0008307(Human);	PY06644	enolase	Predicted	GO:0003735:structural constituent of ribosome (YGR254W:-134.27,YHR174W:-134.27)	GO:0008307:structural constituent of muscle (204483_at:-31.59)
GO:0005525	GTP binding		MAL13P1.337	Skp1 family protein, putative	Predicted			1	PF08_0060	3	PFI0875w PF10_0323 PFC0350c
GO:0005525	GTP binding		MAL13P1.343	proteasome regulatory subunit, putative	Predicted			0		1	PF07_0062
GO:0005525	GTP binding		MAL8P1.103	hypothetical protein, conserved	Predicted			0		1	PF13_0132
GO:0005525	GTP binding		MAL8P1.17	disulfide isomerase precursor, putative	Predicted			0		7	PF08_0060 PFB0340c PF11_0055 PF14_0598 PF11_0507 PF13_0156 PFI1105w
GO:0005525	GTP binding		PF07_0062	GTP-binding translation elongation factor tu family protein, putative	Known			0		4	PF14_0257 MAL13P1.343 PF14_0678 PFB0340c
GO:0005525	GTP binding		PF07_0112	proteasome subunit alpha type 5, putative	Predicted			0		1	PF11_0507
GO:0005525	GTP binding		PF08_0060	asparagine-rich antigen	Predicted			3	PFI0875w PFC0350c MAL13P1.337	6	MAL8P1.17 PF11_0055 PF11_0507 PF13_0156 PFD0665c PFB0340c
GO:0005525	GTP binding		PF10_0041	U5 small nuclear ribonuclear protein, putative	Known			0		2	PF11_0507 PF14_0678
GO:0005525	GTP binding		PF10_0323	hypothetical protein	Predicted			0		1	MAL13P1.337
GO:0005525	GTP binding		PF11_0055	hypothetical protein	Predicted			0		3	MAL8P1.17 PF08_0060 PFB0340c
GO:0005525	GTP binding		PF11_0096	casein kinase II, alpha subunit, putative	Predicted			0		1	PFC0975c
GO:0005525	GTP binding		PF11_0224	circumsporozoite-related antigen	Predicted			0		1	PFE0660c
GO:0005525	GTP binding		PF11_0352	protein disulfide isomerase related protein	Predicted			0		1	PF11_0507
GO:0005525	GTP binding		PF11_0507	antigen 332, putative	Predicted			0		13	MAL8P1.17 PFF0420c PF07_0112 PF10_0041 PFI1105w PF11_0352 PF14_0678 PF14_0120 PF13_0156 PFB0340c PFC0125w PFD0665c PF08_0060
GO:0005525	GTP binding		PF13_0132	60S ribosomal protein L23a, putative	Predicted			0		1	MAL8P1.103
GO:0005525	GTP binding		PF13_0156	proteasome subunit beta type 7 precursor, putative	Predicted			0		6	MAL8P1.17 PFI1105w PF11_0507 PF14_0120 PF08_0060 PF14_0678
GO:0005525	GTP binding		PF13_0315	RNA binding protein, putative	Predicted			0		2	PF14_0598 PF14_0678
GO:0005525	GTP binding		PF14_0120	hypothetical protein	Predicted			0		3	PF11_0507 PF14_0678 PF13_0156
GO:0005525	GTP binding		PF14_0230	Ribosomal protein family L5, putative	Predicted			0		3	PFE0915c PFE0845c PF14_0678
GO:0005525	GTP binding		PF14_0257	hypothetical protein, conserved	Predicted			0		2	PFE0915c PF07_0062
GO:0005525	GTP binding		PF14_0486	elongation factor 2	Known			1	PF14_0517	0
GO:0005525	GTP binding		PF14_0517	peptidase, putative	Predicted			1	PF14_0486	0
GO:0005525	GTP binding		PF14_0598	glyceraldehyde-3-phosphate dehydrogenase	Predicted			0		4	MAL8P1.17 PF13_0315 PFB0330c PFB0340c
GO:0005525	GTP binding		PF14_0678	exported protein 2	Predicted			0		12	PFE0915c PF10_0041 PF11_0507 PFL0620c PF14_0120 PF13_0315 PFC0125w PF13_0156 PFE0845c PF07_0062 PF14_0230 PFB0340c
GO:0005525	GTP binding		PFB0330c	cysteine protease, putative	Predicted			1	PFE1355c	1	PF14_0598
GO:0005525	GTP binding		PFB0340c	cysteine protease, putative	Predicted			0		9	PFI0875w MAL8P1.17 PFF0420c PF14_0598 PF11_0055 PF11_0507 PF07_0062 PF14_0678 PF08_0060
GO:0005525	GTP binding		PFC0125w	ABC transporter, putative	Predicted			0		2	PF11_0507 PF14_0678
GO:0005525	GTP binding		PFC0350c	T-complex protein eta subunit, putative	Predicted			1	PF08_0060	2	PFI0875w MAL13P1.337
GO:0005525	GTP binding		PFC0975c	cyclophilin (PFCYP19)	Predicted			0		1	PF11_0096
GO:0005525	GTP binding		PFD0665c	26s proteasome aaa-ATPase subunit Rpt3	Predicted			0		3	PF11_0507 PFE0845c PF08_0060
GO:0005525	GTP binding		PFE0660c	uridine phosphorylase, putative	Predicted			0		1	PF11_0224
GO:0005525	GTP binding		PFE0845c	60S ribosomal subunit protein L8, putative	Predicted			0		4	PFE0915c PF14_0230 PF14_0678 PFD0665c
GO:0005525	GTP binding		PFE0915c	proteasome subunit beta type 1	Predicted			0		4	PF14_0230 PF14_0678 PFE0845c PF14_0257
GO:0005525	GTP binding		PFE1355c	ubiquitin carboxyl-terminal hydrolase, putative	Predicted			1	PFB0330c	0
GO:0005525	GTP binding		PFF0420c	proteasome subunit alpha type 2, putative	Predicted			0		2	PF11_0507 PFB0340c
GO:0005525	GTP binding		PFI0875w	Heat shock protein	Predicted			1	PF08_0060	3	PFC0350c MAL13P1.337 PFB0340c
GO:0005525	GTP binding		PFI1105w	Phosphoglycerate kinase	Predicted			0		3	MAL8P1.17 PF11_0507 PF13_0156
GO:0005525	GTP binding		PFL0620c	choline transporter	Predicted			0		1	PF14_0678
GO:0005657	replication fork	GO:0030894(Human);	MAL13P1.96	chromosome segregation protein, putative	Predicted		GO:0030894:replisome (204240_s_at:-6.41)
GO:0005657	replication fork	GO:0030894(Yeast);	MAL8P1.142	proteasome beta-subunit	Predicted	GO:0030894:replisome (YFR050C:-9.38)
GO:0005657	replication fork	GO:0030894(Human);	PF07_0023	DNA replication licensing factor mcm7 homologue, putative	Predicted		GO:0030894:replisome (208795_s_at:-6.41)
GO:0005657	replication fork	GO:0005658(Yeast);GO:0030894(Yeast);	PF08_0125	tubulin gamma chain	Predicted	GO:0005658:alpha DNA polymerase:primase complex (YLR212C:-6.14); GO:0030894:replisome (YLR212C:-9.38)
GO:0005657	replication fork	GO:0030894(Human);	PF10_0165	DNA polymerase delta catalytic subunit	Known		GO:0030894:replisome (203422_at:-6.41)
GO:0005657	replication fork	GO:0005658(Yeast);GO:0005657(Yeast);GO:0030894(Yeast);GO:0005663(Human);GO:0005660(Human);GO:0030894(Human);	PF11_0117	replication factor C subunit 5, putative	Known	GO:0005658:alpha DNA polymerase:primase complex (YBR087W:-6.14); GO:0005657:replication fork (YBR087W:-12.20); GO:0030894:replisome (YBR087W:-9.38)	GO:0005663:DNA replication factor C complex (204127_at:-7.03); GO:0005660:delta-DNA polymerase cofactor complex (204127_at:-9.79); GO:0030894:replisome (204127_at:-6.41)
GO:0005657	replication fork	GO:0005658(Human);GO:0030894(Human);	PF13_0291	replication licensing factor, putative	Predicted		GO:0005658:alpha DNA polymerase:primase complex (201930_at:-5.31); GO:0030894:replisome (201930_at:-6.41)
GO:0005657	replication fork	GO:0005658(Yeast);GO:0005657(Yeast);GO:0030894(Yeast);GO:0005658(Human);GO:0005660(Human);GO:0030894(Human);	PF13_0328	proliferating cell nuclear antigen	Known	GO:0005658:alpha DNA polymerase:primase complex (YBR088C:-6.14); GO:0005657:replication fork (YBR088C:-12.20); GO:0030894:replisome (YBR088C:-9.38)	GO:0005658:alpha DNA polymerase:primase complex (201202_at:-5.31); GO:0005660:delta-DNA polymerase cofactor complex (201202_at:-9.79); GO:0030894:replisome (201202_at:-6.41)
GO:0005657	replication fork	GO:0005658(Human);GO:0030894(Human);	PF14_0053	ribonucleotide reductase small subunit	Predicted		GO:0005658:alpha DNA polymerase:primase complex (209773_s_at:-5.31); GO:0030894:replisome (209773_s_at:-6.41)
GO:0005657	replication fork	GO:0030894(Human);	PF14_0177	DNA replication licensing factor MCM2	Predicted		GO:0030894:replisome (202107_s_at:-6.41)
GO:0005657	replication fork	GO:0005663(Human);GO:0005660(Human);GO:0030894(Human);	PFB0840w	replication factor C, subunit 2	Known		GO:0005663:DNA replication factor C complex (204023_at:-7.03); GO:0005660:delta-DNA polymerase cofactor complex (204023_at:-9.79); GO:0030894:replisome (204023_at:-6.41)
GO:0005657	replication fork	GO:0005662(Yeast);GO:0030894(Yeast);GO:0030894(Human);	PFD0470c	hypothetical protein, conserved	Known	GO:0005662:DNA replication factor A complex (YAR007C:-9.51); GO:0030894:replisome (YAR007C:-9.38)	GO:0030894:replisome (201528_at:-6.41)
GO:0005657	replication fork	GO:0005658(Yeast);GO:0030894(Yeast);	PFE0090w	hypothetical protein	Predicted	GO:0005658:alpha DNA polymerase:primase complex (YML102W:-6.14); GO:0030894:replisome (YML102W:-9.38)
GO:0005657	replication fork	GO:0005658(Yeast);GO:0005657(Yeast);GO:0030894(Yeast);GO:0030894(Human);	PFE0270c	DNA repair protein, putative	Predicted	GO:0005658:alpha DNA polymerase:primase complex (YDR097C:-6.14,YOL090W:-6.14); GO:0005657:replication fork (YOL090W:-12.20); GO:0030894:replisome (YOL090W:-9.38)	GO:0030894:replisome (209421_at:-6.41,211450_s_at:-6.41)
GO:0005657	replication fork	GO:0030894(Human);	PFE0450w	chromosome condensation protein, putative	Predicted		GO:0030894:replisome (201663_s_at:-6.41)
GO:0005657	replication fork	GO:0005658(Human);GO:0030894(Human);	PFF0785w	hypothetical protein	Predicted		GO:0005658:alpha DNA polymerase:primase complex (204162_at:-5.31); GO:0030894:replisome (204162_at:-6.41)
GO:0005657	replication fork	GO:0005658(Yeast);GO:0030894(Yeast);	PFI0215c	signal peptidase, putative	Predicted	GO:0005658:alpha DNA polymerase:primase complex (YLR066W:-6.14); GO:0030894:replisome (YLR066W:-9.38)
GO:0005657	replication fork	GO:0005658(Yeast);	PFI0530c	DNA primase, large subunit, putative	Known	GO:0005658:alpha DNA polymerase:primase complex (YKL045W:-6.14)
GO:0005657	replication fork	GO:0005657(Yeast);GO:0030894(Yeast);GO:0030894(Human);	PFL0580w	DNA replication licensing factor mcm5, putative	Predicted	GO:0005657:replication fork (YLR274W:-12.20); GO:0030894:replisome (YLR274W:-9.38)	GO:0030894:replisome (216237_s_at:-6.41)
GO:0005657	replication fork	GO:0030894(Human);	PY00203	DNA polymerase delta catalytic subunit	Known		GO:0030894:replisome (203422_at:-6.41)
GO:0005657	replication fork	GO:0030894(Yeast);	PY00806	proteasome beta-subunit	Predicted	GO:0030894:replisome (YFR050C:-9.38)
GO:0005657	replication fork	GO:0005658(Yeast);GO:0030894(Yeast);	PY00808	tubulin gamma chain	Predicted	GO:0005658:alpha DNA polymerase:primase complex (YLR212C:-6.14); GO:0030894:replisome (YLR212C:-9.38)
GO:0005657	replication fork	GO:0005658(Yeast);	PY00851	DNA primase large subunit	Known	GO:0005658:alpha DNA polymerase:primase complex (YKL045W:-6.14)
GO:0005657	replication fork	GO:0030894(Human);	PY01644	DNA replication licensing factor MCM2	Predicted		GO:0030894:replisome (202107_s_at:-6.41)
GO:0005657	replication fork	GO:0005658(Yeast);GO:0005657(Yeast);GO:0030894(Yeast);GO:0005663(Human);GO:0005660(Human);GO:0030894(Human);	PY01741	Drosophila melanogaster BcDNA.LD06837, putative	Known	GO:0005658:alpha DNA polymerase:primase complex (YBR087W:-6.14); GO:0005657:replication fork (YBR087W:-12.20); GO:0030894:replisome (YBR087W:-9.38)	GO:0005663:DNA replication factor C complex (204127_at:-7.03); GO:0005660:delta-DNA polymerase cofactor complex (204127_at:-9.79); GO:0030894:replisome (204127_at:-6.41)
GO:0005657	replication fork	GO:0005658(Yeast);GO:0005657(Yeast);GO:0030894(Yeast);GO:0005658(Human);GO:0005660(Human);GO:0030894(Human);	PY01758	proliferating cell nuclear antigen	Known	GO:0005658:alpha DNA polymerase:primase complex (YBR088C:-6.14); GO:0005657:replication fork (YBR088C:-12.20); GO:0030894:replisome (YBR088C:-9.38)	GO:0005658:alpha DNA polymerase:primase complex (201202_at:-5.31); GO:0005660:delta-DNA polymerase cofactor complex (201202_at:-9.79); GO:0030894:replisome (201202_at:-6.41)
GO:0005657	replication fork	GO:0030894(Human);	PY01780	protein mix-1, putative	Predicted		GO:0030894:replisome (204240_s_at:-6.41)
GO:0005657	replication fork	GO:0005658(Human);GO:0030894(Human);	PY01957	hypothetical protein	Predicted		GO:0005658:alpha DNA polymerase:primase complex (204162_at:-5.31); GO:0030894:replisome (204162_at:-6.41)
GO:0005657	replication fork	GO:0005658(Yeast);GO:0005657(Yeast);GO:0030894(Yeast);GO:0030894(Human);	PY02936	G/T mismatch binding protein-related	Predicted	GO:0005658:alpha DNA polymerase:primase complex (YDR097C:-6.14,YOL090W:-6.14); GO:0005657:replication fork (YOL090W:-12.20); GO:0030894:replisome (YOL090W:-9.38)	GO:0030894:replisome (209421_at:-6.41,211450_s_at:-6.41)
GO:0005657	replication fork	GO:0030894(Human);	PY03236	DNA replication licensing factor mcm7	Predicted		GO:0030894:replisome (208795_s_at:-6.41)
GO:0005657	replication fork	GO:0030894(Human);	PY03258	chromosome assembly protein xcap-c	Predicted		GO:0030894:replisome (201663_s_at:-6.41)
GO:0005657	replication fork	GO:0005658(Human);GO:0030894(Human);	PY03671	Ribonucleotide reductase, small chain	Predicted		GO:0005658:alpha DNA polymerase:primase complex (209773_s_at:-5.31); GO:0030894:replisome (209773_s_at:-6.41)
GO:0005657	replication fork	GO:0005663(Human);GO:0005660(Human);GO:0030894(Human);	PY03797	replication factor C, 40 kDa subunit	Known		GO:0005663:DNA replication factor C complex (204023_at:-7.03); GO:0005660:delta-DNA polymerase cofactor complex (204023_at:-9.79); GO:0030894:replisome (204023_at:-6.41)
GO:0005657	replication fork	GO:0005658(Yeast);GO:0030894(Yeast);	PY03920	Arabidopsis thaliana At5g64630/MUB3_15	Predicted	GO:0005658:alpha DNA polymerase:primase complex (YML102W:-6.14); GO:0030894:replisome (YML102W:-9.38)
GO:0005657	replication fork	GO:0005662(Yeast);GO:0030894(Yeast);GO:0030894(Human);	PY04090	putative replication A protein	Known	GO:0005662:DNA replication factor A complex (YAR007C:-9.51); GO:0030894:replisome (YAR007C:-9.38)	GO:0030894:replisome (201528_at:-6.41)
GO:0005657	replication fork	GO:0005657(Yeast);GO:0030894(Yeast);GO:0030894(Human);	PY04668	DNA replication licensing factor MCM5	Predicted	GO:0005657:replication fork (YLR274W:-12.20); GO:0030894:replisome (YLR274W:-9.38)	GO:0030894:replisome (216237_s_at:-6.41)
GO:0005657	replication fork	GO:0005658(Human);GO:0030894(Human);	PY04888	DNA replication licensing factor mis5	Predicted		GO:0005658:alpha DNA polymerase:primase complex (201930_at:-5.31); GO:0030894:replisome (201930_at:-6.41)
GO:0005659	delta DNA polymerase complex	GO:0005660(Human);	PF13_0328	proliferating cell nuclear antigen	Known		GO:0005660:delta-DNA polymerase cofactor complex (201202_at:-9.79)
GO:0005659	delta DNA polymerase complex	GO:0005660(Human);	PY01758	proliferating cell nuclear antigen	Known		GO:0005660:delta-DNA polymerase cofactor complex (201202_at:-9.79)
GO:0005663	DNA replication factor C complex	GO:0005663(Human);	PF11_0117	replication factor C subunit 5, putative	Known		GO:0005663:DNA replication factor C complex (204127_at:-7.03)
GO:0005663	DNA replication factor C complex	GO:0005663(Human);	PFB0840w	replication factor C, subunit 2	Known		GO:0005663:DNA replication factor C complex (204023_at:-7.03)
GO:0005663	DNA replication factor C complex	GO:0005663(Human);	PY01741	Drosophila melanogaster BcDNA.LD06837, putative	Known		GO:0005663:DNA replication factor C complex (204127_at:-7.03)
GO:0005663	DNA replication factor C complex	GO:0005663(Human);	PY03797	replication factor C, 40 kDa subunit	Known		GO:0005663:DNA replication factor C complex (204023_at:-7.03)
GO:0005694	chromosome	GO:0000793(Yeast);GO:0000794(Yeast);GO:0005694(Human);GO:0000793(Human);GO:0000777(Human);GO:0000779(Human);GO:0000776(Human);GO:0000940(Human);GO:0030894(Human);	MAL13P1.96	chromosome segregation protein, putative	Predicted	GO:0000793:condensed chromosome (YFR031C:-5.27); GO:0000794:condensed nuclear chromosome (YFR031C:-5.27)	GO:0005694:chromosome (204240_s_at:-25.02); GO:0000793:condensed chromosome (204240_s_at:-11.42); GO:0000777:condensed chromosome kinetochore (204240_s_at:-4.10); GO:0000779:condensed chromosome, pericentric region (204240_s_at:-4.10); GO:0000776:kinetochore (204240_s_at:-6.80); GO:0000940:outer kinetochore of condensed chromosome (204240_s_at:-4.10); GO:0030894:replisome (204240_s_at:-6.41)
GO:0005694	chromosome	GO:0000775(Yeast);GO:0000776(Yeast);GO:0030894(Yeast);GO:0000792(Human);GO:0005720(Human);	MAL8P1.142	proteasome beta-subunit	Predicted	GO:0000775:chromosome, pericentric region (YFR050C:-4.83); GO:0000776:kinetochore (YFR050C:-5.08); GO:0030894:replisome (YFR050C:-9.38)	GO:0000792:heterochromatin (212153_at:-5.46); GO:0005720:nuclear heterochromatin (212153_at:-5.63)
GO:0005694	chromosome	GO:0005694(Human);GO:0000793(Human);GO:0000796(Human);GO:0000776(Human);GO:0030894(Human);	PF07_0023	DNA replication licensing factor mcm7 homologue, putative	Predicted		GO:0005694:chromosome (208795_s_at:-25.02); GO:0000793:condensed chromosome (208795_s_at:-11.42); GO:0000796:condensin complex (208795_s_at:-4.70); GO:0000776:kinetochore (208795_s_at:-6.80); GO:0030894:replisome (208795_s_at:-6.41)
GO:0005694	chromosome	GO:0005657(Yeast);GO:0030894(Yeast);	PF08_0009	translation initiation factor EIF-2b alpha subunit, putative	Predicted	GO:0005657:replication fork (YKR026C:-12.20); GO:0030894:replisome (YKR026C:-9.38)
GO:0005694	chromosome	GO:0000793(Human);	PF08_0021	hypothetical protein	Predicted		GO:0000793:condensed chromosome (209517_s_at:-11.42)
GO:0005694	chromosome	GO:0005658(Yeast);GO:0005694(Yeast);GO:0030894(Yeast);GO:0005694(Human);GO:0000793(Human);	PF08_0125	tubulin gamma chain	Predicted	GO:0005658:alpha DNA polymerase:primase complex (YLR212C:-6.14); GO:0005694:chromosome (YLR212C:-10.69); GO:0030894:replisome (YLR212C:-9.38)	GO:0005694:chromosome (201714_at:-25.02); GO:0000793:condensed chromosome (201714_at:-11.42)
GO:0005694	chromosome	GO:0005694(Human);GO:0000793(Human);GO:0000776(Human);	PF10_0084	tubulin beta chain, putative	Predicted		GO:0005694:chromosome (209026_x_at:-25.02); GO:0000793:condensed chromosome (209026_x_at:-11.42); GO:0000776:kinetochore (209026_x_at:-6.80)
GO:0005694	chromosome	GO:0005694(Human);GO:0000793(Human);GO:0000796(Human);GO:0000776(Human);GO:0030894(Human);	PF10_0165	DNA polymerase delta catalytic subunit	Known		GO:0005694:chromosome (203422_at:-25.02); GO:0000793:condensed chromosome (203422_at:-11.42); GO:0000796:condensin complex (203422_at:-4.70); GO:0000776:kinetochore (203422_at:-6.80); GO:0030894:replisome (203422_at:-6.41)
GO:0005694	chromosome	GO:0042729(Yeast);GO:0000793(Yeast);GO:0000794(Yeast);	PF10_0337	ADP-ribosylation factor-like protein	Predicted	GO:0042729:DASH complex (YBR164C:-5.85); GO:0000793:condensed chromosome (YBR164C:-5.27); GO:0000794:condensed nuclear chromosome (YBR164C:-5.27)
GO:0005694	chromosome	GO:0000793(Human);GO:0000776(Human);	PF11_0049	hypothetical protein, conserved	Predicted		GO:0000793:condensed chromosome (200860_s_at:-11.42); GO:0000776:kinetochore (200860_s_at:-6.80)
GO:0005694	chromosome	GO:0005658(Yeast);GO:0005694(Yeast);GO:0005657(Yeast);GO:0030894(Yeast);GO:0005663(Human);GO:0005694(Human);GO:0000793(Human);GO:0000777(Human);GO:0000779(Human);GO:0000796(Human);GO:0005660(Human);GO:0000776(Human);GO:0000940(Human);GO:0030894(Human);	PF11_0117	replication factor C subunit 5, putative	Known	GO:0005658:alpha DNA polymerase:primase complex (YBR087W:-6.14); GO:0005694:chromosome (YBR087W:-10.69); GO:0005657:replication fork (YBR087W:-12.20); GO:0030894:replisome (YBR087W:-9.38)	GO:0005663:DNA replication factor C complex (204127_at:-7.03); GO:0005694:chromosome (204127_at:-25.02); GO:0000793:condensed chromosome (204127_at:-11.42); GO:0000777:condensed chromosome kinetochore (204127_at:-4.10); GO:0000779:condensed chromosome, pericentric region (204127_at:-4.10); GO:0000796:condensin complex (204127_at:-4.70); GO:0005660:delta-DNA polymerase cofactor complex (204127_at:…
GO:0005694	chromosome	GO:0005694(Yeast);GO:0005694(Human);GO:0000793(Human);GO:0000776(Human);	PF11_0282	deoxyuridine 5'-triphosphate nucleotidohydrolase, putative	Predicted	GO:0005694:chromosome (YBR252W:-10.69)	GO:0005694:chromosome (209932_s_at:-25.02); GO:0000793:condensed chromosome (209932_s_at:-11.42); GO:0000776:kinetochore (209932_s_at:-6.80)
GO:0005694	chromosome	GO:0008278(Yeast);GO:0000798(Yeast);GO:0005694(Human);GO:0000793(Human);GO:0000776(Human);GO:0030894(Human);	PF11_0317	structural maintenance of chromosome protein, putative	Known	GO:0008278:cohesin complex (YFL008W:-9.76); GO:0000798:nuclear cohesin complex (YFL008W:-9.76)	GO:0005694:chromosome (201589_at:-25.02); GO:0000793:condensed chromosome (201589_at:-11.42); GO:0000776:kinetochore (201589_at:-6.80); GO:0030894:replisome (201589_at:-6.41)
GO:0005694	chromosome	GO:0005694(Human);GO:0000793(Human);GO:0000777(Human);GO:0000779(Human);GO:0000796(Human);GO:0000776(Human);GO:0000940(Human);GO:0030894(Human);	PF13_0095	DNA replication licensing factor mcm4, putative	Predicted		GO:0005694:chromosome (212141_at:-25.02); GO:0000793:condensed chromosome (212141_at:-11.42); GO:0000777:condensed chromosome kinetochore (212141_at:-4.10); GO:0000779:condensed chromosome, pericentric region (212141_at:-4.10); GO:0000796:condensin complex (212141_at:-4.70); GO:0000776:kinetochore (212141_at:-6.80); GO:0000940:outer kinetochore of condensed chromosome (212141_at:-4.10); GO:003089…
GO:0005694	chromosome	GO:0042729(Yeast);GO:0000785(Yeast);GO:0000790(Yeast);GO:0000788(Yeast);GO:0000786(Yeast);GO:0000786(Human);	PF13_0185	histone h3, putative	Known	GO:0042729:DASH complex (YBR010W:-5.85,YNL031C:-5.85); GO:0000785:chromatin (YBR010W:-14.98,YNL031C:-14.98); GO:0000790:nuclear chromatin (YBR010W:-14.98,YNL031C:-14.98); GO:0000788:nuclear nucleosome (YBR010W:-20.14,YNL031C:-20.14); GO:0000786:nucleosome (YBR010W:-20.14,YNL031C:-20.14)	GO:0000786:nucleosome (206110_at:-17.25,208579_x_at:-17.25,214472_at:-17.25)
GO:0005694	chromosome	GO:0005658(Human);GO:0005694(Human);GO:0000793(Human);GO:0000796(Human);GO:0000776(Human);GO:0030894(Human);	PF13_0291	replication licensing factor, putative	Predicted		GO:0005658:alpha DNA polymerase:primase complex (201930_at:-5.31); GO:0005694:chromosome (201930_at:-25.02); GO:0000793:condensed chromosome (201930_at:-11.42); GO:0000796:condensin complex (201930_at:-4.70); GO:0000776:kinetochore (201930_at:-6.80); GO:0030894:replisome (201930_at:-6.41)
GO:0005694	chromosome	GO:0005658(Yeast);GO:0005694(Yeast);GO:0000793(Yeast);GO:0000794(Yeast);GO:0005657(Yeast);GO:0030894(Yeast);GO:0005658(Human);GO:0005694(Human);GO:0000793(Human);GO:0000777(Human);GO:0000779(Human);GO:0000796(Human);GO:0005660(Human);GO:0000776(Human);GO:0000940(Human);GO:0030894(Human);	PF13_0328	proliferating cell nuclear antigen	Known	GO:0005658:alpha DNA polymerase:primase complex (YBR088C:-6.14); GO:0005694:chromosome (YBR088C:-10.69); GO:0000793:condensed chromosome (YBR088C:-5.27); GO:0000794:condensed nuclear chromosome (YBR088C:-5.27); GO:0005657:replication fork (YBR088C:-12.20); GO:0030894:replisome (YBR088C:-9.38)	GO:0005658:alpha DNA polymerase:primase complex (201202_at:-5.31); GO:0005694:chromosome (201202_at:-25.02); GO:0000793:condensed chromosome (201202_at:-11.42); GO:0000777:condensed chromosome kinetochore (201202_at:-4.10); GO:0000779:condensed chromosome, pericentric region (201202_at:-4.10); GO:0000796:condensin complex (201202_at:-4.70); GO:0005660:delta-DNA polymerase cofactor complex (201202…
GO:0005694	chromosome	GO:0000793(Human);	PF13_0349	nucleoside diphosphate kinase b; putative	Predicted		GO:0000793:condensed chromosome (201577_at:-11.42)
GO:0005694	chromosome	GO:0005694(Human);GO:0000793(Human);GO:0000796(Human);GO:0000776(Human);GO:0030894(Human);	PF14_0031	hypothetical protein	Predicted		GO:0005694:chromosome (201774_s_at:-25.02); GO:0000793:condensed chromosome (201774_s_at:-11.42); GO:0000796:condensin complex (201774_s_at:-4.70); GO:0000776:kinetochore (201774_s_at:-6.80); GO:0030894:replisome (201774_s_at:-6.41)
GO:0005694	chromosome	GO:0005694(Human);GO:0000793(Human);GO:0000777(Human);GO:0000779(Human);GO:0000796(Human);GO:0000776(Human);GO:0000940(Human);GO:0030894(Human);	PF14_0177	DNA replication licensing factor MCM2	Predicted		GO:0005694:chromosome (202107_s_at:-25.02); GO:0000793:condensed chromosome (202107_s_at:-11.42); GO:0000777:condensed chromosome kinetochore (202107_s_at:-4.10); GO:0000779:condensed chromosome, pericentric region (202107_s_at:-4.10); GO:0000796:condensin complex (202107_s_at:-4.70); GO:0000776:kinetochore (202107_s_at:-6.80); GO:0000940:outer kinetochore of condensed chromosome (202107_s_at:-4.…
GO:0005694	chromosome	GO:0000793(Human);GO:0000776(Human);	PF14_0192	glutathione reductase	Predicted		GO:0000793:condensed chromosome (205770_at:-11.42); GO:0000776:kinetochore (205770_at:-6.80)
GO:0005694	chromosome	GO:0042729(Yeast);GO:0000793(Yeast);GO:0000794(Yeast);	PF14_0323	calmodulin	Predicted	GO:0042729:DASH complex (YBR109C:-5.85); GO:0000793:condensed chromosome (YBR109C:-5.27); GO:0000794:condensed nuclear chromosome (YBR109C:-5.27)
GO:0005694	chromosome	GO:0005658(Yeast);GO:0005694(Yeast);GO:0005657(Yeast);GO:0030894(Yeast);GO:0005694(Human);GO:0000793(Human);GO:0000777(Human);GO:0000779(Human);GO:0000796(Human);GO:0000776(Human);GO:0000940(Human);GO:0030894(Human);	PF14_0352	ribonucleoside-diphosphate reductase, large subunit	Predicted	GO:0005658:alpha DNA polymerase:primase complex (YER070W:-6.14); GO:0005694:chromosome (YER070W:-10.69); GO:0005657:replication fork (YER070W:-12.20); GO:0030894:replisome (YER070W:-9.38)	GO:0005694:chromosome (201477_s_at:-25.02); GO:0000793:condensed chromosome (201477_s_at:-11.42); GO:0000777:condensed chromosome kinetochore (201477_s_at:-4.10); GO:0000779:condensed chromosome, pericentric region (201477_s_at:-4.10); GO:0000796:condensin complex (201477_s_at:-4.70); GO:0000776:kinetochore (201477_s_at:-6.80); GO:0000940:outer kinetochore of condensed chromosome (201477_s_at:-4.…
GO:0005694	chromosome	GO:0000793(Human);	PF14_0484	acetyl-CoA acetyltransferase, putative	Predicted		GO:0000793:condensed chromosome (209608_s_at:-11.42)
GO:0005694	chromosome	GO:0042729(Yeast);GO:0000775(Yeast);GO:0000776(Yeast);GO:0005694(Human);GO:0000793(Human);GO:0000777(Human);GO:0000779(Human);GO:0000776(Human);GO:0000940(Human);	PF14_0601	replication factor C3	Known	GO:0042729:DASH complex (YNL290W:-5.85); GO:0000775:chromosome, pericentric region (YNL290W:-4.83); GO:0000776:kinetochore (YNL290W:-5.08)	GO:0005694:chromosome (203209_at:-25.02); GO:0000793:condensed chromosome (203209_at:-11.42); GO:0000777:condensed chromosome kinetochore (203209_at:-4.10); GO:0000779:condensed chromosome, pericentric region (203209_at:-4.10); GO:0000776:kinetochore (203209_at:-6.80); GO:0000940:outer kinetochore of condensed chromosome (203209_at:-4.10)
GO:0005694	chromosome	GO:0042729(Yeast);GO:0005694(Human);GO:0000776(Human);GO:0030894(Human);	PFA0520c	chromatin assembly factor 1 protein WD40 domain, putative	Predicted	GO:0042729:DASH complex (YEL056W:-5.85)	GO:0005694:chromosome (210371_s_at:-25.02); GO:0000776:kinetochore (201092_at:-6.80,210371_s_at:-6.80); GO:0030894:replisome (210371_s_at:-6.41)
GO:0005694	chromosome	GO:0005694(Yeast);GO:0000793(Yeast);GO:0000794(Yeast);	PFB0795w	ATP synthase F1, alpha subunit, putative	Predicted	GO:0005694:chromosome (YBL099W:-10.69); GO:0000793:condensed chromosome (YBL099W:-5.27); GO:0000794:condensed nuclear chromosome (YBL099W:-5.27)
GO:0005694	chromosome	GO:0005663(Human);GO:0005694(Human);GO:0000793(Human);GO:0000777(Human);GO:0000779(Human);GO:0000796(Human);GO:0005660(Human);GO:0000776(Human);GO:0000940(Human);GO:0030894(Human);	PFB0840w	replication factor C, subunit 2	Known		GO:0005663:DNA replication factor C complex (204023_at:-7.03); GO:0005694:chromosome (204023_at:-25.02); GO:0000793:condensed chromosome (204023_at:-11.42); GO:0000777:condensed chromosome kinetochore (204023_at:-4.10); GO:0000779:condensed chromosome, pericentric region (204023_at:-4.10); GO:0000796:condensin complex (204023_at:-4.70); GO:0005660:delta-DNA polymerase cofactor complex (204023_at:…
GO:0005694	chromosome	GO:0000793(Human);	PFB0895c	replication factor C subunit 1, putative	Known		GO:0000793:condensed chromosome (209085_x_at:-11.42)
GO:0005694	chromosome	GO:0042729(Yeast);	PFC0710w	inorganic pyrophosphatase, putative	Predicted	GO:0042729:DASH complex (YBR011C:-5.85)
GO:0005694	chromosome	GO:0005694(Human);GO:0000793(Human);GO:0000777(Human);GO:0000779(Human);GO:0000776(Human);GO:0000940(Human);	PFC0860w	kinesin, putative	Predicted		GO:0005694:chromosome (221258_s_at:-25.02); GO:0000793:condensed chromosome (221258_s_at:-11.42); GO:0000777:condensed chromosome kinetochore (221258_s_at:-4.10); GO:0000779:condensed chromosome, pericentric region (221258_s_at:-4.10); GO:0000776:kinetochore (221258_s_at:-6.80); GO:0000940:outer kinetochore of condensed chromosome (221258_s_at:-4.10)
GO:0005694	chromosome	GO:0005662(Yeast);GO:0030894(Yeast);GO:0005694(Human);GO:0030894(Human);	PFD0470c	hypothetical protein, conserved	Known	GO:0005662:DNA replication factor A complex (YAR007C:-9.51); GO:0030894:replisome (YAR007C:-9.38)	GO:0005694:chromosome (201528_at:-25.02); GO:0030894:replisome (201528_at:-6.41)
GO:0005694	chromosome	GO:0005658(Yeast);GO:0005694(Yeast);GO:0008278(Yeast);GO:0000793(Yeast);GO:0000794(Yeast);GO:0000798(Yeast);GO:0005657(Yeast);GO:0030894(Yeast);GO:0000793(Human);	PFD0685c	chromosome associated protein, putative	Known	GO:0005658:alpha DNA polymerase:primase complex (YJL074C:-6.14); GO:0005694:chromosome (YJL074C:-10.69); GO:0008278:cohesin complex (YJL074C:-9.76); GO:0000793:condensed chromosome (YJL074C:-5.27); GO:0000794:condensed nuclear chromosome (YJL074C:-5.27); GO:0000798:nuclear cohesin complex (YJL074C:-9.76); GO:0005657:replication fork (YJL074C:-12.20); GO:0030894:replisome (YJL074C:-9.38)	GO:0000793:condensed chromosome (209257_s_at:-11.42)
GO:0005694	chromosome	GO:0005658(Yeast);GO:0030894(Yeast);GO:0005694(Human);GO:0000793(Human);GO:0000777(Human);GO:0000779(Human);GO:0000776(Human);GO:0000940(Human);	PFE0090w	hypothetical protein	Predicted	GO:0005658:alpha DNA polymerase:primase complex (YML102W:-6.14); GO:0030894:replisome (YML102W:-9.38)	GO:0005694:chromosome (204775_at:-25.02); GO:0000793:condensed chromosome (204775_at:-11.42); GO:0000777:condensed chromosome kinetochore (204775_at:-4.10); GO:0000779:condensed chromosome, pericentric region (204775_at:-4.10); GO:0000776:kinetochore (204775_at:-6.80); GO:0000940:outer kinetochore of condensed chromosome (204775_at:-4.10)
GO:0005694	chromosome	GO:0000793(Human);GO:0000776(Human);	PFE0215w	ATP-dependent helicase, putative	Predicted		GO:0000793:condensed chromosome (208152_s_at:-11.42); GO:0000776:kinetochore (208152_s_at:-6.80)
GO:0005694	chromosome	GO:0005658(Yeast);GO:0005694(Yeast);GO:0008278(Yeast);GO:0000798(Yeast);GO:0005657(Yeast);GO:0030894(Yeast);GO:0005694(Human);GO:0000793(Human);GO:0000777(Human);GO:0000779(Human);GO:0000776(Human);GO:0000940(Human);GO:0030894(Human);	PFE0270c	DNA repair protein, putative	Predicted	GO:0005658:alpha DNA polymerase:primase complex (YDR097C:-6.14,YOL090W:-6.14); GO:0005694:chromosome (YOL090W:-10.69); GO:0008278:cohesin complex (YOL090W:-9.76); GO:0000798:nuclear cohesin complex (YOL090W:-9.76); GO:0005657:replication fork (YOL090W:-12.20); GO:0030894:replisome (YOL090W:-9.38)	GO:0005694:chromosome (209421_at:-25.02,211450_s_at:-25.02); GO:0000793:condensed chromosome (209421_at:-11.42,211450_s_at:-11.42); GO:0000777:condensed chromosome kinetochore (211450_s_at:-4.10); GO:0000779:condensed chromosome, pericentric region (211450_s_at:-4.10); GO:0000776:kinetochore (209421_at:-6.80,211450_s_at:-6.80); GO:0000940:outer kinetochore of condensed chromosome (211450_s_at:-4.…
GO:0005694	chromosome	GO:0005694(Human);GO:0000793(Human);GO:0000777(Human);GO:0000779(Human);GO:0000796(Human);GO:0000776(Human);GO:0000940(Human);GO:0030894(Human);	PFE0450w	chromosome condensation protein, putative	Predicted		GO:0005694:chromosome (201663_s_at:-25.02); GO:0000793:condensed chromosome (201663_s_at:-11.42); GO:0000777:condensed chromosome kinetochore (201663_s_at:-4.10); GO:0000779:condensed chromosome, pericentric region (201663_s_at:-4.10); GO:0000796:condensin complex (201663_s_at:-4.70); GO:0000776:kinetochore (201663_s_at:-6.80); GO:0000940:outer kinetochore of condensed chromosome (201663_s_at:-4.…
GO:0005694	chromosome	GO:0042729(Yeast);GO:0000775(Yeast);GO:0000776(Yeast);	PFE0690c	Rab1 protein	Predicted	GO:0042729:DASH complex (YFL038C:-5.85); GO:0000775:chromosome, pericentric region (YFL038C:-4.83); GO:0000776:kinetochore (YFL038C:-5.08)
GO:0005694	chromosome	GO:0005658(Human);GO:0005694(Human);GO:0000793(Human);GO:0000777(Human);GO:0000779(Human);GO:0000796(Human);GO:0000776(Human);GO:0000940(Human);GO:0030894(Human);	PFE1345c	minichromosome maintenance protein 3, putative	Predicted		GO:0005658:alpha DNA polymerase:primase complex (201555_at:-5.31); GO:0005694:chromosome (201555_at:-25.02); GO:0000793:condensed chromosome (201555_at:-11.42); GO:0000777:condensed chromosome kinetochore (201555_at:-4.10); GO:0000779:condensed chromosome, pericentric region (201555_at:-4.10); GO:0000796:condensin complex (201555_at:-4.70); GO:0000776:kinetochore (201555_at:-6.80); GO:0000940:out…
GO:0005694	chromosome	GO:0042729(Yeast);GO:0000785(Yeast);GO:0000790(Yeast);GO:0000788(Yeast);GO:0000786(Yeast);GO:0000786(Human);	PFF0510w	histone H3, putative	Known	GO:0042729:DASH complex (YBR010W:-5.85,YNL031C:-5.85); GO:0000785:chromatin (YBR010W:-14.98,YNL031C:-14.98); GO:0000790:nuclear chromatin (YBR010W:-14.98,YNL031C:-14.98); GO:0000788:nuclear nucleosome (YBR010W:-20.14,YNL031C:-20.14); GO:0000786:nucleosome (YBR010W:-20.14,YNL031C:-20.14)	GO:0000786:nucleosome (206110_at:-17.25,208579_x_at:-17.25,214472_at:-17.25)
GO:0005694	chromosome	GO:0005658(Human);GO:0005694(Human);GO:0000793(Human);GO:0000777(Human);GO:0000779(Human);GO:0000796(Human);GO:0000776(Human);GO:0000940(Human);GO:0030894(Human);	PFF0785w	hypothetical protein	Predicted		GO:0005658:alpha DNA polymerase:primase complex (204162_at:-5.31); GO:0005694:chromosome (204162_at:-25.02); GO:0000793:condensed chromosome (204162_at:-11.42); GO:0000777:condensed chromosome kinetochore (204162_at:-4.10); GO:0000779:condensed chromosome, pericentric region (204162_at:-4.10); GO:0000796:condensin complex (204162_at:-4.70); GO:0000776:kinetochore (204162_at:-6.80); GO:0000940:out…
GO:0005694	chromosome	GO:0005658(Yeast);GO:0030894(Yeast);	PFI0215c	signal peptidase, putative	Predicted	GO:0005658:alpha DNA polymerase:primase complex (YLR066W:-6.14); GO:0030894:replisome (YLR066W:-9.38)
GO:0005694	chromosome	GO:0005658(Yeast);	PFI0530c	DNA primase, large subunit, putative	Known	GO:0005658:alpha DNA polymerase:primase complex (YKL045W:-6.14)
GO:0005694	chromosome	GO:0000793(Human);GO:0000776(Human);	PFI1170c	Thioredoxin reductase	Predicted		GO:0000793:condensed chromosome (205770_at:-11.42); GO:0000776:kinetochore (205770_at:-6.80)
GO:0005694	chromosome	GO:0005694(Human);GO:0000793(Human);	PFL0150w	origin recognition complex 1 protein	Predicted		GO:0005694:chromosome (205085_at:-25.02); GO:0000793:condensed chromosome (205085_at:-11.42)
GO:0005694	chromosome	GO:0005657(Yeast);GO:0030894(Yeast);GO:0005694(Human);GO:0000793(Human);GO:0000776(Human);GO:0030894(Human);	PFL0580w	DNA replication licensing factor mcm5, putative	Predicted	GO:0005657:replication fork (YLR274W:-12.20); GO:0030894:replisome (YLR274W:-9.38)	GO:0005694:chromosome (216237_s_at:-25.02); GO:0000793:condensed chromosome (216237_s_at:-11.42); GO:0000776:kinetochore (216237_s_at:-6.80); GO:0030894:replisome (216237_s_at:-6.41)
GO:0005694	chromosome	GO:0042729(Yeast);GO:0000775(Yeast);GO:0000776(Yeast);GO:0005694(Human);GO:0000793(Human);GO:0000777(Human);GO:0000779(Human);GO:0000796(Human);GO:0000776(Human);GO:0000940(Human);	PFL1180w	Chromatin assembly protein (ASF1), putative	Predicted	GO:0042729:DASH complex (YJL115W:-5.85); GO:0000775:chromosome, pericentric region (YJL115W:-4.83); GO:0000776:kinetochore (YJL115W:-5.08)	GO:0005694:chromosome (203428_s_at:-25.02,218115_at:-25.02); GO:0000793:condensed chromosome (203428_s_at:-11.42,218115_at:-11.42); GO:0000777:condensed chromosome kinetochore (203428_s_at:-4.10,218115_at:-4.10); GO:0000779:condensed chromosome, pericentric region (203428_s_at:-4.10,218115_at:-4.10); GO:0000796:condensin complex (218115_at:-4.70); GO:0000776:kinetochore (203428_s_at:-6.80,218115_…
GO:0005694	chromosome	GO:0005694(Yeast);	PFL1725w	ATP synthase beta chain, mitochondrial precursor, putative	Predicted	GO:0005694:chromosome (YJR121W:-10.69)
GO:0005694	chromosome	GO:0042729(Yeast);	PFL2215w	actin	Predicted	GO:0042729:DASH complex (YFL039C:-5.85)
GO:0005694	chromosome	GO:0005694(Human);GO:0000793(Human);GO:0000796(Human);GO:0000776(Human);GO:0030894(Human);	PY00128	hypothetical protein	Predicted		GO:0005694:chromosome (201774_s_at:-25.02); GO:0000793:condensed chromosome (201774_s_at:-11.42); GO:0000796:condensin complex (201774_s_at:-4.70); GO:0000776:kinetochore (201774_s_at:-6.80); GO:0030894:replisome (201774_s_at:-6.41)
GO:0005694	chromosome	GO:0005694(Human);GO:0000793(Human);GO:0000796(Human);GO:0000776(Human);GO:0030894(Human);	PY00203	DNA polymerase delta catalytic subunit	Known		GO:0005694:chromosome (203422_at:-25.02); GO:0000793:condensed chromosome (203422_at:-11.42); GO:0000796:condensin complex (203422_at:-4.70); GO:0000776:kinetochore (203422_at:-6.80); GO:0030894:replisome (203422_at:-6.41)
GO:0005694	chromosome	GO:0005658(Yeast);GO:0005694(Yeast);GO:0008278(Yeast);GO:0000793(Yeast);GO:0000794(Yeast);GO:0000798(Yeast);GO:0005657(Yeast);GO:0030894(Yeast);GO:0000793(Human);	PY00549	chromosome-associated polypeptide, putative	Known	GO:0005658:alpha DNA polymerase:primase complex (YJL074C:-6.14); GO:0005694:chromosome (YJL074C:-10.69); GO:0008278:cohesin complex (YJL074C:-9.76); GO:0000793:condensed chromosome (YJL074C:-5.27); GO:0000794:condensed nuclear chromosome (YJL074C:-5.27); GO:0000798:nuclear cohesin complex (YJL074C:-9.76); GO:0005657:replication fork (YJL074C:-12.20); GO:0030894:replisome (YJL074C:-9.38)	GO:0000793:condensed chromosome (209257_s_at:-11.42)
GO:0005694	chromosome	GO:0008278(Yeast);GO:0000798(Yeast);GO:0005694(Human);GO:0000793(Human);GO:0000776(Human);GO:0030894(Human);	PY00653	chromosome segregation protein smc1	Known	GO:0008278:cohesin complex (YFL008W:-9.76); GO:0000798:nuclear cohesin complex (YFL008W:-9.76)	GO:0005694:chromosome (201589_at:-25.02); GO:0000793:condensed chromosome (201589_at:-11.42); GO:0000776:kinetochore (201589_at:-6.80); GO:0030894:replisome (201589_at:-6.41)
GO:0005694	chromosome	GO:0000775(Yeast);GO:0000776(Yeast);GO:0030894(Yeast);GO:0000792(Human);GO:0005720(Human);	PY00806	proteasome beta-subunit	Predicted	GO:0000775:chromosome, pericentric region (YFR050C:-4.83); GO:0000776:kinetochore (YFR050C:-5.08); GO:0030894:replisome (YFR050C:-9.38)	GO:0000792:heterochromatin (212153_at:-5.46); GO:0005720:nuclear heterochromatin (212153_at:-5.63)
GO:0005694	chromosome	GO:0005658(Yeast);GO:0005694(Yeast);GO:0030894(Yeast);GO:0005694(Human);GO:0000793(Human);	PY00808	tubulin gamma chain	Predicted	GO:0005658:alpha DNA polymerase:primase complex (YLR212C:-6.14); GO:0005694:chromosome (YLR212C:-10.69); GO:0030894:replisome (YLR212C:-9.38)	GO:0005694:chromosome (201714_at:-25.02); GO:0000793:condensed chromosome (201714_at:-11.42)
GO:0005694	chromosome	GO:0005658(Yeast);	PY00851	DNA primase large subunit	Known	GO:0005658:alpha DNA polymerase:primase complex (YKL045W:-6.14)
GO:0005694	chromosome	GO:0005694(Yeast);	PY00963	ATP synthase F1, beta subunit	Predicted	GO:0005694:chromosome (YJR121W:-10.69)
GO:0005694	chromosome	GO:0005694(Human);GO:0000793(Human);GO:0000777(Human);GO:0000779(Human);GO:0000776(Human);GO:0000940(Human);	PY00972	kinesin-related protein	Predicted		GO:0005694:chromosome (221258_s_at:-25.02); GO:0000793:condensed chromosome (221258_s_at:-11.42); GO:0000777:condensed chromosome kinetochore (221258_s_at:-4.10); GO:0000779:condensed chromosome, pericentric region (221258_s_at:-4.10); GO:0000776:kinetochore (221258_s_at:-6.80); GO:0000940:outer kinetochore of condensed chromosome (221258_s_at:-4.10)
GO:0005694	chromosome	GO:0000793(Human);GO:0000776(Human);	PY01204	glutathione reductase	Predicted		GO:0000793:condensed chromosome (205770_at:-11.42); GO:0000776:kinetochore (205770_at:-6.80)
GO:0005694	chromosome	GO:0000793(Human);GO:0000776(Human);	PY01432	hypothetical protein	Predicted		GO:0000793:condensed chromosome (200860_s_at:-11.42); GO:0000776:kinetochore (200860_s_at:-6.80)
GO:0005694	chromosome	GO:0005694(Human);GO:0000793(Human);GO:0000777(Human);GO:0000779(Human);GO:0000796(Human);GO:0000776(Human);GO:0000940(Human);GO:0030894(Human);	PY01644	DNA replication licensing factor MCM2	Predicted		GO:0005694:chromosome (202107_s_at:-25.02); GO:0000793:condensed chromosome (202107_s_at:-11.42); GO:0000777:condensed chromosome kinetochore (202107_s_at:-4.10); GO:0000779:condensed chromosome, pericentric region (202107_s_at:-4.10); GO:0000796:condensin complex (202107_s_at:-4.70); GO:0000776:kinetochore (202107_s_at:-6.80); GO:0000940:outer kinetochore of condensed chromosome (202107_s_at:-4.…
GO:0005694	chromosome	GO:0005658(Yeast);GO:0005694(Yeast);GO:0005657(Yeast);GO:0030894(Yeast);GO:0005663(Human);GO:0005694(Human);GO:0000793(Human);GO:0000777(Human);GO:0000779(Human);GO:0000796(Human);GO:0005660(Human);GO:0000776(Human);GO:0000940(Human);GO:0030894(Human);	PY01741	Drosophila melanogaster BcDNA.LD06837, putative	Known	GO:0005658:alpha DNA polymerase:primase complex (YBR087W:-6.14); GO:0005694:chromosome (YBR087W:-10.69); GO:0005657:replication fork (YBR087W:-12.20); GO:0030894:replisome (YBR087W:-9.38)	GO:0005663:DNA replication factor C complex (204127_at:-7.03); GO:0005694:chromosome (204127_at:-25.02); GO:0000793:condensed chromosome (204127_at:-11.42); GO:0000777:condensed chromosome kinetochore (204127_at:-4.10); GO:0000779:condensed chromosome, pericentric region (204127_at:-4.10); GO:0000796:condensin complex (204127_at:-4.70); GO:0005660:delta-DNA polymerase cofactor complex (204127_at:…
GO:0005694	chromosome	GO:0005658(Yeast);GO:0005694(Yeast);GO:0000793(Yeast);GO:0000794(Yeast);GO:0005657(Yeast);GO:0030894(Yeast);GO:0005658(Human);GO:0005694(Human);GO:0000793(Human);GO:0000777(Human);GO:0000779(Human);GO:0000796(Human);GO:0005660(Human);GO:0000776(Human);GO:0000940(Human);GO:0030894(Human);	PY01758	proliferating cell nuclear antigen	Known	GO:0005658:alpha DNA polymerase:primase complex (YBR088C:-6.14); GO:0005694:chromosome (YBR088C:-10.69); GO:0000793:condensed chromosome (YBR088C:-5.27); GO:0000794:condensed nuclear chromosome (YBR088C:-5.27); GO:0005657:replication fork (YBR088C:-12.20); GO:0030894:replisome (YBR088C:-9.38)	GO:0005658:alpha DNA polymerase:primase complex (201202_at:-5.31); GO:0005694:chromosome (201202_at:-25.02); GO:0000793:condensed chromosome (201202_at:-11.42); GO:0000777:condensed chromosome kinetochore (201202_at:-4.10); GO:0000779:condensed chromosome, pericentric region (201202_at:-4.10); GO:0000796:condensin complex (201202_at:-4.70); GO:0005660:delta-DNA polymerase cofactor complex (201202…
GO:0005694	chromosome	GO:0000793(Yeast);GO:0000794(Yeast);GO:0005694(Human);GO:0000793(Human);GO:0000777(Human);GO:0000779(Human);GO:0000776(Human);GO:0000940(Human);GO:0030894(Human);	PY01780	protein mix-1, putative	Predicted	GO:0000793:condensed chromosome (YFR031C:-5.27); GO:0000794:condensed nuclear chromosome (YFR031C:-5.27)	GO:0005694:chromosome (204240_s_at:-25.02); GO:0000793:condensed chromosome (204240_s_at:-11.42); GO:0000777:condensed chromosome kinetochore (204240_s_at:-4.10); GO:0000779:condensed chromosome, pericentric region (204240_s_at:-4.10); GO:0000776:kinetochore (204240_s_at:-6.80); GO:0000940:outer kinetochore of condensed chromosome (204240_s_at:-4.10); GO:0030894:replisome (204240_s_at:-6.41)
GO:0005694	chromosome	GO:0005658(Human);GO:0005694(Human);GO:0000793(Human);GO:0000777(Human);GO:0000779(Human);GO:0000796(Human);GO:0000776(Human);GO:0000940(Human);GO:0030894(Human);	PY01957	hypothetical protein	Predicted		GO:0005658:alpha DNA polymerase:primase complex (204162_at:-5.31); GO:0005694:chromosome (204162_at:-25.02); GO:0000793:condensed chromosome (204162_at:-11.42); GO:0000777:condensed chromosome kinetochore (204162_at:-4.10); GO:0000779:condensed chromosome, pericentric region (204162_at:-4.10); GO:0000796:condensin complex (204162_at:-4.70); GO:0000776:kinetochore (204162_at:-6.80); GO:0000940:out…
GO:0005694	chromosome	GO:0000793(Human);	PY01991	acetyl-coa acetyltransferase	Predicted		GO:0000793:condensed chromosome (209608_s_at:-11.42)
GO:0005694	chromosome	GO:0042729(Yeast);	PY02240	actin	Predicted	GO:0042729:DASH complex (YFL039C:-5.85)
GO:0005694	chromosome	GO:0000793(Human);GO:0000776(Human);	PY02397	thioredoxin reductase	Predicted		GO:0000793:condensed chromosome (205770_at:-11.42); GO:0000776:kinetochore (205770_at:-6.80)
GO:0005694	chromosome	GO:0042729(Yeast);GO:0005694(Human);GO:0000776(Human);GO:0030894(Human);	PY02400	wd-40 repeat protein msi1	Predicted	GO:0042729:DASH complex (YEL056W:-5.85)	GO:0005694:chromosome (210371_s_at:-25.02); GO:0000776:kinetochore (201092_at:-6.80,210371_s_at:-6.80); GO:0030894:replisome (210371_s_at:-6.41)
GO:0005694	chromosome	GO:0005658(Yeast);GO:0005694(Yeast);GO:0008278(Yeast);GO:0000798(Yeast);GO:0005657(Yeast);GO:0030894(Yeast);GO:0005694(Human);GO:0000793(Human);GO:0000777(Human);GO:0000779(Human);GO:0000776(Human);GO:0000940(Human);GO:0030894(Human);	PY02936	G/T mismatch binding protein-related	Predicted	GO:0005658:alpha DNA polymerase:primase complex (YDR097C:-6.14,YOL090W:-6.14); GO:0005694:chromosome (YOL090W:-10.69); GO:0008278:cohesin complex (YOL090W:-9.76); GO:0000798:nuclear cohesin complex (YOL090W:-9.76); GO:0005657:replication fork (YOL090W:-12.20); GO:0030894:replisome (YOL090W:-9.38)	GO:0005694:chromosome (209421_at:-25.02,211450_s_at:-25.02); GO:0000793:condensed chromosome (209421_at:-11.42,211450_s_at:-11.42); GO:0000777:condensed chromosome kinetochore (211450_s_at:-4.10); GO:0000779:condensed chromosome, pericentric region (211450_s_at:-4.10); GO:0000776:kinetochore (209421_at:-6.80,211450_s_at:-6.80); GO:0000940:outer kinetochore of condensed chromosome (211450_s_at:-4.…
GO:0005694	chromosome	GO:0005694(Human);GO:0000793(Human);GO:0000796(Human);GO:0000776(Human);GO:0030894(Human);	PY03236	DNA replication licensing factor mcm7	Predicted		GO:0005694:chromosome (208795_s_at:-25.02); GO:0000793:condensed chromosome (208795_s_at:-11.42); GO:0000796:condensin complex (208795_s_at:-4.70); GO:0000776:kinetochore (208795_s_at:-6.80); GO:0030894:replisome (208795_s_at:-6.41)
GO:0005694	chromosome	GO:0005694(Human);GO:0000793(Human);GO:0000777(Human);GO:0000779(Human);GO:0000796(Human);GO:0000776(Human);GO:0000940(Human);GO:0030894(Human);	PY03258	chromosome assembly protein xcap-c	Predicted		GO:0005694:chromosome (201663_s_at:-25.02); GO:0000793:condensed chromosome (201663_s_at:-11.42); GO:0000777:condensed chromosome kinetochore (201663_s_at:-4.10); GO:0000779:condensed chromosome, pericentric region (201663_s_at:-4.10); GO:0000796:condensin complex (201663_s_at:-4.70); GO:0000776:kinetochore (201663_s_at:-6.80); GO:0000940:outer kinetochore of condensed chromosome (201663_s_at:-4.…
GO:0005694	chromosome	GO:0005694(Human);GO:0000793(Human);GO:0000777(Human);GO:0000779(Human);GO:0000796(Human);GO:0000776(Human);GO:0000940(Human);GO:0030894(Human);	PY03411	DNA replication licensing factor MCM4-related	Predicted		GO:0005694:chromosome (212141_at:-25.02); GO:0000793:condensed chromosome (212141_at:-11.42); GO:0000777:condensed chromosome kinetochore (212141_at:-4.10); GO:0000779:condensed chromosome, pericentric region (212141_at:-4.10); GO:0000796:condensin complex (212141_at:-4.70); GO:0000776:kinetochore (212141_at:-6.80); GO:0000940:outer kinetochore of condensed chromosome (212141_at:-4.10); GO:003089…
GO:0005694	chromosome	GO:0005658(Yeast);GO:0005694(Yeast);GO:0005657(Yeast);GO:0030894(Yeast);GO:0005694(Human);GO:0000793(Human);GO:0000777(Human);GO:0000779(Human);GO:0000796(Human);GO:0000776(Human);GO:0000940(Human);GO:0030894(Human);	PY03473	ribonucleoside-diphosphate reductase large chain	Predicted	GO:0005658:alpha DNA polymerase:primase complex (YER070W:-6.14); GO:0005694:chromosome (YER070W:-10.69); GO:0005657:replication fork (YER070W:-12.20); GO:0030894:replisome (YER070W:-9.38)	GO:0005694:chromosome (201477_s_at:-25.02); GO:0000793:condensed chromosome (201477_s_at:-11.42); GO:0000777:condensed chromosome kinetochore (201477_s_at:-4.10); GO:0000779:condensed chromosome, pericentric region (201477_s_at:-4.10); GO:0000796:condensin complex (201477_s_at:-4.70); GO:0000776:kinetochore (201477_s_at:-6.80); GO:0000940:outer kinetochore of condensed chromosome (201477_s_at:-4.…
GO:0005694	chromosome	GO:0042729(Yeast);	PY03581	inorganic pyrophosphatase, putative	Predicted	GO:0042729:DASH complex (YBR011C:-5.85)
GO:0005694	chromosome	GO:0005658(Human);GO:0005694(Human);GO:0000793(Human);GO:0000777(Human);GO:0000779(Human);GO:0000796(Human);GO:0000776(Human);GO:0000940(Human);GO:0030894(Human);	PY03736	replication origin activator 2-related	Predicted		GO:0005658:alpha DNA polymerase:primase complex (201555_at:-5.31); GO:0005694:chromosome (201555_at:-25.02); GO:0000793:condensed chromosome (201555_at:-11.42); GO:0000777:condensed chromosome kinetochore (201555_at:-4.10); GO:0000779:condensed chromosome, pericentric region (201555_at:-4.10); GO:0000796:condensin complex (201555_at:-4.70); GO:0000776:kinetochore (201555_at:-6.80); GO:0000940:out…
GO:0005694	chromosome	GO:0005663(Human);GO:0005694(Human);GO:0000793(Human);GO:0000777(Human);GO:0000779(Human);GO:0000796(Human);GO:0005660(Human);GO:0000776(Human);GO:0000940(Human);GO:0030894(Human);	PY03797	replication factor C, 40 kDa subunit	Known		GO:0005663:DNA replication factor C complex (204023_at:-7.03); GO:0005694:chromosome (204023_at:-25.02); GO:0000793:condensed chromosome (204023_at:-11.42); GO:0000777:condensed chromosome kinetochore (204023_at:-4.10); GO:0000779:condensed chromosome, pericentric region (204023_at:-4.10); GO:0000796:condensin complex (204023_at:-4.70); GO:0005660:delta-DNA polymerase cofactor complex (204023_at:…
GO:0005694	chromosome	GO:0000793(Human);GO:0000776(Human);	PY03841	Unknown protein	Predicted		GO:0000793:condensed chromosome (208152_s_at:-11.42); GO:0000776:kinetochore (208152_s_at:-6.80)
GO:0005694	chromosome	GO:0005658(Yeast);GO:0030894(Yeast);GO:0005694(Human);GO:0000793(Human);GO:0000777(Human);GO:0000779(Human);GO:0000776(Human);GO:0000940(Human);	PY03920	Arabidopsis thaliana At5g64630/MUB3_15	Predicted	GO:0005658:alpha DNA polymerase:primase complex (YML102W:-6.14); GO:0030894:replisome (YML102W:-9.38)	GO:0005694:chromosome (204775_at:-25.02); GO:0000793:condensed chromosome (204775_at:-11.42); GO:0000777:condensed chromosome kinetochore (204775_at:-4.10); GO:0000779:condensed chromosome, pericentric region (204775_at:-4.10); GO:0000776:kinetochore (204775_at:-6.80); GO:0000940:outer kinetochore of condensed chromosome (204775_at:-4.10)
GO:0005694	chromosome	GO:0005662(Yeast);GO:0030894(Yeast);GO:0005694(Human);GO:0030894(Human);	PY04090	putative replication A protein	Known	GO:0005662:DNA replication factor A complex (YAR007C:-9.51); GO:0030894:replisome (YAR007C:-9.38)	GO:0005694:chromosome (201528_at:-25.02); GO:0030894:replisome (201528_at:-6.41)
GO:0005694	chromosome	GO:0042729(Yeast);GO:0000775(Yeast);GO:0000776(Yeast);GO:0005694(Human);GO:0000793(Human);GO:0000777(Human);GO:0000779(Human);GO:0000776(Human);GO:0000940(Human);	PY04255	replication factor C3	Known	GO:0042729:DASH complex (YNL290W:-5.85); GO:0000775:chromosome, pericentric region (YNL290W:-4.83); GO:0000776:kinetochore (YNL290W:-5.08)	GO:0005694:chromosome (203209_at:-25.02); GO:0000793:condensed chromosome (203209_at:-11.42); GO:0000777:condensed chromosome kinetochore (203209_at:-4.10); GO:0000779:condensed chromosome, pericentric region (203209_at:-4.10); GO:0000776:kinetochore (203209_at:-6.80); GO:0000940:outer kinetochore of condensed chromosome (203209_at:-4.10)
GO:0005694	chromosome	GO:0000793(Human);	PY04496	replication factor C, 140 kDa subunit	Known		GO:0000793:condensed chromosome (209085_x_at:-11.42)
GO:0005694	chromosome	GO:0005657(Yeast);GO:0030894(Yeast);GO:0005694(Human);GO:0000793(Human);GO:0000776(Human);GO:0030894(Human);	PY04668	DNA replication licensing factor MCM5	Predicted	GO:0005657:replication fork (YLR274W:-12.20); GO:0030894:replisome (YLR274W:-9.38)	GO:0005694:chromosome (216237_s_at:-25.02); GO:0000793:condensed chromosome (216237_s_at:-11.42); GO:0000776:kinetochore (216237_s_at:-6.80); GO:0030894:replisome (216237_s_at:-6.41)
GO:0005694	chromosome	GO:0005658(Human);GO:0005694(Human);GO:0000793(Human);GO:0000796(Human);GO:0000776(Human);GO:0030894(Human);	PY04888	DNA replication licensing factor mis5	Predicted		GO:0005658:alpha DNA polymerase:primase complex (201930_at:-5.31); GO:0005694:chromosome (201930_at:-25.02); GO:0000793:condensed chromosome (201930_at:-11.42); GO:0000796:condensin complex (201930_at:-4.70); GO:0000776:kinetochore (201930_at:-6.80); GO:0030894:replisome (201930_at:-6.41)
GO:0005694	chromosome	GO:0042729(Yeast);GO:0000785(Yeast);GO:0000790(Yeast);GO:0000788(Yeast);GO:0000786(Yeast);GO:0000786(Human);	PY05073	histone H3	Known	GO:0042729:DASH complex (YBR010W:-5.85,YNL031C:-5.85); GO:0000785:chromatin (YBR010W:-14.98,YNL031C:-14.98); GO:0000790:nuclear chromatin (YBR010W:-14.98,YNL031C:-14.98); GO:0000788:nuclear nucleosome (YBR010W:-20.14,YNL031C:-20.14); GO:0000786:nucleosome (YBR010W:-20.14,YNL031C:-20.14)	GO:0000786:nucleosome (206110_at:-17.25,208579_x_at:-17.25,214472_at:-17.25)
GO:0005694	chromosome	GO:0005694(Human);GO:0000793(Human);	PY05283	origin recognition complex 1 protein	Predicted		GO:0005694:chromosome (205085_at:-25.02); GO:0000793:condensed chromosome (205085_at:-11.42)
GO:0005694	chromosome	GO:0042729(Yeast);GO:0000793(Yeast);GO:0000794(Yeast);	PY05471	ADP-ribosylation factor-like protein	Predicted	GO:0042729:DASH complex (YBR164C:-5.85); GO:0000793:condensed chromosome (YBR164C:-5.27); GO:0000794:condensed nuclear chromosome (YBR164C:-5.27)
GO:0005694	chromosome	GO:0000793(Human);	PY05573	similar to ash2	Predicted		GO:0000793:condensed chromosome (209517_s_at:-11.42)
GO:0005694	chromosome	GO:0005694(Human);GO:0000793(Human);GO:0000776(Human);	PY05711	tubulin beta chain	Predicted		GO:0005694:chromosome (209026_x_at:-25.02); GO:0000793:condensed chromosome (209026_x_at:-11.42); GO:0000776:kinetochore (209026_x_at:-6.80)
GO:0005694	chromosome	GO:0005694(Yeast);GO:0000793(Yeast);GO:0000794(Yeast);	PY05971	ATP synthase F1, alpha subunit	Predicted	GO:0005694:chromosome (YBL099W:-10.69); GO:0000793:condensed chromosome (YBL099W:-5.27); GO:0000794:condensed nuclear chromosome (YBL099W:-5.27)
GO:0005694	chromosome	GO:0008278(Yeast);GO:0000798(Yeast);GO:0005694(Human);GO:0000793(Human);GO:0000776(Human);GO:0030894(Human);	PY06472	SMC domain N terminal domain, putative	Known	GO:0008278:cohesin complex (YFL008W:-9.76); GO:0000798:nuclear cohesin complex (YFL008W:-9.76)	GO:0005694:chromosome (201589_at:-25.02); GO:0000793:condensed chromosome (201589_at:-11.42); GO:0000776:kinetochore (201589_at:-6.80); GO:0030894:replisome (201589_at:-6.41)
GO:0005694	chromosome	GO:0005657(Yeast);GO:0030894(Yeast);	PY07384	Initiation factor 2 subunit family, putative	Predicted	GO:0005657:replication fork (YKR026C:-12.20); GO:0030894:replisome (YKR026C:-9.38)
GO:0005730	nucleolus	GO:0005736(Yeast);GO:0005730(Yeast);GO:0005732(Yeast);	PF07_0121	hypothetical protein, conserved	Predicted	GO:0005736:DNA-directed RNA polymerase I complex (YHR170W:-12.95); GO:0005730:nucleolus (YHR170W:-120.58); GO:0005732:small nucleolar ribonucleoprotein complex (YHR170W:-32.80)
GO:0005730	nucleolus	GO:0005736(Yeast);GO:0005730(Yeast);GO:0005732(Yeast);	PF08_0055	u3 small nucleolar ribonucleoprotein protein, putative	Known	GO:0005736:DNA-directed RNA polymerase I complex (YNL075W:-12.95); GO:0005730:nucleolus (YNL075W:-120.58); GO:0005732:small nucleolar ribonucleoprotein complex (YNL075W:-32.80)
GO:0005730	nucleolus	GO:0005736(Yeast);GO:0005730(Yeast);GO:0005732(Yeast);	PF10_0200	hypothetical protein, conserved	Predicted	GO:0005736:DNA-directed RNA polymerase I complex (YNL132W:-12.95); GO:0005730:nucleolus (YNL132W:-120.58); GO:0005732:small nucleolar ribonucleoprotein complex (YNL132W:-32.80)
GO:0005730	nucleolus	GO:0005730(Yeast);GO:0005732(Yeast);GO:0005730(Human);	PF11_0090	hypothetical protein	Predicted	GO:0005730:nucleolus (YGR103W:-120.58); GO:0005732:small nucleolar ribonucleoprotein complex (YGR103W:-32.80)	GO:0005730:nucleolus (202212_at:-20.90)
GO:0005730	nucleolus	GO:0005736(Yeast);GO:0005730(Yeast);GO:0005732(Yeast);	PF11_0305	hypothetical protein	Known	GO:0005736:DNA-directed RNA polymerase I complex (YNL061W:-12.95); GO:0005730:nucleolus (YNL061W:-120.58); GO:0005732:small nucleolar ribonucleoprotein complex (YNL061W:-32.80)
GO:0005730	nucleolus	GO:0005736(Yeast);GO:0005730(Yeast);GO:0005732(Yeast);	PF11_0358	DNA-directed RNA polymerase, beta subunit, putative	Known	GO:0005736:DNA-directed RNA polymerase I complex (YPR010C:-12.95); GO:0005730:nucleolus (YPR010C:-120.58); GO:0005732:small nucleolar ribonucleoprotein complex (YPR010C:-32.80)
GO:0005730	nucleolus	GO:0005730(Yeast);GO:0005732(Yeast);	PF11_0471	hypothetical protein	Predicted	GO:0005730:nucleolus (YCR072C:-120.58); GO:0005732:small nucleolar ribonucleoprotein complex (YCR072C:-32.80)
GO:0005730	nucleolus	GO:0005736(Yeast);GO:0005730(Yeast);GO:0005732(Yeast);	PFE0465c	RNA polymerase I	Known	GO:0005736:DNA-directed RNA polymerase I complex (YOR341W:-12.95); GO:0005730:nucleolus (YOR341W:-120.58); GO:0005732:small nucleolar ribonucleoprotein complex (YOR341W:-32.80)
GO:0005730	nucleolus	GO:0005736(Yeast);GO:0005730(Yeast);GO:0005732(Yeast);	PFL1345c	hypothetical protein, conserved	Predicted	GO:0005736:DNA-directed RNA polymerase I complex (YPL086C:-12.95); GO:0005730:nucleolus (YPL086C:-120.58); GO:0005732:small nucleolar ribonucleoprotein complex (YPL086C:-32.80)
GO:0005730	nucleolus	GO:0005736(Yeast);GO:0005730(Yeast);GO:0005732(Yeast);	PY01474	hypothetical protein	Predicted	GO:0005736:DNA-directed RNA polymerase I complex (YHR170W:-12.95); GO:0005730:nucleolus (YHR170W:-120.58); GO:0005732:small nucleolar ribonucleoprotein complex (YHR170W:-32.80)
GO:0005730	nucleolus	GO:0005730(Yeast);GO:0005732(Yeast);	PY02598	notchless-related	Predicted	GO:0005730:nucleolus (YCR072C:-120.58); GO:0005732:small nucleolar ribonucleoprotein complex (YCR072C:-32.80)
GO:0005730	nucleolus	GO:0005736(Yeast);GO:0005730(Yeast);GO:0005732(Yeast);	PY03255	RNA polymerase A/beta'/A'' subunit, putative	Known	GO:0005736:DNA-directed RNA polymerase I complex (YOR341W:-12.95); GO:0005730:nucleolus (YOR341W:-120.58); GO:0005732:small nucleolar ribonucleoprotein complex (YOR341W:-32.80)
GO:0005730	nucleolus	GO:0005736(Yeast);GO:0005730(Yeast);GO:0005732(Yeast);	PY03839	Domain of unknown function, putative	Known	GO:0005736:DNA-directed RNA polymerase I complex (YNL075W:-12.95); GO:0005730:nucleolus (YNL075W:-120.58); GO:0005732:small nucleolar ribonucleoprotein complex (YNL075W:-32.80)
GO:0005730	nucleolus	GO:0005736(Yeast);GO:0005730(Yeast);GO:0005732(Yeast);	PY03999	hypothetical protein	Predicted	GO:0005736:DNA-directed RNA polymerase I complex (YPL086C:-12.95); GO:0005730:nucleolus (YPL086C:-120.58); GO:0005732:small nucleolar ribonucleoprotein complex (YPL086C:-32.80)
GO:0005730	nucleolus	GO:0005736(Yeast);GO:0005730(Yeast);GO:0005732(Yeast);	PY04574	hypothetical protein	Predicted	GO:0005736:DNA-directed RNA polymerase I complex (YNL132W:-12.95); GO:0005730:nucleolus (YNL132W:-120.58); GO:0005732:small nucleolar ribonucleoprotein complex (YNL132W:-32.80)
GO:0005730	nucleolus	GO:0005736(Yeast);GO:0005730(Yeast);GO:0005732(Yeast);	PY05002	DNA-directed RNA polymerase, beta subunit	Known	GO:0005736:DNA-directed RNA polymerase I complex (YPR010C:-12.95); GO:0005730:nucleolus (YPR010C:-120.58); GO:0005732:small nucleolar ribonucleoprotein complex (YPR010C:-32.80)
GO:0005730	nucleolus	GO:0005736(Yeast);GO:0005730(Yeast);GO:0005732(Yeast);	PY05667	hypothetical protein	Known	GO:0005736:DNA-directed RNA polymerase I complex (YNL061W:-12.95); GO:0005730:nucleolus (YNL061W:-120.58); GO:0005732:small nucleolar ribonucleoprotein complex (YNL061W:-32.80)
GO:0005730	nucleolus	GO:0005730(Yeast);GO:0005732(Yeast);GO:0005730(Human);	PY07549	hypothetical protein	Predicted	GO:0005730:nucleolus (YGR103W:-120.58); GO:0005732:small nucleolar ribonucleoprotein complex (YGR103W:-32.80)	GO:0005730:nucleolus (202212_at:-20.90)
GO:0005746	mitochondrial electron transport chain	GO:0005746(Yeast);GO:0005749(Yeast);GO:0005746(Human);	PF10_0334	flavoprotein subunit of succinate dehydrogenase	Known	GO:0005746:mitochondrial electron transport chain (YKL148C:-36.97); GO:0005749:respiratory chain complex II (sensu Eukarya) (YKL148C:-10.81)	GO:0005746:mitochondrial electron transport chain (201093_x_at:-14.84,222021_x_at:-14.84)
GO:0005746	mitochondrial electron transport chain	GO:0005746(Yeast);GO:0005749(Yeast);GO:0005750(Yeast);GO:0005746(Human);GO:0005750(Human);	PF14_0373	ubiquinol cytochrome c oxidoreductase, putative	Known	GO:0005746:mitochondrial electron transport chain (YEL024W:-36.97); GO:0005749:respiratory chain complex II (sensu Eukarya) (YEL024W:-10.81); GO:0005750:respiratory chain complex III (sensu Eukarya) (YEL024W:-20.26)	GO:0005746:mitochondrial electron transport chain (208909_at:-14.84); GO:0005750:respiratory chain complex III (sensu Eukaryota) (208909_at:-5.20)
GO:0005746	mitochondrial electron transport chain	GO:0005746(Yeast);GO:0005750(Yeast);GO:0005746(Human);GO:0005750(Human);	PF14_0597	cytochrome c1 precursor, putative	Known	GO:0005746:mitochondrial electron transport chain (YOR065W:-36.97); GO:0005750:respiratory chain complex III (sensu Eukarya) (YOR065W:-20.26)	GO:0005746:mitochondrial electron transport chain (201066_at:-14.84); GO:0005750:respiratory chain complex III (sensu Eukaryota) (201066_at:-5.20)
GO:0005746	mitochondrial electron transport chain	GO:0005746(Human);	PFL0110c	PfmpC	Predicted		GO:0005746:mitochondrial electron transport chain (200030_s_at:-14.84)
GO:0005746	mitochondrial electron transport chain	GO:0005746(Human);	PY00463	PfMPC	Predicted		GO:0005746:mitochondrial electron transport chain (200030_s_at:-14.84)
GO:0005746	mitochondrial electron transport chain	GO:0005746(Yeast);GO:0005750(Yeast);GO:0005746(Human);GO:0005750(Human);	PY03278	cytochrome c1, heme protein	Known	GO:0005746:mitochondrial electron transport chain (YOR065W:-36.97); GO:0005750:respiratory chain complex III (sensu Eukarya) (YOR065W:-20.26)	GO:0005746:mitochondrial electron transport chain (201066_at:-14.84); GO:0005750:respiratory chain complex III (sensu Eukaryota) (201066_at:-5.20)
GO:0005746	mitochondrial electron transport chain	GO:0005746(Yeast);GO:0005749(Yeast);GO:0005746(Human);	PY05468	flavoprotein subunit of succinate dehydrogenase	Known	GO:0005746:mitochondrial electron transport chain (YKL148C:-36.97); GO:0005749:respiratory chain complex II (sensu Eukarya) (YKL148C:-10.81)	GO:0005746:mitochondrial electron transport chain (201093_x_at:-14.84,222021_x_at:-14.84)
GO:0005746	mitochondrial electron transport chain	GO:0005746(Yeast);GO:0005749(Yeast);GO:0005750(Yeast);GO:0005746(Human);GO:0005750(Human);	PY05634	ubiquinol-cytochrome c reductase, iron-sulfur subunit, putative	Known	GO:0005746:mitochondrial electron transport chain (YEL024W:-36.97); GO:0005749:respiratory chain complex II (sensu Eukarya) (YEL024W:-10.81); GO:0005750:respiratory chain complex III (sensu Eukarya) (YEL024W:-20.26)	GO:0005746:mitochondrial electron transport chain (208909_at:-14.84); GO:0005750:respiratory chain complex III (sensu Eukaryota) (208909_at:-5.20)
GO:0005773	vacuole		MAL13P1.233	hypothetical protein	Predicted			1	PF11_0161	0
GO:0005773	vacuole	GO:0016471(Yeast);	MAL7P1.122	conserved GTP-binding protein, putative	Predicted	GO:0016471:hydrogen-translocating V-type ATPase complex (YBR025C:-7.91)
GO:0005773	vacuole	GO:0016471(Yeast);	PF07_0088	40S ribosomal protein S5, putative	Predicted	GO:0016471:hydrogen-translocating V-type ATPase complex (YJR123W:-7.91)
GO:0005773	vacuole	GO:0016471(Yeast);	PF08_0019	guanine nucleotide-binding protein	Predicted	GO:0016471:hydrogen-translocating V-type ATPase complex (YMR116C:-7.91)
GO:0005773	vacuole	GO:0016471(Yeast);	PF08_0075	60S ribosomal protein L13, putative	Predicted	GO:0016471:hydrogen-translocating V-type ATPase complex (YDL082W:-7.91,YMR142C:-7.91)
GO:0005773	vacuole	GO:0016471(Yeast);	PF08_0076	40S ribosomal protein S16	Predicted	GO:0016471:hydrogen-translocating V-type ATPase complex (YDL083C:-7.91,YMR143W:-7.91)
GO:0005773	vacuole	GO:0016471(Yeast);	PF10_0043	ribosomal protein L13, putative	Predicted	GO:0016471:hydrogen-translocating V-type ATPase complex (YIL133C:-7.91,YNL069C:-7.91)		0		2	PF10_0272 PF14_0231
GO:0005773	vacuole	GO:0016471(Yeast);	PF10_0187	ribosomal protein L30e, putative	Predicted	GO:0016471:hydrogen-translocating V-type ATPase complex (YGL030W:-7.91)
GO:0005773	vacuole	GO:0016471(Yeast);	PF10_0264	40S ribosomal protein, putative	Predicted	GO:0016471:hydrogen-translocating V-type ATPase complex (YGR214W:-7.91,YLR048W:-7.91)
GO:0005773	vacuole	GO:0016471(Yeast);	PF10_0272	ribosomal protein L3, putative	Predicted	GO:0016471:hydrogen-translocating V-type ATPase complex (YOR063W:-7.91)		0		3	PF14_0541 PF10_0043 PF14_0231
GO:0005773	vacuole	GO:0016471(Yeast);	PF11_0065	ribosomal protein S4, putative	Predicted	GO:0016471:hydrogen-translocating V-type ATPase complex (YJR145C:-7.91)
GO:0005773	vacuole		PF11_0096	casein kinase II, alpha subunit, putative	Predicted			0		2	PF11_0165 PFC0975c
GO:0005773	vacuole		PF11_0161	falcipain-2 precursor, putative	Known			1	MAL13P1.233	0
GO:0005773	vacuole		PF11_0165	falcipain 2 precursor	Known			0		5	PF14_0678 PF11_0096 PFI0875w PFC0975c PF14_0598
GO:0005773	vacuole	GO:0016471(Yeast);	PF13_0132	60S ribosomal protein L23a, putative	Predicted	GO:0016471:hydrogen-translocating V-type ATPase complex (YOL127W:-7.91)
GO:0005773	vacuole	GO:0016471(Yeast);	PF13_0213	60S ribosomal subunit protein L6e, putative	Predicted	GO:0016471:hydrogen-translocating V-type ATPase complex (YLR448W:-7.91,YML073C:-7.91)		0		1	PFI0875w
GO:0005773	vacuole	GO:0016471(Yeast);	PF14_0122	nuclear transport factor 2, putative	Predicted	GO:0016471:hydrogen-translocating V-type ATPase complex (YER009W:-7.91)
GO:0005773	vacuole		PF14_0191	hypothetical protein	Predicted			0		2	PFI0875w PFF1300w
GO:0005773	vacuole	GO:0016471(Yeast);	PF14_0231	ribosomal protein L7a, putative	Predicted	GO:0016471:hydrogen-translocating V-type ATPase complex (YHL033C:-7.91,YLL045C:-7.91)		0		2	PF10_0272 PF10_0043
GO:0005773	vacuole	GO:0016471(Yeast);	PF14_0391	ribosomal protein L1, putative	Predicted	GO:0016471:hydrogen-translocating V-type ATPase complex (YPL220W:-7.91)
GO:0005773	vacuole		PF14_0541	V-type H(+)-translocating pyrophosphatase, putative	Predicted			0		1	PF10_0272
GO:0005773	vacuole	GO:0016471(Yeast);	PF14_0598	glyceraldehyde-3-phosphate dehydrogenase	Predicted	GO:0016471:hydrogen-translocating V-type ATPase complex (YJR009C:-7.91)		0		3	PF11_0165 PFB0115w PFF1155w
GO:0005773	vacuole	GO:0016471(Yeast);	PF14_0655	RNA helicase-1, putative	Predicted	GO:0016471:hydrogen-translocating V-type ATPase complex (YJL138C:-7.91)		0		1	PF14_0678
GO:0005773	vacuole		PF14_0678	exported protein 2	Known			0		4	PF11_0165 PFE0845c PF14_0655 PFB0115w
GO:0005773	vacuole		PFB0115w	hypothetical protein	Predicted			0		2	PF14_0678 PF14_0598
GO:0005773	vacuole		PFB0120w	hypothetical protein	Predicted			0		1	PFI1105w
GO:0005773	vacuole	GO:0016471(Yeast);	PFC0635c	translation initiation factor E4, putative	Predicted	GO:0016471:hydrogen-translocating V-type ATPase complex (YOL139C:-7.91)
GO:0005773	vacuole	GO:0016471(Yeast);	PFC0975c	cyclophilin (PFCYP19)	Predicted	GO:0016471:hydrogen-translocating V-type ATPase complex (YDR155C:-7.91,YML078W:-7.91)		0		2	PF11_0096 PF11_0165
GO:0005773	vacuole	GO:0016471(Yeast);	PFC1020c	40S ribosomal protein S3A, putative	Predicted	GO:0016471:hydrogen-translocating V-type ATPase complex (YLR441C:-7.91,YML063W:-7.91)
GO:0005773	vacuole	GO:0016471(Yeast);	PFE0845c	60S ribosomal subunit protein L8, putative	Predicted	GO:0016471:hydrogen-translocating V-type ATPase complex (YFR031C-A:-7.91)		0		1	PF14_0678
GO:0005773	vacuole	GO:0016471(Yeast);	PFE1050w	adenosylhomocysteinase(S-adenosyl-L-homocysteine hydrolase)	Predicted	GO:0016471:hydrogen-translocating V-type ATPase complex (YER043C:-7.91)
GO:0005773	vacuole		PFE1405c	eukaryotic translation initiation factor 3, subunit 6	Predicted			0		1	PFI0875w
GO:0005773	vacuole	GO:0016471(Yeast);	PFF0530w	transketolase, putative	Predicted	GO:0016471:hydrogen-translocating V-type ATPase complex (YPR074C:-7.91)		0		1	PFI0875w
GO:0005773	vacuole	GO:0016471(Yeast);	PFF1155w	hexokinase	Predicted	GO:0016471:hydrogen-translocating V-type ATPase complex (YGL253W:-7.91)		0		1	PF14_0598
GO:0005773	vacuole		PFF1300w	pyruvate kinase, putative	Predicted			0		2	PF14_0191 PFI0875w
GO:0005773	vacuole	GO:0016471(Yeast);	PFI0190w	ribosomal protein L32, putative	Predicted	GO:0016471:hydrogen-translocating V-type ATPase complex (YBL092W:-7.91)
GO:0005773	vacuole	GO:0016471(Yeast);	PFI0875w	Heat shock protein	Predicted	GO:0016471:hydrogen-translocating V-type ATPase complex (YAL005C:-7.91,YJL034W:-7.91,YLL024C:-7.91,YNL209W:-7.91)		0		6	PF13_0213 PF14_0191 PFF0530w PFF1300w PFE1405c PF11_0165
GO:0005773	vacuole	GO:0016471(Yeast);	PFI1105w	Phosphoglycerate kinase	Predicted	GO:0016471:hydrogen-translocating V-type ATPase complex (YCR012W:-7.91)		0		1	PFB0120w
GO:0005773	vacuole	GO:0016471(Yeast);	PY02030	hexokinase	Predicted	GO:0016471:hydrogen-translocating V-type ATPase complex (YGL253W:-7.91)
GO:0005773	vacuole	GO:0016471(Yeast);	PY02291	40S ribosomal protein S3a-related	Predicted	GO:0016471:hydrogen-translocating V-type ATPase complex (YLR441C:-7.91,YML063W:-7.91)
GO:0005773	vacuole	GO:0016471(Yeast);	PY02893	adenosylhomocysteinase	Predicted	GO:0016471:hydrogen-translocating V-type ATPase complex (YER043C:-7.91)
GO:0005773	vacuole	GO:0016471(Yeast);	PY03111	transketolase	Predicted	GO:0016471:hydrogen-translocating V-type ATPase complex (YPR074C:-7.91)
GO:0005773	vacuole	GO:0016471(Yeast);	PY03280	glyceraldehyde-3-phosphate dehydrogenase	Predicted	GO:0016471:hydrogen-translocating V-type ATPase complex (YJR009C:-7.91)
GO:0005773	vacuole	GO:0016471(Yeast);	PY04360	RNA helicase-1	Predicted	GO:0016471:hydrogen-translocating V-type ATPase complex (YJL138C:-7.91)
GO:0005773	vacuole	GO:0016471(Yeast);	PY04547	phosphoglycerate kinase	Predicted	GO:0016471:hydrogen-translocating V-type ATPase complex (YCR012W:-7.91)
GO:0005773	vacuole	GO:0016471(Yeast);	PY04859	putative initiation factor E4	Predicted	GO:0016471:hydrogen-translocating V-type ATPase complex (YOL139C:-7.91)
GO:0005773	vacuole	GO:0016471(Yeast);	PY05001	heat shock protein	Predicted	GO:0016471:hydrogen-translocating V-type ATPase complex (YAL005C:-7.91,YJL034W:-7.91,YLL024C:-7.91,YNL209W:-7.91)
GO:0005773	vacuole	GO:0016471(Yeast);	PY05881	ribosomal protein L3, putative	Predicted	GO:0016471:hydrogen-translocating V-type ATPase complex (YOR063W:-7.91)
GO:0005773	vacuole	GO:0016471(Yeast);	PY06059	ribosomal protein S2, putative	Predicted	GO:0016471:hydrogen-translocating V-type ATPase complex (YGR214W:-7.91,YLR048W:-7.91)
GO:0005773	vacuole	GO:0016471(Yeast);	PY06460	60S ribosomal protein L7a	Predicted	GO:0016471:hydrogen-translocating V-type ATPase complex (YHL033C:-7.91,YLL045C:-7.91)
GO:0005794	Golgi apparatus	GO:0005801(Yeast);GO:0030008(Yeast);	PF14_0361	translocation protein sec62, putative	Predicted	GO:0005801:Golgi cis-face (YPL094C:-6.48); GO:0030008:TRAPP (YPL094C:-7.97)
GO:0005794	Golgi apparatus	GO:0005801(Yeast);	PF14_0529	gamma-adaptin, putative	Known	GO:0005801:Golgi cis-face (YPR029C:-6.48)
GO:0005794	Golgi apparatus	GO:0005801(Yeast);GO:0030008(Yeast);	PFC0245c	hypothetical protein	Predicted	GO:0005801:Golgi cis-face (YDR141C:-6.48); GO:0030008:TRAPP (YDR141C:-7.97)
GO:0005794	Golgi apparatus	GO:0005801(Yeast);GO:0030008(Yeast);	PY02255	unknown protein	Predicted	GO:0005801:Golgi cis-face (YPL094C:-6.48); GO:0030008:TRAPP (YPL094C:-7.97)
GO:0005794	Golgi apparatus	GO:0005801(Yeast);GO:0030008(Yeast);	PY02646	hypothetical protein	Predicted	GO:0005801:Golgi cis-face (YDR141C:-6.48); GO:0030008:TRAPP (YDR141C:-7.97)
GO:0005794	Golgi apparatus	GO:0005801(Yeast);	PY05746	adapter-related protein complex 1 gamma 1 subunit	Known	GO:0005801:Golgi cis-face (YPR029C:-6.48)
GO:0005830	cytosolic ribosome (sensu Eukarya)		MAL13P1.233	hypothetical protein	Predicted			1	PF11_0161	0
GO:0005830	cytosolic ribosome (sensu Eukarya)	GO:0005842(Yeast);GO:0005830(Yeast);GO:0005843(Yeast);GO:0005842(Human);GO:0005830(Human);GO:0005843(Human);	MAL13P1.92	40S ribosomal protein S15, putative	Known	GO:0005842:cytosolic large ribosomal subunit (sensu Eukarya) (YOL040C:-96.53); GO:0005830:cytosolic ribosome (sensu Eukarya) (YOL040C:-162.99); GO:0005843:cytosolic small ribosomal subunit (sensu Eukarya) (YOL040C:-62.06)	GO:0005842:cytosolic large ribosomal subunit (sensu Eukaryota) (200819_s_at:-32.12); GO:0005830:cytosolic ribosome (sensu Eukaryota) (200819_s_at:-50.02); GO:0005843:cytosolic small ribosomal subunit (sensu Eukaryota) (200819_s_at:-17.75)
GO:0005830	cytosolic ribosome (sensu Eukarya)		MAL7P1.134	hypothetical protein	Predicted			0		3	PF07_0088 PFF0530w PFI0875w
GO:0005830	cytosolic ribosome (sensu Eukarya)	GO:0005842(Yeast);GO:0005830(Yeast);GO:0005843(Yeast);GO:0005830(Human);GO:0005843(Human);	PF07_0088	40S ribosomal protein S5, putative	Known	GO:0005842:cytosolic large ribosomal subunit (sensu Eukarya) (YJR123W:-96.53); GO:0005830:cytosolic ribosome (sensu Eukarya) (YJR123W:-162.99); GO:0005843:cytosolic small ribosomal subunit (sensu Eukarya) (YJR123W:-62.06)	GO:0005830:cytosolic ribosome (sensu Eukaryota) (200024_at:-50.02); GO:0005843:cytosolic small ribosomal subunit (sensu Eukaryota) (200024_at:-17.75)	0		1	MAL7P1.134
GO:0005830	cytosolic ribosome (sensu Eukarya)	GO:0005842(Yeast);GO:0005830(Yeast);GO:0005843(Yeast);GO:0005842(Human);GO:0005830(Human);GO:0005843(Human);	PF08_0019	guanine nucleotide-binding protein	Predicted	GO:0005842:cytosolic large ribosomal subunit (sensu Eukarya) (YMR116C:-96.53); GO:0005830:cytosolic ribosome (sensu Eukarya) (YMR116C:-162.99); GO:0005843:cytosolic small ribosomal subunit (sensu Eukarya) (YMR116C:-62.06)	GO:0005842:cytosolic large ribosomal subunit (sensu Eukaryota) (200651_at:-32.12); GO:0005830:cytosolic ribosome (sensu Eukaryota) (200651_at:-50.02); GO:0005843:cytosolic small ribosomal subunit (sensu Eukaryota) (200651_at:-17.75)
GO:0005830	cytosolic ribosome (sensu Eukarya)	GO:0005842(Yeast);GO:0005830(Yeast);GO:0005842(Human);GO:0005830(Human);GO:0005843(Human);	PF08_0075	60S ribosomal protein L13, putative	Known	GO:0005842:cytosolic large ribosomal subunit (sensu Eukarya) (YDL082W:-96.53,YMR142C:-96.53); GO:0005830:cytosolic ribosome (sensu Eukarya) (YDL082W:-162.99,YMR142C:-162.99)	GO:0005842:cytosolic large ribosomal subunit (sensu Eukaryota) (208929_x_at:-32.12,214351_x_at:-32.12); GO:0005830:cytosolic ribosome (sensu Eukaryota) (208929_x_at:-50.02,214351_x_at:-50.02); GO:0005843:cytosolic small ribosomal subunit (sensu Eukaryota) (208929_x_at:-17.75,214351_x_at:-17.75)
GO:0005830	cytosolic ribosome (sensu Eukarya)	GO:0005842(Yeast);GO:0005830(Yeast);GO:0005843(Yeast);GO:0005842(Human);GO:0005830(Human);GO:0005843(Human);	PF08_0076	40S ribosomal protein S16	Known	GO:0005842:cytosolic large ribosomal subunit (sensu Eukarya) (YDL083C:-96.53,YMR143W:-96.53); GO:0005830:cytosolic ribosome (sensu Eukarya) (YDL083C:-162.99,YMR143W:-162.99); GO:0005843:cytosolic small ribosomal subunit (sensu Eukarya) (YDL083C:-62.06,YMR143W:-62.06)	GO:0005842:cytosolic large ribosomal subunit (sensu Eukaryota) (213890_x_at:-32.12); GO:0005830:cytosolic ribosome (sensu Eukaryota) (213890_x_at:-50.02); GO:0005843:cytosolic small ribosomal subunit (sensu Eukaryota) (213890_x_at:-17.75)
GO:0005830	cytosolic ribosome (sensu Eukarya)	GO:0005842(Yeast);GO:0005830(Yeast);GO:0005843(Yeast);GO:0005842(Human);GO:0005830(Human);GO:0005843(Human);	PF10_0043	ribosomal protein L13, putative	Known	GO:0005842:cytosolic large ribosomal subunit (sensu Eukarya) (YIL133C:-96.53,YNL069C:-96.53); GO:0005830:cytosolic ribosome (sensu Eukarya) (YIL133C:-162.99,YNL069C:-162.99); GO:0005843:cytosolic small ribosomal subunit (sensu Eukarya) (YIL133C:-62.06,YNL069C:-62.06)	GO:0005842:cytosolic large ribosomal subunit (sensu Eukaryota) (200716_x_at:-32.12); GO:0005830:cytosolic ribosome (sensu Eukaryota) (200716_x_at:-50.02); GO:0005843:cytosolic small ribosomal subunit (sensu Eukaryota) (200716_x_at:-17.75)	0		4	PF10_0272 PF14_0231 PF14_0240 PFD0770c
GO:0005830	cytosolic ribosome (sensu Eukarya)	GO:0005842(Yeast);GO:0005830(Yeast);GO:0005843(Yeast);	PF10_0155	enolase	Predicted	GO:0005842:cytosolic large ribosomal subunit (sensu Eukarya) (YGR254W:-96.53,YHR174W:-96.53); GO:0005830:cytosolic ribosome (sensu Eukarya) (YHR174W:-162.99); GO:0005843:cytosolic small ribosomal subunit (sensu Eukarya) (YGR254W:-62.06,YHR174W:-62.06)		0		2	PF11_0507 PF14_0228
GO:0005830	cytosolic ribosome (sensu Eukarya)	GO:0005842(Yeast);GO:0005830(Yeast);GO:0005843(Yeast);GO:0005842(Human);GO:0005830(Human);GO:0005843(Human);	PF10_0187	ribosomal protein L30e, putative	Known	GO:0005842:cytosolic large ribosomal subunit (sensu Eukarya) (YGL030W:-96.53); GO:0005830:cytosolic ribosome (sensu Eukarya) (YGL030W:-162.99); GO:0005843:cytosolic small ribosomal subunit (sensu Eukarya) (YGL030W:-62.06)	GO:0005842:cytosolic large ribosomal subunit (sensu Eukaryota) (200062_s_at:-32.12); GO:0005830:cytosolic ribosome (sensu Eukaryota) (200062_s_at:-50.02); GO:0005843:cytosolic small ribosomal subunit (sensu Eukaryota) (200062_s_at:-17.75)
GO:0005830	cytosolic ribosome (sensu Eukarya)	GO:0005842(Yeast);GO:0005830(Yeast);GO:0005843(Yeast);GO:0005842(Human);GO:0005830(Human);GO:0005843(Human);	PF10_0264	40S ribosomal protein, putative	Known	GO:0005842:cytosolic large ribosomal subunit (sensu Eukarya) (YGR214W:-96.53,YLR048W:-96.53); GO:0005830:cytosolic ribosome (sensu Eukarya) (YGR214W:-162.99,YLR048W:-162.99); GO:0005843:cytosolic small ribosomal subunit (sensu Eukarya) (YGR214W:-62.06,YLR048W:-62.06)	GO:0005842:cytosolic large ribosomal subunit (sensu Eukaryota) (213801_x_at:-32.12); GO:0005830:cytosolic ribosome (sensu Eukaryota) (213801_x_at:-50.02); GO:0005843:cytosolic small ribosomal subunit (sensu Eukaryota) (213801_x_at:-17.75)
GO:0005830	cytosolic ribosome (sensu Eukarya)	GO:0005842(Yeast);GO:0005830(Yeast);GO:0005843(Yeast);GO:0005842(Human);GO:0005830(Human);GO:0005843(Human);	PF10_0272	ribosomal protein L3, putative	Known	GO:0005842:cytosolic large ribosomal subunit (sensu Eukarya) (YOR063W:-96.53); GO:0005830:cytosolic ribosome (sensu Eukarya) (YOR063W:-162.99); GO:0005843:cytosolic small ribosomal subunit (sensu Eukarya) (YOR063W:-62.06)	GO:0005842:cytosolic large ribosomal subunit (sensu Eukaryota) (212039_x_at:-32.12); GO:0005830:cytosolic ribosome (sensu Eukaryota) (212039_x_at:-50.02); GO:0005843:cytosolic small ribosomal subunit (sensu Eukaryota) (212039_x_at:-17.75)	0		4	PF10_0043 PF14_0231 PF14_0240 PFD0770c
GO:0005830	cytosolic ribosome (sensu Eukarya)	GO:0005842(Yeast);GO:0005830(Yeast);GO:0005843(Yeast);GO:0005842(Human);GO:0005830(Human);GO:0005843(Human);	PF11_0065	ribosomal protein S4, putative	Predicted	GO:0005842:cytosolic large ribosomal subunit (sensu Eukarya) (YJR145C:-96.53); GO:0005830:cytosolic ribosome (sensu Eukarya) (YJR145C:-162.99); GO:0005843:cytosolic small ribosomal subunit (sensu Eukarya) (YJR145C:-62.06)	GO:0005842:cytosolic large ribosomal subunit (sensu Eukaryota) (213347_x_at:-32.12); GO:0005830:cytosolic ribosome (sensu Eukaryota) (213347_x_at:-50.02,216342_x_at:-50.02); GO:0005843:cytosolic small ribosomal subunit (sensu Eukaryota) (213347_x_at:-17.75,216342_x_at:-17.75)
GO:0005830	cytosolic ribosome (sensu Eukarya)		PF11_0096	casein kinase II, alpha subunit, putative	Predicted			0		2	PFC0975c PF11_0165
GO:0005830	cytosolic ribosome (sensu Eukarya)	GO:0005842(Yeast);GO:0005830(Yeast);GO:0005843(Yeast);GO:0005842(Human);GO:0005830(Human);GO:0005843(Human);	PF11_0106	60S Ribosomal protein L36, putative	Known	GO:0005842:cytosolic large ribosomal subunit (sensu Eukarya) (YMR194W:-96.53); GO:0005830:cytosolic ribosome (sensu Eukarya) (YMR194W:-162.99,YPL249C-A:-162.99); GO:0005843:cytosolic small ribosomal subunit (sensu Eukarya) (YMR194W:-62.06)	GO:0005842:cytosolic large ribosomal subunit (sensu Eukaryota) (219762_s_at:-32.12); GO:0005830:cytosolic ribosome (sensu Eukaryota) (219762_s_at:-50.02); GO:0005843:cytosolic small ribosomal subunit (sensu Eukaryota) (219762_s_at:-17.75)
GO:0005830	cytosolic ribosome (sensu Eukarya)		PF11_0161	falcipain-2 precursor, putative	Predicted			1	MAL13P1.233	1	PF14_0228
GO:0005830	cytosolic ribosome (sensu Eukarya)		PF11_0165	falcipain 2 precursor	Predicted			0		6	PFE0350c PFC0975c PF14_0228 PF14_0678 PF11_0096 PFI0875w
GO:0005830	cytosolic ribosome (sensu Eukarya)		PF11_0245	translation elongation factor EF-1, subunit alpha, putative	Predicted			0		1	PFE0350c
GO:0005830	cytosolic ribosome (sensu Eukarya)	GO:0005842(Yeast);GO:0005830(Yeast);GO:0005842(Human);GO:0005830(Human);GO:0005843(Human);	PF11_0313	ribosomal phosphoprotein P0	Known	GO:0005842:cytosolic large ribosomal subunit (sensu Eukarya) (YLR340W:-96.53); GO:0005830:cytosolic ribosome (sensu Eukarya) (YLR340W:-162.99)	GO:0005842:cytosolic large ribosomal subunit (sensu Eukaryota) (201033_x_at:-32.12); GO:0005830:cytosolic ribosome (sensu Eukaryota) (201033_x_at:-50.02); GO:0005843:cytosolic small ribosomal subunit (sensu Eukaryota) (201033_x_at:-17.75)
GO:0005830	cytosolic ribosome (sensu Eukarya)		PF11_0507	antigen 332, putative	Predicted			0		6	PF13_0228 PFI0190w PF13_0129 PF14_0678 PF10_0155 PF14_0228
GO:0005830	cytosolic ribosome (sensu Eukarya)	GO:0005842(Yeast);GO:0005830(Yeast);GO:0005843(Yeast);GO:0005842(Human);GO:0005830(Human);GO:0005843(Human);	PF13_0014	40S ribosomal protein S7 homologue, putative	Known	GO:0005842:cytosolic large ribosomal subunit (sensu Eukarya) (YOR096W:-96.53); GO:0005830:cytosolic ribosome (sensu Eukarya) (YOR096W:-162.99); GO:0005843:cytosolic small ribosomal subunit (sensu Eukarya) (YOR096W:-62.06)	GO:0005842:cytosolic large ribosomal subunit (sensu Eukaryota) (200082_s_at:-32.12); GO:0005830:cytosolic ribosome (sensu Eukaryota) (200082_s_at:-50.02); GO:0005843:cytosolic small ribosomal subunit (sensu Eukaryota) (200082_s_at:-17.75)
GO:0005830	cytosolic ribosome (sensu Eukarya)	GO:0005842(Yeast);GO:0005830(Yeast);GO:0005843(Yeast);GO:0005842(Human);GO:0005830(Human);GO:0005843(Human);	PF13_0129	ribosomal protein L6 homologue, putative	Predicted	GO:0005842:cytosolic large ribosomal subunit (sensu Eukarya) (YNL067W:-96.53); GO:0005830:cytosolic ribosome (sensu Eukarya) (YNL067W:-162.99); GO:0005843:cytosolic small ribosomal subunit (sensu Eukarya) (YNL067W:-62.06)	GO:0005842:cytosolic large ribosomal subunit (sensu Eukaryota) (200032_s_at:-32.12); GO:0005830:cytosolic ribosome (sensu Eukaryota) (200032_s_at:-50.02); GO:0005843:cytosolic small ribosomal subunit (sensu Eukaryota) (200032_s_at:-17.75)	0		1	PF11_0507
GO:0005830	cytosolic ribosome (sensu Eukarya)	GO:0005842(Yeast);GO:0005830(Yeast);GO:0005843(Yeast);GO:0005842(Human);GO:0005830(Human);GO:0005843(Human);	PF13_0132	60S ribosomal protein L23a, putative	Known	GO:0005842:cytosolic large ribosomal subunit (sensu Eukarya) (YOL127W:-96.53); GO:0005830:cytosolic ribosome (sensu Eukarya) (YOL127W:-162.99); GO:0005843:cytosolic small ribosomal subunit (sensu Eukarya) (YOL127W:-62.06)	GO:0005842:cytosolic large ribosomal subunit (sensu Eukaryota) (213084_x_at:-32.12); GO:0005830:cytosolic ribosome (sensu Eukaryota) (213084_x_at:-50.02); GO:0005843:cytosolic small ribosomal subunit (sensu Eukaryota) (213084_x_at:-17.75)
GO:0005830	cytosolic ribosome (sensu Eukarya)	GO:0005842(Yeast);GO:0005830(Yeast);GO:0005843(Yeast);GO:0005842(Human);GO:0005830(Human);GO:0005843(Human);	PF13_0213	60S ribosomal subunit protein L6e, putative	Known	GO:0005842:cytosolic large ribosomal subunit (sensu Eukarya) (YLR448W:-96.53,YML073C:-96.53); GO:0005830:cytosolic ribosome (sensu Eukarya) (YLR448W:-162.99,YML073C:-162.99); GO:0005843:cytosolic small ribosomal subunit (sensu Eukarya) (YLR448W:-62.06)	GO:0005842:cytosolic large ribosomal subunit (sensu Eukaryota) (200034_s_at:-32.12); GO:0005830:cytosolic ribosome (sensu Eukaryota) (200034_s_at:-50.02); GO:0005843:cytosolic small ribosomal subunit (sensu Eukaryota) (200034_s_at:-17.75)	0		1	PFI0875w
GO:0005830	cytosolic ribosome (sensu Eukarya)	GO:0005842(Yeast);GO:0005830(Yeast);GO:0005843(Yeast);GO:0005842(Human);GO:0005830(Human);GO:0005843(Human);	PF13_0224	60S ribosomal subunit protein L18, putative	Known	GO:0005842:cytosolic large ribosomal subunit (sensu Eukarya) (YMR242C:-96.53); GO:0005830:cytosolic ribosome (sensu Eukarya) (YMR242C:-162.99); GO:0005843:cytosolic small ribosomal subunit (sensu Eukarya) (YMR242C:-62.06)	GO:0005842:cytosolic large ribosomal subunit (sensu Eukaryota) (200869_at:-32.12); GO:0005830:cytosolic ribosome (sensu Eukaryota) (200869_at:-50.02); GO:0005843:cytosolic small ribosomal subunit (sensu Eukaryota) (200869_at:-17.75)
GO:0005830	cytosolic ribosome (sensu Eukarya)	GO:0005842(Yeast);GO:0005830(Yeast);GO:0005843(Yeast);GO:0005842(Human);GO:0005830(Human);GO:0005843(Human);	PF13_0228	40S ribosomal subunit protein S6, putative	Known	GO:0005842:cytosolic large ribosomal subunit (sensu Eukarya) (YPL090C:-96.53); GO:0005830:cytosolic ribosome (sensu Eukarya) (YPL090C:-162.99); GO:0005843:cytosolic small ribosomal subunit (sensu Eukarya) (YPL090C:-62.06)	GO:0005842:cytosolic large ribosomal subunit (sensu Eukaryota) (209134_s_at:-32.12); GO:0005830:cytosolic ribosome (sensu Eukaryota) (209134_s_at:-50.02); GO:0005843:cytosolic small ribosomal subunit (sensu Eukaryota) (209134_s_at:-17.75)	1	PFE1005w	5	PF14_0191 PFI0875w PF11_0507 PF14_0241 PFB0100c
GO:0005830	cytosolic ribosome (sensu Eukarya)	GO:0005842(Yeast);GO:0005830(Yeast);GO:0005843(Yeast);GO:0005842(Human);GO:0005830(Human);GO:0005843(Human);	PF14_0083	ribosomal protein S8e, putative	Known	GO:0005842:cytosolic large ribosomal subunit (sensu Eukarya) (YBL072C:-96.53); GO:0005830:cytosolic ribosome (sensu Eukarya) (YBL072C:-162.99); GO:0005843:cytosolic small ribosomal subunit (sensu Eukarya) (YBL072C:-62.06)	GO:0005842:cytosolic large ribosomal subunit (sensu Eukaryota) (200781_s_at:-32.12,200858_s_at:-32.12); GO:0005830:cytosolic ribosome (sensu Eukaryota) (200781_s_at:-50.02,200858_s_at:-50.02); GO:0005843:cytosolic small ribosomal subunit (sensu Eukaryota) (200781_s_at:-17.75,200858_s_at:-17.75)
GO:0005830	cytosolic ribosome (sensu Eukarya)	GO:0005843(Human);	PF14_0104	eukaryotic translation initiation factor 2 gamma subunit, putative	Predicted		GO:0005843:cytosolic small ribosomal subunit (sensu Eukaryota) (205321_at:-17.75)
GO:0005830	cytosolic ribosome (sensu Eukarya)	GO:0005842(Yeast);GO:0005830(Yeast);GO:0005843(Yeast);	PF14_0141	ribosomal protein L10, putative	Known	GO:0005842:cytosolic large ribosomal subunit (sensu Eukarya) (YLR075W:-96.53); GO:0005830:cytosolic ribosome (sensu Eukarya) (YLR075W:-162.99); GO:0005843:cytosolic small ribosomal subunit (sensu Eukarya) (YLR075W:-62.06)
GO:0005830	cytosolic ribosome (sensu Eukarya)		PF14_0191	hypothetical protein	Predicted			0		2	PF13_0228 PFI0875w
GO:0005830	cytosolic ribosome (sensu Eukarya)		PF14_0228	hypothetical protein	Predicted			0		4	PF11_0161 PF11_0165 PF11_0507 PF10_0155
GO:0005830	cytosolic ribosome (sensu Eukarya)	GO:0005842(Yeast);GO:0005830(Yeast);GO:0005843(Yeast);GO:0005842(Human);GO:0005830(Human);GO:0005843(Human);	PF14_0230	Ribosomal protein family L5, putative	Known	GO:0005842:cytosolic large ribosomal subunit (sensu Eukarya) (YPL131W:-96.53); GO:0005830:cytosolic ribosome (sensu Eukarya) (YPL131W:-162.99); GO:0005843:cytosolic small ribosomal subunit (sensu Eukarya) (YPL131W:-62.06)	GO:0005842:cytosolic large ribosomal subunit (sensu Eukaryota) (213080_x_at:-32.12); GO:0005830:cytosolic ribosome (sensu Eukaryota) (213080_x_at:-50.02); GO:0005843:cytosolic small ribosomal subunit (sensu Eukaryota) (213080_x_at:-17.75)	0		2	PFE0845c PF14_0678
GO:0005830	cytosolic ribosome (sensu Eukarya)	GO:0005842(Yeast);GO:0005830(Yeast);GO:0005843(Yeast);GO:0005842(Human);GO:0005830(Human);GO:0005843(Human);	PF14_0231	ribosomal protein L7a, putative	Known	GO:0005842:cytosolic large ribosomal subunit (sensu Eukarya) (YHL033C:-96.53,YLL045C:-96.53); GO:0005830:cytosolic ribosome (sensu Eukarya) (YHL033C:-162.99,YLL045C:-162.99); GO:0005843:cytosolic small ribosomal subunit (sensu Eukarya) (YHL033C:-62.06,YLL045C:-62.06)	GO:0005842:cytosolic large ribosomal subunit (sensu Eukaryota) (217740_x_at:-32.12); GO:0005830:cytosolic ribosome (sensu Eukaryota) (217740_x_at:-50.02); GO:0005843:cytosolic small ribosomal subunit (sensu Eukaryota) (217740_x_at:-17.75)	0		4	PF10_0272 PF10_0043 PF14_0240 PFD0770c
GO:0005830	cytosolic ribosome (sensu Eukarya)	GO:0005842(Yeast);GO:0005830(Yeast);GO:0005843(Yeast);GO:0005842(Human);GO:0005830(Human);GO:0005843(Human);	PF14_0240	ribosomal protein L21e, putative	Known	GO:0005842:cytosolic large ribosomal subunit (sensu Eukarya) (YBR191W:-96.53,YPL079W:-96.53); GO:0005830:cytosolic ribosome (sensu Eukarya) (YBR191W:-162.99,YPL079W:-162.99); GO:0005843:cytosolic small ribosomal subunit (sensu Eukarya) (YBR191W:-62.06,YPL079W:-62.06)	GO:0005842:cytosolic large ribosomal subunit (sensu Eukaryota) (200012_x_at:-32.12); GO:0005830:cytosolic ribosome (sensu Eukaryota) (200012_x_at:-50.02); GO:0005843:cytosolic small ribosomal subunit (sensu Eukaryota) (200012_x_at:-17.75)	0		4	PF10_0272 PF14_0231 PF10_0043 PFD0770c
GO:0005830	cytosolic ribosome (sensu Eukarya)	GO:0005842(Yeast);GO:0005830(Yeast);GO:0005843(Yeast);	PF14_0241	basic transcription factor 3b, putative	Predicted	GO:0005842:cytosolic large ribosomal subunit (sensu Eukarya) (YPL037C:-96.53); GO:0005830:cytosolic ribosome (sensu Eukarya) (YPL037C:-162.99); GO:0005843:cytosolic small ribosomal subunit (sensu Eukarya) (YPL037C:-62.06)		0		1	PF13_0228
GO:0005830	cytosolic ribosome (sensu Eukarya)	GO:0005842(Yeast);GO:0005830(Yeast);GO:0005843(Yeast);GO:0005842(Human);GO:0005830(Human);GO:0005843(Human);	PF14_0391	ribosomal protein L1, putative	Known	GO:0005842:cytosolic large ribosomal subunit (sensu Eukarya) (YPL220W:-96.53); GO:0005830:cytosolic ribosome (sensu Eukarya) (YPL220W:-162.99); GO:0005843:cytosolic small ribosomal subunit (sensu Eukarya) (YPL220W:-62.06)	GO:0005842:cytosolic large ribosomal subunit (sensu Eukaryota) (200036_s_at:-32.12); GO:0005830:cytosolic ribosome (sensu Eukaryota) (200036_s_at:-50.02); GO:0005843:cytosolic small ribosomal subunit (sensu Eukaryota) (200036_s_at:-17.75)
GO:0005830	cytosolic ribosome (sensu Eukarya)	GO:0005842(Yeast);GO:0005830(Yeast);GO:0005843(Yeast);GO:0005842(Human);GO:0005830(Human);GO:0005843(Human);	PF14_0448	ribosomal protein S2, putative	Known	GO:0005842:cytosolic large ribosomal subunit (sensu Eukarya) (YGL123W:-96.53); GO:0005830:cytosolic ribosome (sensu Eukarya) (YGL123W:-162.99); GO:0005843:cytosolic small ribosomal subunit (sensu Eukarya) (YGL123W:-62.06)	GO:0005842:cytosolic large ribosomal subunit (sensu Eukaryota) (221798_x_at:-32.12); GO:0005830:cytosolic ribosome (sensu Eukaryota) (221798_x_at:-50.02); GO:0005843:cytosolic small ribosomal subunit (sensu Eukaryota) (221798_x_at:-17.75)
GO:0005830	cytosolic ribosome (sensu Eukarya)	GO:0005842(Yeast);GO:0005830(Yeast);GO:0005843(Yeast);	PF14_0486	elongation factor 2	Predicted	GO:0005842:cytosolic large ribosomal subunit (sensu Eukarya) (YOR133W:-96.53); GO:0005830:cytosolic ribosome (sensu Eukarya) (YOR133W:-162.99); GO:0005843:cytosolic small ribosomal subunit (sensu Eukarya) (YOR133W:-62.06)		1	PF14_0517	0
GO:0005830	cytosolic ribosome (sensu Eukarya)		PF14_0517	peptidase, putative	Predicted			1	PF14_0486	0
GO:0005830	cytosolic ribosome (sensu Eukarya)	GO:0005842(Yeast);GO:0005830(Yeast);GO:0005843(Yeast);GO:0005842(Human);GO:0005830(Human);GO:0005843(Human);	PF14_0579	ribosomal protein L27, putative	Known	GO:0005842:cytosolic large ribosomal subunit (sensu Eukarya) (YDR471W:-96.53,YHR010W:-96.53); GO:0005830:cytosolic ribosome (sensu Eukarya) (YDR471W:-162.99,YHR010W:-162.99); GO:0005843:cytosolic small ribosomal subunit (sensu Eukarya) (YHR010W:-62.06)	GO:0005842:cytosolic large ribosomal subunit (sensu Eukaryota) (200025_s_at:-32.12); GO:0005830:cytosolic ribosome (sensu Eukaryota) (200025_s_at:-50.02); GO:0005843:cytosolic small ribosomal subunit (sensu Eukaryota) (200025_s_at:-17.75)
GO:0005830	cytosolic ribosome (sensu Eukarya)		PF14_0678	exported protein 2	Predicted			0		4	PFE0845c PF11_0165 PF14_0230 PF11_0507
GO:0005830	cytosolic ribosome (sensu Eukarya)		PFB0100c	knob associated histidine-rich protein	Predicted			0		1	PF13_0228
GO:0005830	cytosolic ribosome (sensu Eukarya)	GO:0005830(Yeast);	PFC0635c	translation initiation factor E4, putative	Predicted	GO:0005830:cytosolic ribosome (sensu Eukarya) (YOL139C:-162.99)
GO:0005830	cytosolic ribosome (sensu Eukarya)	GO:0005843(Human);	PFC0975c	cyclophilin (PFCYP19)	Predicted		GO:0005843:cytosolic small ribosomal subunit (sensu Eukaryota) (211378_x_at:-17.75)	0		2	PF11_0096 PF11_0165
GO:0005830	cytosolic ribosome (sensu Eukarya)	GO:0005842(Yeast);GO:0005830(Yeast);GO:0005843(Yeast);GO:0005842(Human);GO:0005830(Human);GO:0005843(Human);	PFC1020c	40S ribosomal protein S3A, putative	Known	GO:0005842:cytosolic large ribosomal subunit (sensu Eukarya) (YLR441C:-96.53,YML063W:-96.53); GO:0005830:cytosolic ribosome (sensu Eukarya) (YLR441C:-162.99,YML063W:-162.99); GO:0005843:cytosolic small ribosomal subunit (sensu Eukarya) (YLR441C:-62.06,YML063W:-62.06)	GO:0005842:cytosolic large ribosomal subunit (sensu Eukaryota) (212391_x_at:-32.12); GO:0005830:cytosolic ribosome (sensu Eukaryota) (212391_x_at:-50.02); GO:0005843:cytosolic small ribosomal subunit (sensu Eukaryota) (212391_x_at:-17.75)
GO:0005830	cytosolic ribosome (sensu Eukarya)	GO:0005842(Yeast);GO:0005830(Yeast);GO:0005843(Yeast);GO:0005842(Human);GO:0005830(Human);GO:0005843(Human);	PFD0770c	ribosomal protein L15	Predicted	GO:0005842:cytosolic large ribosomal subunit (sensu Eukarya) (YLR029C:-96.53); GO:0005830:cytosolic ribosome (sensu Eukarya) (YLR029C:-162.99); GO:0005843:cytosolic small ribosomal subunit (sensu Eukarya) (YLR029C:-62.06)	GO:0005842:cytosolic large ribosomal subunit (sensu Eukaryota) (221475_s_at:-32.12); GO:0005830:cytosolic ribosome (sensu Eukaryota) (221475_s_at:-50.02); GO:0005843:cytosolic small ribosomal subunit (sensu Eukaryota) (221475_s_at:-17.75)	0		4	PF10_0272 PF14_0231 PF14_0240 PF10_0043
GO:0005830	cytosolic ribosome (sensu Eukarya)	GO:0005842(Yeast);GO:0005830(Yeast);GO:0005842(Human);GO:0005830(Human);GO:0005843(Human);	PFE0350c	60S ribosomal subunit protein L4/L1, putative	Predicted	GO:0005842:cytosolic large ribosomal subunit (sensu Eukarya) (YBR031W:-96.53); GO:0005830:cytosolic ribosome (sensu Eukarya) (YBR031W:-162.99)	GO:0005842:cytosolic large ribosomal subunit (sensu Eukaryota) (200089_s_at:-32.12); GO:0005830:cytosolic ribosome (sensu Eukaryota) (200089_s_at:-50.02); GO:0005843:cytosolic small ribosomal subunit (sensu Eukaryota) (200089_s_at:-17.75)	0		2	PF11_0245 PF11_0165
GO:0005830	cytosolic ribosome (sensu Eukarya)	GO:0005842(Yeast);GO:0005830(Yeast);GO:0005843(Yeast);GO:0005842(Human);GO:0005830(Human);GO:0005843(Human);	PFE0845c	60S ribosomal subunit protein L8, putative	Predicted	GO:0005842:cytosolic large ribosomal subunit (sensu Eukarya) (YFR031C-A:-96.53); GO:0005830:cytosolic ribosome (sensu Eukarya) (YFR031C-A:-162.99); GO:0005843:cytosolic small ribosomal subunit (sensu Eukarya) (YFR031C-A:-62.06)	GO:0005842:cytosolic large ribosomal subunit (sensu Eukaryota) (200936_at:-32.12); GO:0005830:cytosolic ribosome (sensu Eukaryota) (200936_at:-50.02); GO:0005843:cytosolic small ribosomal subunit (sensu Eukaryota) (200936_at:-17.75)	0		2	PF14_0230 PF14_0678
GO:0005830	cytosolic ribosome (sensu Eukarya)		PFE0885w	eukaryotic translation initiation factor 3 subunit, putative	Predicted			0		2	PFI0875w PFE1050w
GO:0005830	cytosolic ribosome (sensu Eukarya)	GO:0005842(Yeast);GO:0005830(Yeast);GO:0005843(Yeast);GO:0005842(Human);GO:0005830(Human);GO:0005843(Human);	PFE1005w	40S ribosomal subunit protein S9, putative	Predicted	GO:0005842:cytosolic large ribosomal subunit (sensu Eukarya) (YBR189W:-96.53); GO:0005830:cytosolic ribosome (sensu Eukarya) (YBR189W:-162.99); GO:0005843:cytosolic small ribosomal subunit (sensu Eukarya) (YBR189W:-62.06)	GO:0005842:cytosolic large ribosomal subunit (sensu Eukaryota) (217747_s_at:-32.12); GO:0005830:cytosolic ribosome (sensu Eukaryota) (217747_s_at:-50.02); GO:0005843:cytosolic small ribosomal subunit (sensu Eukaryota) (217747_s_at:-17.75)	1	PF13_0228	0
GO:0005830	cytosolic ribosome (sensu Eukarya)	GO:0005842(Yeast);GO:0005830(Yeast);	PFE1050w	adenosylhomocysteinase(S-adenosyl-L-homocysteine hydrolase)	Predicted	GO:0005842:cytosolic large ribosomal subunit (sensu Eukarya) (YER043C:-96.53); GO:0005830:cytosolic ribosome (sensu Eukarya) (YER043C:-162.99)		0		1	PFE0885w
GO:0005830	cytosolic ribosome (sensu Eukarya)	GO:0005842(Human);GO:0005843(Human);	PFE1405c	eukaryotic translation initiation factor 3, subunit 6	Predicted		GO:0005842:cytosolic large ribosomal subunit (sensu Eukaryota) (208697_s_at:-32.12); GO:0005843:cytosolic small ribosomal subunit (sensu Eukaryota) (208697_s_at:-17.75)	0		1	PFI0875w
GO:0005830	cytosolic ribosome (sensu Eukarya)		PFF0530w	transketolase, putative	Predicted			0		2	MAL7P1.134 PFI0875w
GO:0005830	cytosolic ribosome (sensu Eukarya)	GO:0005842(Yeast);GO:0005830(Yeast);GO:0005843(Yeast);GO:0005842(Human);GO:0005830(Human);GO:0005843(Human);	PFI0190w	ribosomal protein L32, putative	Predicted	GO:0005842:cytosolic large ribosomal subunit (sensu Eukarya) (YBL092W:-96.53); GO:0005830:cytosolic ribosome (sensu Eukarya) (YBL092W:-162.99); GO:0005843:cytosolic small ribosomal subunit (sensu Eukarya) (YBL092W:-62.06)	GO:0005842:cytosolic large ribosomal subunit (sensu Eukaryota) (200674_s_at:-32.12); GO:0005830:cytosolic ribosome (sensu Eukaryota) (200674_s_at:-50.02); GO:0005843:cytosolic small ribosomal subunit (sensu Eukaryota) (200674_s_at:-17.75)	0		1	PF11_0507
GO:0005830	cytosolic ribosome (sensu Eukarya)	GO:0005842(Yeast);GO:0005830(Yeast);GO:0005843(Yeast);	PFI0875w	Heat shock protein	Predicted	GO:0005842:cytosolic large ribosomal subunit (sensu Eukarya) (YNL209W:-96.53); GO:0005830:cytosolic ribosome (sensu Eukarya) (YNL209W:-162.99); GO:0005843:cytosolic small ribosomal subunit (sensu Eukarya) (YNL209W:-62.06)		0		8	PF13_0213 PF13_0228 PF14_0191 PF11_0165 PFF0530w PFE1405c PFE0885w MAL7P1.134
GO:0005830	cytosolic ribosome (sensu Eukarya)	GO:0005830(Human);GO:0005843(Human);	PFI0895c	hypothetical protein, conserved	Predicted		GO:0005830:cytosolic ribosome (sensu Eukaryota) (200023_s_at:-50.02); GO:0005843:cytosolic small ribosomal subunit (sensu Eukaryota) (200023_s_at:-17.75)
GO:0005830	cytosolic ribosome (sensu Eukarya)	GO:0005842(Yeast);GO:0005830(Yeast);GO:0005843(Yeast);	PFL0210c	eukaryotic initiation factor 5a, putative	Predicted	GO:0005842:cytosolic large ribosomal subunit (sensu Eukarya) (YEL034W:-96.53); GO:0005830:cytosolic ribosome (sensu Eukarya) (YEL034W:-162.99); GO:0005843:cytosolic small ribosomal subunit (sensu Eukarya) (YEL034W:-62.06)
GO:0005830	cytosolic ribosome (sensu Eukarya)	GO:0005842(Yeast);GO:0005830(Yeast);GO:0005842(Human);GO:0005830(Human);GO:0005843(Human);	PY00659	Ribosomal protein L10, putative	Known	GO:0005842:cytosolic large ribosomal subunit (sensu Eukarya) (YLR340W:-96.53); GO:0005830:cytosolic ribosome (sensu Eukarya) (YLR340W:-162.99)	GO:0005842:cytosolic large ribosomal subunit (sensu Eukaryota) (201033_x_at:-32.12); GO:0005830:cytosolic ribosome (sensu Eukaryota) (201033_x_at:-50.02); GO:0005843:cytosolic small ribosomal subunit (sensu Eukaryota) (201033_x_at:-17.75)
GO:0005830	cytosolic ribosome (sensu Eukarya)	GO:0005842(Human);GO:0005843(Human);	PY01281	hypothetical protein	Predicted		GO:0005842:cytosolic large ribosomal subunit (sensu Eukaryota) (208697_s_at:-32.12); GO:0005843:cytosolic small ribosomal subunit (sensu Eukaryota) (208697_s_at:-17.75)
GO:0005830	cytosolic ribosome (sensu Eukarya)	GO:0005842(Yeast);GO:0005830(Yeast);GO:0005843(Yeast);GO:0005842(Human);GO:0005830(Human);GO:0005843(Human);	PY02291	40S ribosomal protein S3a-related	Known	GO:0005842:cytosolic large ribosomal subunit (sensu Eukarya) (YLR441C:-96.53,YML063W:-96.53); GO:0005830:cytosolic ribosome (sensu Eukarya) (YLR441C:-162.99,YML063W:-162.99); GO:0005843:cytosolic small ribosomal subunit (sensu Eukarya) (YLR441C:-62.06,YML063W:-62.06)	GO:0005842:cytosolic large ribosomal subunit (sensu Eukaryota) (212391_x_at:-32.12); GO:0005830:cytosolic ribosome (sensu Eukaryota) (212391_x_at:-50.02); GO:0005843:cytosolic small ribosomal subunit (sensu Eukaryota) (212391_x_at:-17.75)
GO:0005830	cytosolic ribosome (sensu Eukarya)	GO:0005830(Human);GO:0005843(Human);	PY02659	no apparent S. cerevisiae ortholog, putative	Predicted		GO:0005830:cytosolic ribosome (sensu Eukaryota) (200023_s_at:-50.02); GO:0005843:cytosolic small ribosomal subunit (sensu Eukaryota) (200023_s_at:-17.75)
GO:0005830	cytosolic ribosome (sensu Eukarya)	GO:0005842(Yeast);GO:0005830(Yeast);	PY02893	adenosylhomocysteinase	Predicted	GO:0005842:cytosolic large ribosomal subunit (sensu Eukarya) (YER043C:-96.53); GO:0005830:cytosolic ribosome (sensu Eukarya) (YER043C:-162.99)
GO:0005830	cytosolic ribosome (sensu Eukarya)	GO:0005843(Human);	PY04028	translation initiation factor eIF-2	Predicted		GO:0005843:cytosolic small ribosomal subunit (sensu Eukaryota) (205321_at:-17.75)
GO:0005830	cytosolic ribosome (sensu Eukarya)	GO:0005830(Yeast);	PY04859	putative initiation factor E4	Predicted	GO:0005830:cytosolic ribosome (sensu Eukarya) (YOL139C:-162.99)
GO:0005830	cytosolic ribosome (sensu Eukarya)	GO:0005842(Yeast);GO:0005830(Yeast);GO:0005843(Yeast);	PY05001	heat shock protein	Predicted	GO:0005842:cytosolic large ribosomal subunit (sensu Eukarya) (YNL209W:-96.53); GO:0005830:cytosolic ribosome (sensu Eukarya) (YNL209W:-162.99); GO:0005843:cytosolic small ribosomal subunit (sensu Eukarya) (YNL209W:-62.06)
GO:0005830	cytosolic ribosome (sensu Eukarya)	GO:0005842(Yeast);GO:0005830(Yeast);GO:0005843(Yeast);	PY05356	elongation factor 2	Predicted	GO:0005842:cytosolic large ribosomal subunit (sensu Eukarya) (YOR133W:-96.53); GO:0005830:cytosolic ribosome (sensu Eukarya) (YOR133W:-162.99); GO:0005843:cytosolic small ribosomal subunit (sensu Eukarya) (YOR133W:-62.06)
GO:0005830	cytosolic ribosome (sensu Eukarya)	GO:0005842(Yeast);GO:0005830(Yeast);GO:0005843(Yeast);GO:0005842(Human);GO:0005830(Human);GO:0005843(Human);	PY05881	ribosomal protein L3, putative	Known	GO:0005842:cytosolic large ribosomal subunit (sensu Eukarya) (YOR063W:-96.53); GO:0005830:cytosolic ribosome (sensu Eukarya) (YOR063W:-162.99); GO:0005843:cytosolic small ribosomal subunit (sensu Eukarya) (YOR063W:-62.06)	GO:0005842:cytosolic large ribosomal subunit (sensu Eukaryota) (212039_x_at:-32.12); GO:0005830:cytosolic ribosome (sensu Eukaryota) (212039_x_at:-50.02); GO:0005843:cytosolic small ribosomal subunit (sensu Eukaryota) (212039_x_at:-17.75)
GO:0005830	cytosolic ribosome (sensu Eukarya)	GO:0005842(Yeast);GO:0005830(Yeast);GO:0005843(Yeast);GO:0005842(Human);GO:0005830(Human);GO:0005843(Human);	PY06059	ribosomal protein S2, putative	Known	GO:0005842:cytosolic large ribosomal subunit (sensu Eukarya) (YGR214W:-96.53,YLR048W:-96.53); GO:0005830:cytosolic ribosome (sensu Eukarya) (YGR214W:-162.99,YLR048W:-162.99); GO:0005843:cytosolic small ribosomal subunit (sensu Eukarya) (YGR214W:-62.06,YLR048W:-62.06)	GO:0005842:cytosolic large ribosomal subunit (sensu Eukaryota) (213801_x_at:-32.12); GO:0005830:cytosolic ribosome (sensu Eukaryota) (213801_x_at:-50.02); GO:0005843:cytosolic small ribosomal subunit (sensu Eukaryota) (213801_x_at:-17.75)
GO:0005830	cytosolic ribosome (sensu Eukarya)	GO:0005842(Yeast);GO:0005830(Yeast);GO:0005842(Human);GO:0005830(Human);GO:0005843(Human);	PY06225	ribosomal protein L4/L1 family, putative	Predicted	GO:0005842:cytosolic large ribosomal subunit (sensu Eukarya) (YBR031W:-96.53); GO:0005830:cytosolic ribosome (sensu Eukarya) (YBR031W:-162.99)	GO:0005842:cytosolic large ribosomal subunit (sensu Eukaryota) (200089_s_at:-32.12); GO:0005830:cytosolic ribosome (sensu Eukaryota) (200089_s_at:-50.02); GO:0005843:cytosolic small ribosomal subunit (sensu Eukaryota) (200089_s_at:-17.75)
GO:0005830	cytosolic ribosome (sensu Eukarya)	GO:0005842(Yeast);GO:0005830(Yeast);GO:0005843(Yeast);GO:0005842(Human);GO:0005830(Human);GO:0005843(Human);	PY06397	Ribosomal protein S6e, putative	Known	GO:0005842:cytosolic large ribosomal subunit (sensu Eukarya) (YPL090C:-96.53); GO:0005830:cytosolic ribosome (sensu Eukarya) (YPL090C:-162.99); GO:0005843:cytosolic small ribosomal subunit (sensu Eukarya) (YPL090C:-62.06)	GO:0005842:cytosolic large ribosomal subunit (sensu Eukaryota) (209134_s_at:-32.12); GO:0005830:cytosolic ribosome (sensu Eukaryota) (209134_s_at:-50.02); GO:0005843:cytosolic small ribosomal subunit (sensu Eukaryota) (209134_s_at:-17.75)
GO:0005830	cytosolic ribosome (sensu Eukarya)	GO:0005842(Yeast);GO:0005830(Yeast);GO:0005843(Yeast);GO:0005842(Human);GO:0005830(Human);GO:0005843(Human);	PY06460	60S ribosomal protein L7a	Known	GO:0005842:cytosolic large ribosomal subunit (sensu Eukarya) (YHL033C:-96.53,YLL045C:-96.53); GO:0005830:cytosolic ribosome (sensu Eukarya) (YHL033C:-162.99,YLL045C:-162.99); GO:0005843:cytosolic small ribosomal subunit (sensu Eukarya) (YHL033C:-62.06,YLL045C:-62.06)	GO:0005842:cytosolic large ribosomal subunit (sensu Eukaryota) (217740_x_at:-32.12); GO:0005830:cytosolic ribosome (sensu Eukaryota) (217740_x_at:-50.02); GO:0005843:cytosolic small ribosomal subunit (sensu Eukaryota) (217740_x_at:-17.75)
GO:0005830	cytosolic ribosome (sensu Eukarya)	GO:0005842(Yeast);GO:0005830(Yeast);GO:0005843(Yeast);	PY06644	enolase	Predicted	GO:0005842:cytosolic large ribosomal subunit (sensu Eukarya) (YGR254W:-96.53,YHR174W:-96.53); GO:0005830:cytosolic ribosome (sensu Eukarya) (YHR174W:-162.99); GO:0005843:cytosolic small ribosomal subunit (sensu Eukarya) (YGR254W:-62.06,YHR174W:-62.06)
GO:0005832	chaperonin-containing T-complex	GO:0005832(Yeast);	MAL13P1.283	TCP1 chaperonin delta subunit, putative	Known	GO:0005832:chaperonin-containing T-complex (YDL143W:-16.62)
GO:0005832	chaperonin-containing T-complex	GO:0005832(Yeast);	PFC0285c	T-complex protein beta subunit, putative	Known	GO:0005832:chaperonin-containing T-complex (YIL142W:-16.62)
GO:0005832	chaperonin-containing T-complex	GO:0005832(Yeast);	PFC0350c	T-complex protein eta subunit, putative	Known	GO:0005832:chaperonin-containing T-complex (YJL111W:-16.62)
GO:0005832	chaperonin-containing T-complex	GO:0005832(Yeast);	PFC0900w	T-complex protein 1 epsilon subunit, putative	Known	GO:0005832:chaperonin-containing T-complex (YJR064W:-16.62)
GO:0005832	chaperonin-containing T-complex	GO:0005832(Yeast);	PFL1425w	t-complex protein 1, gamma subunit, putative	Known	GO:0005832:chaperonin-containing T-complex (YJL014W:-16.62)
GO:0005832	chaperonin-containing T-complex	GO:0005832(Yeast);	PY00598	T-complex protein 1 epsilon subunit	Known	GO:0005832:chaperonin-containing T-complex (YJR064W:-16.62)
GO:0005832	chaperonin-containing T-complex	GO:0005832(Yeast);	PY01933	chaperonin, 60 kDa	Known	GO:0005832:chaperonin-containing T-complex (YJL111W:-16.62)
GO:0005832	chaperonin-containing T-complex	GO:0005832(Yeast);	PY02937	chaperonin containing TCP-1 delta subunit	Known	GO:0005832:chaperonin-containing T-complex (YDL143W:-16.62)
GO:0005832	chaperonin-containing T-complex	GO:0005832(Yeast);	PY06837	putative T-complex protein beta subunit	Known	GO:0005832:chaperonin-containing T-complex (YIL142W:-16.62)
GO:0005832	chaperonin-containing T-complex	GO:0005832(Yeast);	PY07337	CCT chaperonin gamma subunit	Known	GO:0005832:chaperonin-containing T-complex (YJL014W:-16.62)
GO:0005838	proteasome regulatory particle (sensu Eukarya)	GO:0005838(Yeast);	MAL13P1.190	proteasome regulatory component, putative	Known	GO:0005838:proteasome regulatory particle (sensu Eukarya) (YER021W:-25.73)
GO:0005838	proteasome regulatory particle (sensu Eukarya)		MAL13P1.337	Skp1 family protein, putative	Predicted			1	PF08_0060	3	PFI0875w PF10_0323 MAL8P1.69
GO:0005838	proteasome regulatory particle (sensu Eukarya)	GO:0005838(Yeast);GO:0008541(Yeast);	MAL13P1.343	proteasome regulatory subunit, putative	Known	GO:0005838:proteasome regulatory particle (sensu Eukarya) (YFR004W:-25.73); GO:0008541:proteasome regulatory particle, lid subcomplex (sensu Eukarya) (YFR004W:-12.44)		0		4	MAL8P1.69 PF14_0323 PFC0120w PFI0265c
GO:0005838	proteasome regulatory particle (sensu Eukarya)	GO:0005838(Yeast);	MAL13P1.51	Rab5B protein	Predicted	GO:0005838:proteasome regulatory particle (sensu Eukarya) (YKR014C:-25.73)
GO:0005838	proteasome regulatory particle (sensu Eukarya)		MAL7P1.77	hypothetical protein	Predicted			1	PF11_0507	0
GO:0005838	proteasome regulatory particle (sensu Eukarya)		MAL8P1.103	hypothetical protein, conserved	Predicted			0		1	PF13_0132
GO:0005838	proteasome regulatory particle (sensu Eukarya)		MAL8P1.125	tyrosyl-tRNA synthetase, putative	Predicted			1	PFD0665c	0
GO:0005838	proteasome regulatory particle (sensu Eukarya)		MAL8P1.17	disulfide isomerase precursor, putative	Predicted			1	PF14_0323	10	PF08_0060 PFB0340c PF11_0055 PF11_0165 PF14_0598 PF10_0155 PF11_0507 PF13_0156 PF11_0069 PFI1105w
GO:0005838	proteasome regulatory particle (sensu Eukarya)		MAL8P1.69	14-3-3 protein	Predicted			2	PF11_0303 PFL1245w	12	PFI0875w MAL13P1.343 PF14_0598 PF11_0507 PF10_0086 MAL13P1.337 PFD0665c PFI0265c PF14_0315 PFE0845c PF14_0323 PFC0120w
GO:0005838	proteasome regulatory particle (sensu Eukarya)		PF07_0088	40S ribosomal protein S5, putative	Predicted			0		1	PFB0345c
GO:0005838	proteasome regulatory particle (sensu Eukarya)	GO:0005838(Yeast);	PF07_0112	proteasome subunit alpha type 5, putative	Predicted	GO:0005838:proteasome regulatory particle (sensu Eukarya) (YGR253C:-25.73)		0		2	PF11_0507 PF11_0069
GO:0005838	proteasome regulatory particle (sensu Eukarya)		PF08_0060	asparagine-rich antigen	Predicted			2	PFI0875w MAL13P1.337	11	MAL8P1.17 PF11_0055 PF11_0507 PF13_0156 PFB0340c PFF0745c PFD0665c PFF1300w PFL0210c PF14_0315 PF08_0075
GO:0005838	proteasome regulatory particle (sensu Eukarya)		PF08_0075	60S ribosomal protein L13, putative	Predicted			0		1	PF08_0060
GO:0005838	proteasome regulatory particle (sensu Eukarya)		PF08_0087	importin alpha, putative	Predicted			0		2	PFI0875w PFF1300w
GO:0005838	proteasome regulatory particle (sensu Eukarya)		PF10_0026	hypothetical protein	Predicted			0		2	PF14_0598 PFL1900w
GO:0005838	proteasome regulatory particle (sensu Eukarya)		PF10_0078	hypothetical protein	Predicted			1	PFB0100c	0
GO:0005838	proteasome regulatory particle (sensu Eukarya)	GO:0005838(Yeast);GO:0008540(Yeast);GO:0008541(Yeast);	PF10_0081	26S proteasome regulatory subunit 4, putative	Known	GO:0005838:proteasome regulatory particle (sensu Eukarya) (YDL007W:-25.73); GO:0008540:proteasome regulatory particle, base subcomplex (sensu Eukarya) (YDL007W:-9.45); GO:0008541:proteasome regulatory particle, lid subcomplex (sensu Eukarya) (YDL007W:-12.44)
GO:0005838	proteasome regulatory particle (sensu Eukarya)		PF10_0086	adenylate kinase, putative	Predicted			0		1	MAL8P1.69
GO:0005838	proteasome regulatory particle (sensu Eukarya)		PF10_0155	enolase	Predicted			2	PF14_0598 PFB0330c	9	MAL8P1.17 PFE1355c PF11_0507 PFI1105w PF13_0156 PFB0340c PF14_0120 PF14_0315 PF11_0069
GO:0005838	proteasome regulatory particle (sensu Eukarya)	GO:0005838(Yeast);GO:0008541(Yeast);	PF10_0174	26s proteasome subunit p55, putative	Known	GO:0005838:proteasome regulatory particle (sensu Eukarya) (YDL147W:-25.73); GO:0008541:proteasome regulatory particle, lid subcomplex (sensu Eukarya) (YDL147W:-12.44)
GO:0005838	proteasome regulatory particle (sensu Eukarya)		PF10_0272	ribosomal protein L3, putative	Predicted			0		2	PFC0920w PFC0120w
GO:0005838	proteasome regulatory particle (sensu Eukarya)	GO:0005838(Yeast);GO:0008540(Yeast);GO:0008541(Yeast);	PF10_0298	26S proteasome subunit, putative	Known	GO:0005838:proteasome regulatory particle (sensu Eukarya) (YDR427W:-25.73); GO:0008540:proteasome regulatory particle, base subcomplex (sensu Eukarya) (YDR427W:-9.45); GO:0008541:proteasome regulatory particle, lid subcomplex (sensu Eukarya) (YDR427W:-12.44)
GO:0005838	proteasome regulatory particle (sensu Eukarya)		PF10_0323	hypothetical protein	Predicted			0		1	MAL13P1.337
GO:0005838	proteasome regulatory particle (sensu Eukarya)		PF11_0055	hypothetical protein	Predicted			0		3	MAL8P1.17 PF08_0060 PFB0340c
GO:0005838	proteasome regulatory particle (sensu Eukarya)		PF11_0069	hypothetical protein	Predicted			0		8	MAL8P1.17 PF07_0112 PF11_0507 PFE0195w PFI1105w PF13_0156 PF10_0155 PFB0335c
GO:0005838	proteasome regulatory particle (sensu Eukarya)		PF11_0096	casein kinase II, alpha subunit, putative	Predicted			0		4	PFC0120w PF11_0165 PF14_0632 PFC0975c
GO:0005838	proteasome regulatory particle (sensu Eukarya)		PF11_0165	falcipain 2 precursor	Predicted			1	PFB0340c	11	PFI0875w MAL8P1.17 PF14_0598 PF11_0096 PFL0620c PF14_0678 PFC0975c PF14_0632 PF14_0315 PF14_0323 PFC0120w
GO:0005838	proteasome regulatory particle (sensu Eukarya)		PF11_0224	circumsporozoite-related antigen	Predicted			0		1	PFE0660c
GO:0005838	proteasome regulatory particle (sensu Eukarya)	GO:0005838(Yeast);	PF11_0303	26S proteasome regulatory complex subunit, putative	Predicted	GO:0005838:proteasome regulatory particle (sensu Eukarya) (YPR108W:-25.73)		1	MAL8P1.69	5	PF14_0598 PFL1245w PFB0340c PFC0120w PF14_0315
GO:0005838	proteasome regulatory particle (sensu Eukarya)		PF11_0352	protein disulfide isomerase related protein	Predicted			0		1	PF11_0507
GO:0005838	proteasome regulatory particle (sensu Eukarya)		PF11_0507	antigen 332, putative	Predicted			1	MAL7P1.77	18	MAL8P1.17 PF07_0112 PF14_0323 PF14_0678 PF14_0120 PF13_0156 PFB0340c PFF0420c MAL8P1.69 PF14_0315 PFB0115w PF11_0352 PF11_0069 PFD0665c PF08_0060 PFF1300w PF10_0155 PFI1105w
GO:0005838	proteasome regulatory particle (sensu Eukarya)	GO:0005838(Yeast);GO:0008540(Yeast);	PF13_0033	26S proteasome regulatory subunit, putative	Known	GO:0005838:proteasome regulatory particle (sensu Eukarya) (YOR259C:-25.73); GO:0008540:proteasome regulatory particle, base subcomplex (sensu Eukarya) (YOR259C:-9.45)
GO:0005838	proteasome regulatory particle (sensu Eukarya)		PF13_0132	60S ribosomal protein L23a, putative	Predicted			0		1	MAL8P1.103
GO:0005838	proteasome regulatory particle (sensu Eukarya)		PF13_0156	proteasome subunit beta type 7 precursor, putative	Predicted			0		9	MAL8P1.17 PF11_0507 PFI1105w PF08_0060 PFF1300w PF14_0120 PF14_0678 PF10_0155 PF11_0069
GO:0005838	proteasome regulatory particle (sensu Eukarya)		PF13_0213	60S ribosomal subunit protein L6e, putative	Predicted			0		1	PFI0875w
GO:0005838	proteasome regulatory particle (sensu Eukarya)	GO:0005838(Yeast);GO:0008540(Yeast);	PF13_0282	proteasome subunit, putative	Predicted	GO:0005838:proteasome regulatory particle (sensu Eukarya) (YGR135W:-25.73); GO:0008540:proteasome regulatory particle, base subcomplex (sensu Eukarya) (YGR135W:-9.45)
GO:0005838	proteasome regulatory particle (sensu Eukarya)	GO:0005838(Yeast);GO:0008540(Yeast);	PF14_0025	proteosome subunit, putative	Known	GO:0005838:proteasome regulatory particle (sensu Eukarya) (YDL097C:-25.73); GO:0008540:proteasome regulatory particle, base subcomplex (sensu Eukarya) (YDL097C:-9.45)
GO:0005838	proteasome regulatory particle (sensu Eukarya)		PF14_0120	hypothetical protein	Predicted			0		4	PF11_0507 PF13_0156 PF14_0678 PF10_0155
GO:0005838	proteasome regulatory particle (sensu Eukarya)		PF14_0257	hypothetical protein, conserved	Predicted			1	PFC0920w	2	PFE0915c PFL1745c
GO:0005838	proteasome regulatory particle (sensu Eukarya)		PF14_0315	hypothetical protein	Predicted			1	PF14_0678	10	PF14_0598 PF11_0303 PF11_0507 PFB0340c PF10_0155 PF08_0060 MAL8P1.69 PFC0120w PFL1745c PF11_0165
GO:0005838	proteasome regulatory particle (sensu Eukarya)		PF14_0323	calmodulin	Predicted			2	MAL8P1.17 PFB0340c	7	MAL13P1.343 PF11_0507 PFB0330c PFI0265c PFC0120w PF11_0165 MAL8P1.69
GO:0005838	proteasome regulatory particle (sensu Eukarya)		PF14_0486	elongation factor 2	Predicted			1	PF14_0517	0
GO:0005838	proteasome regulatory particle (sensu Eukarya)		PF14_0517	peptidase, putative	Predicted			1	PF14_0486	0
GO:0005838	proteasome regulatory particle (sensu Eukarya)		PF14_0598	glyceraldehyde-3-phosphate dehydrogenase	Predicted			1	PF10_0155	13	MAL8P1.17 PFI0265c PF11_0165 PFB0330c MAL8P1.69 PFB0115w PFF1155w PF11_0303 PFB0340c PFC0120w PF14_0315 PF10_0026 PFL1900w
GO:0005838	proteasome regulatory particle (sensu Eukarya)	GO:0005838(Yeast);	PF14_0632	26S proteasome subunit, putative	Known	GO:0005838:proteasome regulatory particle (sensu Eukarya) (YIL075C:-25.73)		0		4	PF11_0096 PFC0975c PFC0120w PF11_0165
GO:0005838	proteasome regulatory particle (sensu Eukarya)		PF14_0678	exported protein 2	Predicted			3	PF14_0315 PFC0120w PFL1745c	9	PFE0915c PF11_0507 PF13_0156 PFL0620c PF14_0120 PF11_0165 PFE0845c PFB0115w PFB0340c
GO:0005838	proteasome regulatory particle (sensu Eukarya)		PFA0400c	beta3 proteasome subunit, putative	Predicted			1	PFI0265c	0
GO:0005838	proteasome regulatory particle (sensu Eukarya)		PFB0100c	knob associated histidine-rich protein	Predicted			1	PF10_0078	0
GO:0005838	proteasome regulatory particle (sensu Eukarya)		PFB0115w	hypothetical protein	Predicted			0		5	PF14_0598 PF11_0507 PF14_0678 PFL1745c PFD0665c
GO:0005838	proteasome regulatory particle (sensu Eukarya)		PFB0330c	cysteine protease, putative	Predicted			2	PFE1355c PF10_0155	2	PF14_0598 PF14_0323
GO:0005838	proteasome regulatory particle (sensu Eukarya)		PFB0335c	cysteine protease, putative	Predicted			0		1	PF11_0069
GO:0005838	proteasome regulatory particle (sensu Eukarya)		PFB0340c	cysteine protease, putative	Predicted			2	PF14_0323 PF11_0165	12	PFI0875w MAL8P1.17 PF11_0055 PF14_0598 PF11_0303 PF11_0507 PFF0420c PF14_0678 PFC0120w PF14_0315 PF08_0060 PF10_0155
GO:0005838	proteasome regulatory particle (sensu Eukarya)		PFB0345c	cysteine protease, putative	Predicted			0		1	PF07_0088
GO:0005838	proteasome regulatory particle (sensu Eukarya)		PFC0120w	Cytoadherence linked asexual protein, CLAG	Predicted			1	PF14_0678	15	MAL13P1.343 PF14_0598 PF11_0303 PF11_0096 PFC0975c PFB0340c PFC0920w PF14_0632 PFI0265c PF14_0315 PFL1745c PF14_0323 PF10_0272 PF11_0165 MAL8P1.69
GO:0005838	proteasome regulatory particle (sensu Eukarya)		PFC0920w	histone H2A variant, putative	Predicted			1	PF14_0257	2	PF10_0272 PFC0120w
GO:0005838	proteasome regulatory particle (sensu Eukarya)		PFC0975c	cyclophilin (PFCYP19)	Predicted			0		4	PF11_0096 PFC0120w PF11_0165 PF14_0632
GO:0005838	proteasome regulatory particle (sensu Eukarya)	GO:0005838(Yeast);GO:0008540(Yeast);	PFD0665c	26s proteasome aaa-ATPase subunit Rpt3	Known	GO:0005838:proteasome regulatory particle (sensu Eukarya) (YDR394W:-25.73); GO:0008540:proteasome regulatory particle, base subcomplex (sensu Eukarya) (YDR394W:-9.45)		1	MAL8P1.125	7	PF11_0507 PFB0115w PF08_0060 PFL1745c MAL8P1.69 PFE0845c PFF1300w
GO:0005838	proteasome regulatory particle (sensu Eukarya)		PFE0195w	P-type ATPase, putative	Predicted			0		1	PF11_0069
GO:0005838	proteasome regulatory particle (sensu Eukarya)		PFE0660c	uridine phosphorylase, putative	Predicted			0		1	PF11_0224
GO:0005838	proteasome regulatory particle (sensu Eukarya)		PFE0845c	60S ribosomal subunit protein L8, putative	Predicted			0		4	PFE0915c PF14_0678 PFD0665c MAL8P1.69
GO:0005838	proteasome regulatory particle (sensu Eukarya)	GO:0005838(Yeast);GO:0008540(Yeast);	PFE0915c	proteasome subunit beta type 1	Predicted	GO:0005838:proteasome regulatory particle (sensu Eukarya) (YBL041W:-25.73); GO:0008540:proteasome regulatory particle, base subcomplex (sensu Eukarya) (YBL041W:-9.45)		0		4	PF14_0678 PFE0845c PF14_0257 PFL1745c
GO:0005838	proteasome regulatory particle (sensu Eukarya)		PFE1350c	ubiquitin-conjugating enzyme, putative	Predicted			1	PFI0290c	0
GO:0005838	proteasome regulatory particle (sensu Eukarya)	GO:0005838(Yeast);GO:0008540(Yeast);	PFE1355c	ubiquitin carboxyl-terminal hydrolase, putative	Predicted	GO:0005838:proteasome regulatory particle (sensu Eukarya) (YFR010W:-25.73); GO:0008540:proteasome regulatory particle, base subcomplex (sensu Eukarya) (YFR010W:-9.45)		1	PFB0330c	1	PF10_0155
GO:0005838	proteasome regulatory particle (sensu Eukarya)		PFF0420c	proteasome subunit alpha type 2, putative	Predicted			0		2	PF11_0507 PFB0340c
GO:0005838	proteasome regulatory particle (sensu Eukarya)		PFF0745c	ribonuclease, putative	Predicted			0		1	PF08_0060
GO:0005838	proteasome regulatory particle (sensu Eukarya)		PFF1155w	hexokinase	Predicted			0		1	PF14_0598
GO:0005838	proteasome regulatory particle (sensu Eukarya)		PFF1300w	pyruvate kinase, putative	Predicted			0		6	PFI0875w PF11_0507 PF13_0156 PF08_0060 PFD0665c PF08_0087
GO:0005838	proteasome regulatory particle (sensu Eukarya)		PFI0265c	rhoptry protein, putative	Predicted			1	PFA0400c	5	MAL13P1.343 PF14_0598 MAL8P1.69 PF14_0323 PFC0120w
GO:0005838	proteasome regulatory particle (sensu Eukarya)		PFI0290c	beta subunit of coatomer complex, putative	Predicted			1	PFE1350c	0
GO:0005838	proteasome regulatory particle (sensu Eukarya)	GO:0005838(Yeast);GO:0008541(Yeast);	PFI0630w	26S proteasome regulatory subunit, putative	Known	GO:0005838:proteasome regulatory particle (sensu Eukarya) (YOR261C:-25.73); GO:0008541:proteasome regulatory particle, lid subcomplex (sensu Eukarya) (YOR261C:-12.44)
GO:0005838	proteasome regulatory particle (sensu Eukarya)		PFI0875w	Heat shock protein	Predicted			1	PF08_0060	7	PF08_0087 PFF1300w MAL13P1.337 MAL8P1.69 PF11_0165 PF13_0213 PFB0340c
GO:0005838	proteasome regulatory particle (sensu Eukarya)		PFI1105w	Phosphoglycerate kinase	Predicted			0		6	MAL8P1.17 PF11_0507 PFL2060c PF10_0155 PF13_0156 PF11_0069
GO:0005838	proteasome regulatory particle (sensu Eukarya)		PFL0210c	eukaryotic initiation factor 5a, putative	Predicted			0		1	PF08_0060
GO:0005838	proteasome regulatory particle (sensu Eukarya)		PFL0620c	choline transporter	Predicted			0		2	PF11_0165 PF14_0678
GO:0005838	proteasome regulatory particle (sensu Eukarya)		PFL1245w	ubiquitin-activating enzyme e1, putative	Predicted			1	MAL8P1.69	1	PF11_0303
GO:0005838	proteasome regulatory particle (sensu Eukarya)		PFL1745c	clustered-asparagine-rich protein	Predicted			1	PF14_0678	6	PFE0915c PF14_0257 PFB0115w PFD0665c PF14_0315 PFC0120w
GO:0005838	proteasome regulatory particle (sensu Eukarya)		PFL1900w	hypothetical protein	Predicted			0		2	PF14_0598 PF10_0026
GO:0005838	proteasome regulatory particle (sensu Eukarya)		PFL2060c	rabGDI protein	Predicted			0		1	PFI1105w
GO:0005838	proteasome regulatory particle (sensu Eukarya)	GO:0005838(Yeast);GO:0008540(Yeast);	PY00119	hypothetical protein	Known	GO:0005838:proteasome regulatory particle (sensu Eukarya) (YDL097C:-25.73); GO:0008540:proteasome regulatory particle, base subcomplex (sensu Eukarya) (YDL097C:-9.45)
GO:0005838	proteasome regulatory particle (sensu Eukarya)	GO:0005838(Yeast);	PY00248	Rpn2 gene product-related	Known	GO:0005838:proteasome regulatory particle (sensu Eukarya) (YIL075C:-25.73)
GO:0005838	proteasome regulatory particle (sensu Eukarya)	GO:0005838(Yeast);GO:0008540(Yeast);GO:0008541(Yeast);	PY00527	26S proteasome subunit P40.5, putative	Known	GO:0005838:proteasome regulatory particle (sensu Eukarya) (YDR427W:-25.73); GO:0008540:proteasome regulatory particle, base subcomplex (sensu Eukarya) (YDR427W:-9.45); GO:0008541:proteasome regulatory particle, lid subcomplex (sensu Eukarya) (YDR427W:-12.44)
GO:0005838	proteasome regulatory particle (sensu Eukarya)	GO:0005838(Yeast);GO:0008540(Yeast);	PY00544	26S proteasome ATPase	Known	GO:0005838:proteasome regulatory particle (sensu Eukarya) (YDR394W:-25.73); GO:0008540:proteasome regulatory particle, base subcomplex (sensu Eukarya) (YDR394W:-9.45)
GO:0005838	proteasome regulatory particle (sensu Eukarya)	GO:0005838(Yeast);GO:0008540(Yeast);GO:0008541(Yeast);	PY00768	26S proteasome subunit 4-like protein	Known	GO:0005838:proteasome regulatory particle (sensu Eukarya) (YDL007W:-25.73); GO:0008540:proteasome regulatory particle, base subcomplex (sensu Eukarya) (YDL007W:-9.45); GO:0008541:proteasome regulatory particle, lid subcomplex (sensu Eukarya) (YDL007W:-12.44)
GO:0005838	proteasome regulatory particle (sensu Eukarya)	GO:0005838(Yeast);GO:0008540(Yeast);	PY02590	26s protease regulatory subunit s10b (p44) (conserved atpase domain protein 44). (thirteen-lined ground squirrel)	Known	GO:0005838:proteasome regulatory particle (sensu Eukarya) (YOR259C:-25.73); GO:0008540:proteasome regulatory particle, base subcomplex (sensu Eukarya) (YOR259C:-9.45)
GO:0005838	proteasome regulatory particle (sensu Eukarya)	GO:0005838(Yeast);GO:0008541(Yeast);	PY02643	hypothetical protein	Known	GO:0005838:proteasome regulatory particle (sensu Eukarya) (YDL147W:-25.73); GO:0008541:proteasome regulatory particle, lid subcomplex (sensu Eukarya) (YDL147W:-12.44)
GO:0005838	proteasome regulatory particle (sensu Eukarya)	GO:0005838(Yeast);	PY02721	PCI domain, putative	Known	GO:0005838:proteasome regulatory particle (sensu Eukarya) (YER021W:-25.73)
GO:0005838	proteasome regulatory particle (sensu Eukarya)	GO:0005838(Yeast);GO:0008541(Yeast);	PY03078	Mov34/MPN/PAD-1 family, putative	Known	GO:0005838:proteasome regulatory particle (sensu Eukarya) (YFR004W:-25.73); GO:0008541:proteasome regulatory particle, lid subcomplex (sensu Eukarya) (YFR004W:-12.44)
GO:0005838	proteasome regulatory particle (sensu Eukarya)	GO:0005838(Yeast);GO:0008540(Yeast);	PY03738	tRNA-guaninine transglycosylase, putative, putative	Predicted	GO:0005838:proteasome regulatory particle (sensu Eukarya) (YFR010W:-25.73); GO:0008540:proteasome regulatory particle, base subcomplex (sensu Eukarya) (YFR010W:-9.45)
GO:0005838	proteasome regulatory particle (sensu Eukarya)	GO:0005838(Yeast);	PY06923	Homo sapiens KIAA0107-like protein	Predicted	GO:0005838:proteasome regulatory particle (sensu Eukarya) (YPR108W:-25.73)
GO:0005839	proteasome core complex (sensu Eukarya)	GO:0005839(Yeast);GO:0019773(Yeast);GO:0005839(Human);	MAL13P1.270	proteasome subunit, putative	Known	GO:0005839:proteasome core complex (sensu Eukarya) (YOL038W:-22.61); GO:0019773:proteasome core complex, alpha-subunit complex (sensu Eukarya) (YOL038W:-9.36)	GO:0005839:proteasome core complex (sensu Eukaryota) (201114_x_at:-14.24)
GO:0005839	proteasome core complex (sensu Eukarya)	GO:0005839(Yeast);GO:0019773(Yeast);GO:0019774(Yeast);	MAL13P1.343	proteasome regulatory subunit, putative	Predicted	GO:0005839:proteasome core complex (sensu Eukarya) (YFR004W:-22.61); GO:0019773:proteasome core complex, alpha-subunit complex (sensu Eukarya) (YFR004W:-9.36); GO:0019774:proteasome core complex, beta-subunit complex (sensu Eukarya) (YFR004W:-11.36)		1	PF11_0098	1	PF14_0323
GO:0005839	proteasome core complex (sensu Eukarya)	GO:0005839(Yeast);GO:0019773(Yeast);GO:0005839(Human);	MAL8P1.128	proteasome subunit alpha type 6	Known	GO:0005839:proteasome core complex (sensu Eukarya) (YGL011C:-22.61); GO:0019773:proteasome core complex, alpha-subunit complex (sensu Eukarya) (YGL011C:-9.36)	GO:0005839:proteasome core complex (sensu Eukaryota) (208805_at:-14.24)
GO:0005839	proteasome core complex (sensu Eukarya)	GO:0005839(Yeast);GO:0019774(Yeast);GO:0005839(Human);	MAL8P1.142	proteasome beta-subunit	Known	GO:0005839:proteasome core complex (sensu Eukarya) (YFR050C:-22.61); GO:0019774:proteasome core complex, beta-subunit complex (sensu Eukarya) (YFR050C:-11.36)	GO:0005839:proteasome core complex (sensu Eukaryota) (202244_at:-14.24)
GO:0005839	proteasome core complex (sensu Eukarya)	GO:0005839(Human);	MAL8P1.17	disulfide isomerase precursor, putative	Predicted		GO:0005839:proteasome core complex (sensu Eukaryota) (208612_at:-14.24)	1	PF14_0323	8	PF08_0060 PFB0340c PF11_0055 PF14_0598 PF14_0393 PF11_0507 PF13_0156 PFI1105w
GO:0005839	proteasome core complex (sensu Eukarya)	GO:0005839(Yeast);GO:0019773(Yeast);GO:0005839(Human);	PF07_0112	proteasome subunit alpha type 5, putative	Known	GO:0005839:proteasome core complex (sensu Eukarya) (YGR253C:-22.61); GO:0019773:proteasome core complex, alpha-subunit complex (sensu Eukarya) (YGR253C:-9.36)	GO:0005839:proteasome core complex (sensu Eukaryota) (201274_at:-14.24)	0		1	PF11_0507
GO:0005839	proteasome core complex (sensu Eukarya)		PF08_0060	asparagine-rich antigen	Predicted			2	PFI0875w PFC0350c	5	MAL8P1.17 PF13_0156 PF11_0055 PF11_0507 PFB0340c
GO:0005839	proteasome core complex (sensu Eukarya)		PF10_0041	U5 small nuclear ribonuclear protein, putative	Predicted			0		1	PF11_0507
GO:0005839	proteasome core complex (sensu Eukarya)	GO:0005839(Yeast);GO:0019774(Yeast);	PF10_0111	20S proteasome beta subunit, putative	Known	GO:0005839:proteasome core complex (sensu Eukarya) (YPR103W:-22.61); GO:0019774:proteasome core complex, beta-subunit complex (sensu Eukarya) (YPR103W:-11.36)		0		4	PF14_0257 PF11_0098 PFB0340c PF14_0393
GO:0005839	proteasome core complex (sensu Eukarya)	GO:0005839(Human);	PF10_0187	ribosomal protein L30e, putative	Predicted		GO:0005839:proteasome core complex (sensu Eukaryota) (200062_s_at:-14.24)
GO:0005839	proteasome core complex (sensu Eukarya)		PF11_0055	hypothetical protein	Predicted			0		3	MAL8P1.17 PF08_0060 PFB0340c
GO:0005839	proteasome core complex (sensu Eukarya)		PF11_0096	casein kinase II, alpha subunit, putative	Predicted			0		1	PF14_0632
GO:0005839	proteasome core complex (sensu Eukarya)		PF11_0098	endoplasmic reticulum-resident calcium binding protein	Predicted			1	MAL13P1.343	2	PF10_0111 PFB0340c
GO:0005839	proteasome core complex (sensu Eukarya)	GO:0005839(Human);	PF11_0313	ribosomal phosphoprotein P0	Predicted		GO:0005839:proteasome core complex (sensu Eukaryota) (201033_x_at:-14.24)
GO:0005839	proteasome core complex (sensu Eukarya)		PF11_0352	protein disulfide isomerase related protein	Predicted			0		1	PF11_0507
GO:0005839	proteasome core complex (sensu Eukarya)		PF11_0507	antigen 332, putative	Predicted			0		10	PFF0420c MAL8P1.17 PF07_0112 PF13_0156 PFI1105w PF14_0323 PF11_0352 PF10_0041 PF08_0060 PFB0340c
GO:0005839	proteasome core complex (sensu Eukarya)	GO:0005839(Yeast);GO:0019774(Yeast);	PF13_0033	26S proteasome regulatory subunit, putative	Predicted	GO:0005839:proteasome core complex (sensu Eukarya) (YOR259C:-22.61); GO:0019774:proteasome core complex, beta-subunit complex (sensu Eukarya) (YOR259C:-11.36)
GO:0005839	proteasome core complex (sensu Eukarya)	GO:0005839(Yeast);GO:0019774(Yeast);GO:0005839(Human);	PF13_0156	proteasome subunit beta type 7 precursor, putative	Known	GO:0005839:proteasome core complex (sensu Eukarya) (YOR157C:-22.61); GO:0019774:proteasome core complex, beta-subunit complex (sensu Eukarya) (YOR157C:-11.36)	GO:0005839:proteasome core complex (sensu Eukaryota) (200786_at:-14.24)	0		4	MAL8P1.17 PF08_0060 PF11_0507 PFI1105w
GO:0005839	proteasome core complex (sensu Eukarya)	GO:0005839(Human);	PF13_0179	isoleucine -- tRNA ligase, putative	Predicted		GO:0005839:proteasome core complex (sensu Eukaryota) (217900_at:-14.24)
GO:0005839	proteasome core complex (sensu Eukarya)	GO:0005839(Yeast);GO:0005839(Human);	PF13_0282	proteasome subunit, putative	Known	GO:0005839:proteasome core complex (sensu Eukarya) (YGR135W:-22.61)	GO:0005839:proteasome core complex (sensu Eukaryota) (203396_at:-14.24)
GO:0005839	proteasome core complex (sensu Eukarya)	GO:0005839(Human);	PF14_0257	hypothetical protein, conserved	Predicted		GO:0005839:proteasome core complex (sensu Eukaryota) (201306_s_at:-14.24)	0		2	PF10_0111 PFE0915c
GO:0005839	proteasome core complex (sensu Eukarya)		PF14_0323	calmodulin	Predicted			3	MAL8P1.17 PF14_0393 PFB0340c	3	MAL13P1.343 PF11_0507 PFB0330c
GO:0005839	proteasome core complex (sensu Eukarya)		PF14_0393	structure specific recognition protein, putative	Predicted			2	PF14_0323 PFB0330c	3	MAL8P1.17 PFB0340c PF10_0111
GO:0005839	proteasome core complex (sensu Eukarya)		PF14_0598	glyceraldehyde-3-phosphate dehydrogenase	Predicted			0		4	MAL8P1.17 PFB0330c PFF1155w PFB0340c
GO:0005839	proteasome core complex (sensu Eukarya)	GO:0019773(Yeast);	PF14_0632	26S proteasome subunit, putative	Predicted	GO:0019773:proteasome core complex, alpha-subunit complex (sensu Eukarya) (YIL075C:-9.36)		0		1	PF11_0096
GO:0005839	proteasome core complex (sensu Eukarya)	GO:0005839(Yeast);GO:0019773(Yeast);GO:0019774(Yeast);	PF14_0676	20S proteasome beta 4 subunit, putative	Known	GO:0005839:proteasome core complex (sensu Eukarya) (YER012W:-22.61); GO:0019773:proteasome core complex, alpha-subunit complex (sensu Eukarya) (YER012W:-9.36); GO:0019774:proteasome core complex, beta-subunit complex (sensu Eukarya) (YER012W:-11.36)
GO:0005839	proteasome core complex (sensu Eukarya)	GO:0005839(Yeast);GO:0019773(Yeast);GO:0019774(Yeast);GO:0005839(Human);	PF14_0716	Proteosome subunit alpha type 1, putative	Known	GO:0005839:proteasome core complex (sensu Eukarya) (YMR314W:-22.61); GO:0019773:proteasome core complex, alpha-subunit complex (sensu Eukarya) (YMR314W:-9.36); GO:0019774:proteasome core complex, beta-subunit complex (sensu Eukarya) (YMR314W:-11.36)	GO:0005839:proteasome core complex (sensu Eukaryota) (211746_x_at:-14.24)
GO:0005839	proteasome core complex (sensu Eukarya)	GO:0005839(Yeast);GO:0019774(Yeast);GO:0005839(Human);	PFA0400c	beta3 proteasome subunit, putative	Known	GO:0005839:proteasome core complex (sensu Eukarya) (YER094C:-22.61); GO:0019774:proteasome core complex, beta-subunit complex (sensu Eukarya) (YER094C:-11.36)	GO:0005839:proteasome core complex (sensu Eukaryota) (201400_at:-14.24)
GO:0005839	proteasome core complex (sensu Eukarya)		PFB0330c	cysteine protease, putative	Predicted			1	PF14_0393	2	PF14_0598 PF14_0323
GO:0005839	proteasome core complex (sensu Eukarya)		PFB0340c	cysteine protease, putative	Predicted			1	PF14_0323	10	PFF0420c MAL8P1.17 PFI0875w PF11_0055 PF14_0598 PF11_0098 PF08_0060 PF14_0393 PF11_0507 PF10_0111
GO:0005839	proteasome core complex (sensu Eukarya)		PFC0350c	T-complex protein eta subunit, putative	Predicted			1	PF08_0060	1	PFI0875w
GO:0005839	proteasome core complex (sensu Eukarya)	GO:0005839(Yeast);GO:0019773(Yeast);GO:0019774(Yeast);GO:0005839(Human);	PFC0745c	proteasome component C8, putative	Known	GO:0005839:proteasome core complex (sensu Eukarya) (YOR362C:-22.61); GO:0019773:proteasome core complex, alpha-subunit complex (sensu Eukarya) (YOR362C:-9.36); GO:0019774:proteasome core complex, beta-subunit complex (sensu Eukarya) (YOR362C:-11.36)	GO:0005839:proteasome core complex (sensu Eukaryota) (201532_at:-14.24)
GO:0005839	proteasome core complex (sensu Eukarya)	GO:0005839(Yeast);GO:0019774(Yeast);GO:0005839(Human);	PFE0915c	proteasome subunit beta type 1	Known	GO:0005839:proteasome core complex (sensu Eukarya) (YBL041W:-22.61); GO:0019774:proteasome core complex, beta-subunit complex (sensu Eukarya) (YBL041W:-11.36)	GO:0005839:proteasome core complex (sensu Eukaryota) (200876_s_at:-14.24)	0		1	PF14_0257
GO:0005839	proteasome core complex (sensu Eukarya)	GO:0005839(Yeast);GO:0019774(Yeast);GO:0005839(Human);	PFF0420c	proteasome subunit alpha type 2, putative	Known	GO:0005839:proteasome core complex (sensu Eukarya) (YML092C:-22.61); GO:0019774:proteasome core complex, beta-subunit complex (sensu Eukarya) (YML092C:-11.36)	GO:0005839:proteasome core complex (sensu Eukaryota) (201317_s_at:-14.24)	0		2	PF11_0507 PFB0340c
GO:0005839	proteasome core complex (sensu Eukarya)		PFF1155w	hexokinase	Predicted			0		1	PF14_0598
GO:0005839	proteasome core complex (sensu Eukarya)	GO:0005839(Human);	PFI0875w	Heat shock protein	Predicted		GO:0005839:proteasome core complex (sensu Eukaryota) (208687_x_at:-14.24)	1	PF08_0060	3	PFC0350c PFL2345c PFB0340c
GO:0005839	proteasome core complex (sensu Eukarya)		PFI1105w	Phosphoglycerate kinase	Predicted			0		3	MAL8P1.17 PF13_0156 PF11_0507
GO:0005839	proteasome core complex (sensu Eukarya)	GO:0019774(Yeast);	PFI1545c	proteosome precursor, putative	Predicted	GO:0019774:proteasome core complex, beta-subunit complex (sensu Eukarya) (YJL001W:-11.36)
GO:0005839	proteasome core complex (sensu Eukarya)		PFL1245w	ubiquitin-activating enzyme e1, putative	Predicted			0		1	PFL2345c
GO:0005839	proteasome core complex (sensu Eukarya)	GO:0005839(Yeast);GO:0019774(Yeast);	PFL2345c	tat-binding protein homolog	Predicted	GO:0005839:proteasome core complex (sensu Eukarya) (YGL048C:-22.61); GO:0019774:proteasome core complex, beta-subunit complex (sensu Eukarya) (YGL048C:-11.36)		0		2	PFL1245w PFI0875w
GO:0005839	proteasome core complex (sensu Eukarya)	GO:0019773(Yeast);	PY00248	Rpn2 gene product-related	Predicted	GO:0019773:proteasome core complex, alpha-subunit complex (sensu Eukarya) (YIL075C:-9.36)
GO:0005839	proteasome core complex (sensu Eukarya)	GO:0005839(Human);	PY00638	protein disulfide isomerase	Predicted		GO:0005839:proteasome core complex (sensu Eukaryota) (208612_at:-14.24)
GO:0005839	proteasome core complex (sensu Eukarya)	GO:0005839(Human);	PY00659	Ribosomal protein L10, putative	Predicted		GO:0005839:proteasome core complex (sensu Eukaryota) (201033_x_at:-14.24)
GO:0005839	proteasome core complex (sensu Eukarya)	GO:0005839(Yeast);GO:0019774(Yeast);GO:0005839(Human);	PY00806	proteasome beta-subunit	Known	GO:0005839:proteasome core complex (sensu Eukarya) (YFR050C:-22.61); GO:0019774:proteasome core complex, beta-subunit complex (sensu Eukarya) (YFR050C:-11.36)	GO:0005839:proteasome core complex (sensu Eukaryota) (202244_at:-14.24)
GO:0005839	proteasome core complex (sensu Eukarya)	GO:0005839(Human);	PY01849	isoleucyl-tRNA synthetase, putative	Predicted		GO:0005839:proteasome core complex (sensu Eukaryota) (217900_at:-14.24)
GO:0005839	proteasome core complex (sensu Eukarya)	GO:0005839(Yeast);GO:0019773(Yeast);GO:0005839(Human);	PY02351	Y13180 multicatalytic endopeptidase	Known	GO:0005839:proteasome core complex (sensu Eukarya) (YOL038W:-22.61); GO:0019773:proteasome core complex, alpha-subunit complex (sensu Eukarya) (YOL038W:-9.36)	GO:0005839:proteasome core complex (sensu Eukaryota) (201114_x_at:-14.24)
GO:0005839	proteasome core complex (sensu Eukarya)	GO:0005839(Yeast);GO:0019774(Yeast);	PY02590	26s protease regulatory subunit s10b (p44) (conserved atpase domain protein 44). (thirteen-lined ground squirrel)	Predicted	GO:0005839:proteasome core complex (sensu Eukarya) (YOR259C:-22.61); GO:0019774:proteasome core complex, beta-subunit complex (sensu Eukarya) (YOR259C:-11.36)
GO:0005839	proteasome core complex (sensu Eukarya)	GO:0005839(Yeast);GO:0019774(Yeast);	PY02897	tat-binding protein homolog	Predicted	GO:0005839:proteasome core complex (sensu Eukarya) (YGL048C:-22.61); GO:0019774:proteasome core complex, beta-subunit complex (sensu Eukarya) (YGL048C:-11.36)
GO:0005839	proteasome core complex (sensu Eukarya)	GO:0005839(Yeast);GO:0019773(Yeast);GO:0019774(Yeast);	PY03078	Mov34/MPN/PAD-1 family, putative	Predicted	GO:0005839:proteasome core complex (sensu Eukarya) (YFR004W:-22.61); GO:0019773:proteasome core complex, alpha-subunit complex (sensu Eukarya) (YFR004W:-9.36); GO:0019774:proteasome core complex, beta-subunit complex (sensu Eukarya) (YFR004W:-11.36)
GO:0005839	proteasome core complex (sensu Eukarya)	GO:0005839(Yeast);GO:0019774(Yeast);GO:0005839(Human);	PY04957	proteasome subunit, beta type, 7	Known	GO:0005839:proteasome core complex (sensu Eukarya) (YOR157C:-22.61); GO:0019774:proteasome core complex, beta-subunit complex (sensu Eukarya) (YOR157C:-11.36)	GO:0005839:proteasome core complex (sensu Eukaryota) (200786_at:-14.24)
GO:0005839	proteasome core complex (sensu Eukarya)	GO:0005839(Human);	PY05001	heat shock protein	Predicted		GO:0005839:proteasome core complex (sensu Eukaryota) (208687_x_at:-14.24)
GO:0005839	proteasome core complex (sensu Eukarya)	GO:0005839(Yeast);GO:0019774(Yeast);	PY06767	proteosome PSMB5/8 protein	Known	GO:0005839:proteasome core complex (sensu Eukarya) (YPR103W:-22.61); GO:0019774:proteasome core complex, beta-subunit complex (sensu Eukarya) (YPR103W:-11.36)
GO:0005842	cytosolic large ribosomal subunit (sensu Eukarya)	GO:0005842(Yeast);	MAL13P1.209	60S ribosomal subunit porotein L18, putative	Known	GO:0005842:cytosolic large ribosomal subunit (sensu Eukarya) (YNL301C:-96.53,YOL120C:-96.53)		0		1	MAL8P1.95
GO:0005842	cytosolic large ribosomal subunit (sensu Eukarya)		MAL13P1.233	hypothetical protein	Predicted			2	PF11_0161 MAL13P1.237	0
GO:0005842	cytosolic large ribosomal subunit (sensu Eukarya)		MAL13P1.237	hypothetical protein	Predicted			1	MAL13P1.233	2	PF11_0161 PF10_0264
GO:0005842	cytosolic large ribosomal subunit (sensu Eukarya)		MAL13P1.56	m1-family aminopeptidase	Predicted			1	PFI0875w	2	PF11_0165 PF14_0678
GO:0005842	cytosolic large ribosomal subunit (sensu Eukarya)	GO:0005842(Yeast);GO:0005842(Human);	MAL13P1.92	40S ribosomal protein S15, putative	Predicted	GO:0005842:cytosolic large ribosomal subunit (sensu Eukarya) (YOL040C:-96.53)	GO:0005842:cytosolic large ribosomal subunit (sensu Eukaryota) (200819_s_at:-32.12)
GO:0005842	cytosolic large ribosomal subunit (sensu Eukarya)		MAL7P1.134	hypothetical protein	Predicted			0		3	PF07_0088 PFF0530w PFI0875w
GO:0005842	cytosolic large ribosomal subunit (sensu Eukarya)		MAL8P1.103	hypothetical protein, conserved	Predicted			0		1	PF13_0132
GO:0005842	cytosolic large ribosomal subunit (sensu Eukarya)		MAL8P1.40	RNA-binding protein, putative	Predicted			0		1	PF10_0155
GO:0005842	cytosolic large ribosomal subunit (sensu Eukarya)		MAL8P1.95	hypothetical protein	Predicted			0		2	PF10_0086 MAL13P1.209
GO:0005842	cytosolic large ribosomal subunit (sensu Eukarya)	GO:0005842(Yeast);	PF07_0088	40S ribosomal protein S5, putative	Predicted	GO:0005842:cytosolic large ribosomal subunit (sensu Eukarya) (YJR123W:-96.53)		0		1	MAL7P1.134
GO:0005842	cytosolic large ribosomal subunit (sensu Eukarya)	GO:0005842(Yeast);GO:0005842(Human);	PF08_0019	guanine nucleotide-binding protein	Predicted	GO:0005842:cytosolic large ribosomal subunit (sensu Eukarya) (YMR116C:-96.53)	GO:0005842:cytosolic large ribosomal subunit (sensu Eukaryota) (200651_at:-32.12)
GO:0005842	cytosolic large ribosomal subunit (sensu Eukarya)	GO:0005842(Yeast);GO:0005842(Human);	PF08_0075	60S ribosomal protein L13, putative	Known	GO:0005842:cytosolic large ribosomal subunit (sensu Eukarya) (YDL082W:-96.53,YMR142C:-96.53)	GO:0005842:cytosolic large ribosomal subunit (sensu Eukaryota) (208929_x_at:-32.12,214351_x_at:-32.12)
GO:0005842	cytosolic large ribosomal subunit (sensu Eukarya)	GO:0005842(Yeast);GO:0005842(Human);	PF08_0076	40S ribosomal protein S16	Predicted	GO:0005842:cytosolic large ribosomal subunit (sensu Eukarya) (YDL083C:-96.53,YMR143W:-96.53)	GO:0005842:cytosolic large ribosomal subunit (sensu Eukaryota) (213890_x_at:-32.12)
GO:0005842	cytosolic large ribosomal subunit (sensu Eukarya)	GO:0005842(Yeast);GO:0005842(Human);	PF10_0043	ribosomal protein L13, putative	Known	GO:0005842:cytosolic large ribosomal subunit (sensu Eukarya) (YIL133C:-96.53,YNL069C:-96.53)	GO:0005842:cytosolic large ribosomal subunit (sensu Eukaryota) (200716_x_at:-32.12)	0		5	PF10_0272 PF14_0231 PF14_0240 PF11_0272 PFD0770c
GO:0005842	cytosolic large ribosomal subunit (sensu Eukarya)		PF10_0086	adenylate kinase, putative	Predicted			0		1	MAL8P1.95
GO:0005842	cytosolic large ribosomal subunit (sensu Eukarya)	GO:0005842(Yeast);	PF10_0155	enolase	Predicted	GO:0005842:cytosolic large ribosomal subunit (sensu Eukarya) (YGR254W:-96.53,YHR174W:-96.53)		0		5	PF11_0507 PF14_0228 PF11_0225 PFI1105w MAL8P1.40
GO:0005842	cytosolic large ribosomal subunit (sensu Eukarya)	GO:0005842(Yeast);GO:0005842(Human);	PF10_0187	ribosomal protein L30e, putative	Known	GO:0005842:cytosolic large ribosomal subunit (sensu Eukarya) (YGL030W:-96.53)	GO:0005842:cytosolic large ribosomal subunit (sensu Eukaryota) (200062_s_at:-32.12)
GO:0005842	cytosolic large ribosomal subunit (sensu Eukarya)	GO:0005842(Yeast);GO:0005842(Human);	PF10_0264	40S ribosomal protein, putative	Predicted	GO:0005842:cytosolic large ribosomal subunit (sensu Eukarya) (YGR214W:-96.53,YLR048W:-96.53)	GO:0005842:cytosolic large ribosomal subunit (sensu Eukaryota) (213801_x_at:-32.12)	0		1	MAL13P1.237
GO:0005842	cytosolic large ribosomal subunit (sensu Eukarya)	GO:0005842(Yeast);GO:0005842(Human);	PF10_0272	ribosomal protein L3, putative	Known	GO:0005842:cytosolic large ribosomal subunit (sensu Eukarya) (YOR063W:-96.53)	GO:0005842:cytosolic large ribosomal subunit (sensu Eukaryota) (212039_x_at:-32.12)	0		7	PF14_0541 PFL1845c PF10_0043 PF11_0272 PF14_0231 PF14_0240 PFD0770c
GO:0005842	cytosolic large ribosomal subunit (sensu Eukarya)	GO:0005842(Yeast);GO:0005842(Human);	PF11_0065	ribosomal protein S4, putative	Predicted	GO:0005842:cytosolic large ribosomal subunit (sensu Eukarya) (YJR145C:-96.53)	GO:0005842:cytosolic large ribosomal subunit (sensu Eukaryota) (213347_x_at:-32.12)
GO:0005842	cytosolic large ribosomal subunit (sensu Eukarya)		PF11_0096	casein kinase II, alpha subunit, putative	Predicted			0		2	PF11_0165 PFC0975c
GO:0005842	cytosolic large ribosomal subunit (sensu Eukarya)	GO:0005842(Yeast);GO:0005842(Human);	PF11_0106	60S Ribosomal protein L36, putative	Known	GO:0005842:cytosolic large ribosomal subunit (sensu Eukarya) (YMR194W:-96.53)	GO:0005842:cytosolic large ribosomal subunit (sensu Eukaryota) (219762_s_at:-32.12)
GO:0005842	cytosolic large ribosomal subunit (sensu Eukarya)		PF11_0161	falcipain-2 precursor, putative	Predicted			1	MAL13P1.233	2	MAL13P1.237 PF14_0228
GO:0005842	cytosolic large ribosomal subunit (sensu Eukarya)		PF11_0165	falcipain 2 precursor	Predicted			0		7	PFE0350c PF14_0228 PF14_0678 PF11_0096 PFC0975c PFI0875w MAL13P1.56
GO:0005842	cytosolic large ribosomal subunit (sensu Eukarya)		PF11_0225	PfGCN20	Predicted			0		1	PF10_0155
GO:0005842	cytosolic large ribosomal subunit (sensu Eukarya)		PF11_0245	translation elongation factor EF-1, subunit alpha, putative	Predicted			0		1	PFE0350c
GO:0005842	cytosolic large ribosomal subunit (sensu Eukarya)	GO:0005842(Yeast);GO:0005842(Human);	PF11_0272	ribosomal protein S18, putative	Predicted	GO:0005842:cytosolic large ribosomal subunit (sensu Eukarya) (YML026C:-96.53)	GO:0005842:cytosolic large ribosomal subunit (sensu Eukaryota) (201049_s_at:-32.12)	0		5	PF10_0272 PF14_0231 PF14_0240 PF10_0043 PFD0770c
GO:0005842	cytosolic large ribosomal subunit (sensu Eukarya)	GO:0005842(Yeast);GO:0005842(Human);	PF11_0313	ribosomal phosphoprotein P0	Known	GO:0005842:cytosolic large ribosomal subunit (sensu Eukarya) (YLR340W:-96.53)	GO:0005842:cytosolic large ribosomal subunit (sensu Eukaryota) (201033_x_at:-32.12)
GO:0005842	cytosolic large ribosomal subunit (sensu Eukarya)		PF11_0507	antigen 332, putative	Predicted			1	PF14_0655	9	PF13_0228 PFI0190w PF13_0129 PF14_0678 PFE0465c PFF1300w PF10_0155 PF14_0228 PFI1105w
GO:0005842	cytosolic large ribosomal subunit (sensu Eukarya)	GO:0005842(Yeast);GO:0005842(Human);	PF13_0014	40S ribosomal protein S7 homologue, putative	Predicted	GO:0005842:cytosolic large ribosomal subunit (sensu Eukarya) (YOR096W:-96.53)	GO:0005842:cytosolic large ribosomal subunit (sensu Eukaryota) (200082_s_at:-32.12)
GO:0005842	cytosolic large ribosomal subunit (sensu Eukarya)	GO:0005842(Yeast);GO:0005842(Human);	PF13_0129	ribosomal protein L6 homologue, putative	Predicted	GO:0005842:cytosolic large ribosomal subunit (sensu Eukarya) (YNL067W:-96.53)	GO:0005842:cytosolic large ribosomal subunit (sensu Eukaryota) (200032_s_at:-32.12)	0		1	PF11_0507
GO:0005842	cytosolic large ribosomal subunit (sensu Eukarya)	GO:0005842(Yeast);GO:0005842(Human);	PF13_0132	60S ribosomal protein L23a, putative	Known	GO:0005842:cytosolic large ribosomal subunit (sensu Eukarya) (YOL127W:-96.53)	GO:0005842:cytosolic large ribosomal subunit (sensu Eukaryota) (213084_x_at:-32.12)	0		1	MAL8P1.103
GO:0005842	cytosolic large ribosomal subunit (sensu Eukarya)	GO:0005842(Yeast);GO:0005842(Human);	PF13_0213	60S ribosomal subunit protein L6e, putative	Known	GO:0005842:cytosolic large ribosomal subunit (sensu Eukarya) (YLR448W:-96.53,YML073C:-96.53)	GO:0005842:cytosolic large ribosomal subunit (sensu Eukaryota) (200034_s_at:-32.12)	0		1	PFI0875w
GO:0005842	cytosolic large ribosomal subunit (sensu Eukarya)	GO:0005842(Yeast);GO:0005842(Human);	PF13_0224	60S ribosomal subunit protein L18, putative	Known	GO:0005842:cytosolic large ribosomal subunit (sensu Eukarya) (YMR242C:-96.53)	GO:0005842:cytosolic large ribosomal subunit (sensu Eukaryota) (200869_at:-32.12)
GO:0005842	cytosolic large ribosomal subunit (sensu Eukarya)	GO:0005842(Yeast);GO:0005842(Human);	PF13_0228	40S ribosomal subunit protein S6, putative	Predicted	GO:0005842:cytosolic large ribosomal subunit (sensu Eukarya) (YPL090C:-96.53)	GO:0005842:cytosolic large ribosomal subunit (sensu Eukaryota) (209134_s_at:-32.12)	1	PFE1005w	6	PF14_0191 PFI0875w PFF1300w PF11_0507 PF14_0241 PFB0100c
GO:0005842	cytosolic large ribosomal subunit (sensu Eukarya)	GO:0005842(Yeast);GO:0005842(Human);	PF14_0083	ribosomal protein S8e, putative	Predicted	GO:0005842:cytosolic large ribosomal subunit (sensu Eukarya) (YBL072C:-96.53)	GO:0005842:cytosolic large ribosomal subunit (sensu Eukaryota) (200781_s_at:-32.12,200858_s_at:-32.12)
GO:0005842	cytosolic large ribosomal subunit (sensu Eukarya)	GO:0005842(Yeast);	PF14_0141	ribosomal protein L10, putative	Known	GO:0005842:cytosolic large ribosomal subunit (sensu Eukarya) (YLR075W:-96.53)
GO:0005842	cytosolic large ribosomal subunit (sensu Eukarya)		PF14_0191	hypothetical protein	Predicted			0		3	PF13_0228 PFI0875w PFF1300w
GO:0005842	cytosolic large ribosomal subunit (sensu Eukarya)		PF14_0228	hypothetical protein	Predicted			0		5	PF11_0161 PF11_0165 PF11_0507 PF10_0155 PFI1105w
GO:0005842	cytosolic large ribosomal subunit (sensu Eukarya)	GO:0005842(Yeast);GO:0005842(Human);	PF14_0230	Ribosomal protein family L5, putative	Known	GO:0005842:cytosolic large ribosomal subunit (sensu Eukarya) (YPL131W:-96.53)	GO:0005842:cytosolic large ribosomal subunit (sensu Eukaryota) (213080_x_at:-32.12)	0		2	PFE0845c PF14_0678
GO:0005842	cytosolic large ribosomal subunit (sensu Eukarya)	GO:0005842(Yeast);GO:0005842(Human);	PF14_0231	ribosomal protein L7a, putative	Known	GO:0005842:cytosolic large ribosomal subunit (sensu Eukarya) (YHL033C:-96.53,YLL045C:-96.53)	GO:0005842:cytosolic large ribosomal subunit (sensu Eukaryota) (217740_x_at:-32.12)	0		5	PF10_0272 PF10_0043 PF11_0272 PF14_0240 PFD0770c
GO:0005842	cytosolic large ribosomal subunit (sensu Eukarya)	GO:0005842(Yeast);GO:0005842(Human);	PF14_0240	ribosomal protein L21e, putative	Known	GO:0005842:cytosolic large ribosomal subunit (sensu Eukarya) (YBR191W:-96.53,YPL079W:-96.53)	GO:0005842:cytosolic large ribosomal subunit (sensu Eukaryota) (200012_x_at:-32.12)	0		5	PF10_0272 PF14_0231 PF10_0043 PF11_0272 PFD0770c
GO:0005842	cytosolic large ribosomal subunit (sensu Eukarya)	GO:0005842(Yeast);	PF14_0241	basic transcription factor 3b, putative	Predicted	GO:0005842:cytosolic large ribosomal subunit (sensu Eukarya) (YPL037C:-96.53)		0		1	PF13_0228
GO:0005842	cytosolic large ribosomal subunit (sensu Eukarya)	GO:0005842(Yeast);GO:0005842(Human);	PF14_0391	ribosomal protein L1, putative	Known	GO:0005842:cytosolic large ribosomal subunit (sensu Eukarya) (YPL220W:-96.53)	GO:0005842:cytosolic large ribosomal subunit (sensu Eukaryota) (200036_s_at:-32.12)
GO:0005842	cytosolic large ribosomal subunit (sensu Eukarya)	GO:0005842(Yeast);GO:0005842(Human);	PF14_0448	ribosomal protein S2, putative	Predicted	GO:0005842:cytosolic large ribosomal subunit (sensu Eukarya) (YGL123W:-96.53)	GO:0005842:cytosolic large ribosomal subunit (sensu Eukaryota) (221798_x_at:-32.12)
GO:0005842	cytosolic large ribosomal subunit (sensu Eukarya)	GO:0005842(Yeast);	PF14_0486	elongation factor 2	Predicted	GO:0005842:cytosolic large ribosomal subunit (sensu Eukarya) (YOR133W:-96.53)		1	PF14_0517	1	PFE0465c
GO:0005842	cytosolic large ribosomal subunit (sensu Eukarya)		PF14_0517	peptidase, putative	Predicted			1	PF14_0486	0
GO:0005842	cytosolic large ribosomal subunit (sensu Eukarya)		PF14_0541	V-type H(+)-translocating pyrophosphatase, putative	Predicted			0		1	PF10_0272
GO:0005842	cytosolic large ribosomal subunit (sensu Eukarya)	GO:0005842(Yeast);GO:0005842(Human);	PF14_0579	ribosomal protein L27, putative	Known	GO:0005842:cytosolic large ribosomal subunit (sensu Eukarya) (YDR471W:-96.53,YHR010W:-96.53)	GO:0005842:cytosolic large ribosomal subunit (sensu Eukaryota) (200025_s_at:-32.12)
GO:0005842	cytosolic large ribosomal subunit (sensu Eukarya)	GO:0005842(Yeast);	PF14_0655	RNA helicase-1, putative	Predicted	GO:0005842:cytosolic large ribosomal subunit (sensu Eukarya) (YJL138C:-96.53)		1	PF11_0507	1	PF14_0678
GO:0005842	cytosolic large ribosomal subunit (sensu Eukarya)		PF14_0678	exported protein 2	Predicted			0		7	PFE0845c PF11_0165 PF14_0230 PF11_0507 PFE0465c PF14_0655 MAL13P1.56
GO:0005842	cytosolic large ribosomal subunit (sensu Eukarya)		PFB0100c	knob associated histidine-rich protein	Predicted			0		1	PF13_0228
GO:0005842	cytosolic large ribosomal subunit (sensu Eukarya)		PFC0975c	cyclophilin (PFCYP19)	Predicted			0		2	PF11_0165 PF11_0096
GO:0005842	cytosolic large ribosomal subunit (sensu Eukarya)	GO:0005842(Yeast);GO:0005842(Human);	PFC1020c	40S ribosomal protein S3A, putative	Predicted	GO:0005842:cytosolic large ribosomal subunit (sensu Eukarya) (YLR441C:-96.53,YML063W:-96.53)	GO:0005842:cytosolic large ribosomal subunit (sensu Eukaryota) (212391_x_at:-32.12)
GO:0005842	cytosolic large ribosomal subunit (sensu Eukarya)	GO:0005842(Yeast);GO:0005842(Human);	PFD0770c	ribosomal protein L15	Predicted	GO:0005842:cytosolic large ribosomal subunit (sensu Eukarya) (YLR029C:-96.53)	GO:0005842:cytosolic large ribosomal subunit (sensu Eukaryota) (221475_s_at:-32.12)	0		5	PF10_0272 PF14_0231 PF14_0240 PF10_0043 PF11_0272
GO:0005842	cytosolic large ribosomal subunit (sensu Eukarya)	GO:0005842(Yeast);GO:0005842(Human);	PFE0350c	60S ribosomal subunit protein L4/L1, putative	Predicted	GO:0005842:cytosolic large ribosomal subunit (sensu Eukarya) (YBR031W:-96.53)	GO:0005842:cytosolic large ribosomal subunit (sensu Eukaryota) (200089_s_at:-32.12)	0		2	PF11_0245 PF11_0165
GO:0005842	cytosolic large ribosomal subunit (sensu Eukarya)		PFE0465c	RNA polymerase I	Predicted			0		3	PF14_0678 PF11_0507 PF14_0486
GO:0005842	cytosolic large ribosomal subunit (sensu Eukarya)	GO:0005842(Yeast);GO:0005842(Human);	PFE0845c	60S ribosomal subunit protein L8, putative	Predicted	GO:0005842:cytosolic large ribosomal subunit (sensu Eukarya) (YFR031C-A:-96.53)	GO:0005842:cytosolic large ribosomal subunit (sensu Eukaryota) (200936_at:-32.12)	0		2	PF14_0230 PF14_0678
GO:0005842	cytosolic large ribosomal subunit (sensu Eukarya)		PFE0865c	splicing factor, putative	Predicted			0		1	PFE0885w
GO:0005842	cytosolic large ribosomal subunit (sensu Eukarya)		PFE0885w	eukaryotic translation initiation factor 3 subunit, putative	Predicted			0		3	PFI0875w PFE1050w PFE0865c
GO:0005842	cytosolic large ribosomal subunit (sensu Eukarya)	GO:0005842(Yeast);GO:0005842(Human);	PFE0975c	40S ribosomal subunit protein S24, putative	Predicted	GO:0005842:cytosolic large ribosomal subunit (sensu Eukarya) (YER074W:-96.53)	GO:0005842:cytosolic large ribosomal subunit (sensu Eukaryota) (200061_s_at:-32.12)
GO:0005842	cytosolic large ribosomal subunit (sensu Eukarya)	GO:0005842(Yeast);GO:0005842(Human);	PFE1005w	40S ribosomal subunit protein S9, putative	Predicted	GO:0005842:cytosolic large ribosomal subunit (sensu Eukarya) (YBR189W:-96.53)	GO:0005842:cytosolic large ribosomal subunit (sensu Eukaryota) (217747_s_at:-32.12)	1	PF13_0228	0
GO:0005842	cytosolic large ribosomal subunit (sensu Eukarya)	GO:0005842(Yeast);	PFE1050w	adenosylhomocysteinase(S-adenosyl-L-homocysteine hydrolase)	Predicted	GO:0005842:cytosolic large ribosomal subunit (sensu Eukarya) (YER043C:-96.53)		0		1	PFE0885w
GO:0005842	cytosolic large ribosomal subunit (sensu Eukarya)	GO:0005842(Human);	PFE1405c	eukaryotic translation initiation factor 3, subunit 6	Predicted		GO:0005842:cytosolic large ribosomal subunit (sensu Eukaryota) (208697_s_at:-32.12)	0		1	PFI0875w
GO:0005842	cytosolic large ribosomal subunit (sensu Eukarya)		PFF0530w	transketolase, putative	Predicted			0		2	MAL7P1.134 PFI0875w
GO:0005842	cytosolic large ribosomal subunit (sensu Eukarya)		PFF1300w	pyruvate kinase, putative	Predicted			0		4	PF13_0228 PF14_0191 PF11_0507 PFI0875w
GO:0005842	cytosolic large ribosomal subunit (sensu Eukarya)	GO:0005842(Yeast);GO:0005842(Human);	PFI0190w	ribosomal protein L32, putative	Predicted	GO:0005842:cytosolic large ribosomal subunit (sensu Eukarya) (YBL092W:-96.53)	GO:0005842:cytosolic large ribosomal subunit (sensu Eukaryota) (200674_s_at:-32.12)	0		1	PF11_0507
GO:0005842	cytosolic large ribosomal subunit (sensu Eukarya)	GO:0005842(Yeast);	PFI0875w	Heat shock protein	Predicted	GO:0005842:cytosolic large ribosomal subunit (sensu Eukarya) (YNL209W:-96.53)		1	MAL13P1.56	9	PF13_0213 PF13_0228 PF14_0191 PF11_0165 PFE1405c PFF0530w PFF1300w MAL7P1.134 PFE0885w
GO:0005842	cytosolic large ribosomal subunit (sensu Eukarya)	GO:0005842(Yeast);	PFI1105w	Phosphoglycerate kinase	Predicted	GO:0005842:cytosolic large ribosomal subunit (sensu Eukarya) (YCR012W:-96.53)		0		3	PF11_0507 PF14_0228 PF10_0155
GO:0005842	cytosolic large ribosomal subunit (sensu Eukarya)	GO:0005842(Yeast);	PFL0210c	eukaryotic initiation factor 5a, putative	Predicted	GO:0005842:cytosolic large ribosomal subunit (sensu Eukarya) (YEL034W:-96.53)
GO:0005842	cytosolic large ribosomal subunit (sensu Eukarya)		PFL1845c	calcyclin binding protein, putative	Predicted			0		1	PF10_0272
GO:0005842	cytosolic large ribosomal subunit (sensu Eukarya)	GO:0005842(Yeast);GO:0005842(Human);	PY00659	Ribosomal protein L10, putative	Known	GO:0005842:cytosolic large ribosomal subunit (sensu Eukarya) (YLR340W:-96.53)	GO:0005842:cytosolic large ribosomal subunit (sensu Eukaryota) (201033_x_at:-32.12)
GO:0005842	cytosolic large ribosomal subunit (sensu Eukarya)	GO:0005842(Human);	PY01281	hypothetical protein	Predicted		GO:0005842:cytosolic large ribosomal subunit (sensu Eukaryota) (208697_s_at:-32.12)
GO:0005842	cytosolic large ribosomal subunit (sensu Eukarya)	GO:0005842(Yeast);	PY01390	Eukaryotic ribosomal protein L18, putative	Known	GO:0005842:cytosolic large ribosomal subunit (sensu Eukarya) (YNL301C:-96.53,YOL120C:-96.53)
GO:0005842	cytosolic large ribosomal subunit (sensu Eukarya)	GO:0005842(Yeast);GO:0005842(Human);	PY02291	40S ribosomal protein S3a-related	Predicted	GO:0005842:cytosolic large ribosomal subunit (sensu Eukarya) (YLR441C:-96.53,YML063W:-96.53)	GO:0005842:cytosolic large ribosomal subunit (sensu Eukaryota) (212391_x_at:-32.12)
GO:0005842	cytosolic large ribosomal subunit (sensu Eukarya)	GO:0005842(Yeast);	PY02893	adenosylhomocysteinase	Predicted	GO:0005842:cytosolic large ribosomal subunit (sensu Eukarya) (YER043C:-96.53)
GO:0005842	cytosolic large ribosomal subunit (sensu Eukarya)	GO:0005842(Yeast);	PY04360	RNA helicase-1	Predicted	GO:0005842:cytosolic large ribosomal subunit (sensu Eukarya) (YJL138C:-96.53)
GO:0005842	cytosolic large ribosomal subunit (sensu Eukarya)	GO:0005842(Yeast);	PY04547	phosphoglycerate kinase	Predicted	GO:0005842:cytosolic large ribosomal subunit (sensu Eukarya) (YCR012W:-96.53)
GO:0005842	cytosolic large ribosomal subunit (sensu Eukarya)	GO:0005842(Yeast);	PY05001	heat shock protein	Predicted	GO:0005842:cytosolic large ribosomal subunit (sensu Eukarya) (YNL209W:-96.53)
GO:0005842	cytosolic large ribosomal subunit (sensu Eukarya)	GO:0005842(Yeast);	PY05356	elongation factor 2	Predicted	GO:0005842:cytosolic large ribosomal subunit (sensu Eukarya) (YOR133W:-96.53)
GO:0005842	cytosolic large ribosomal subunit (sensu Eukarya)	GO:0005842(Yeast);GO:0005842(Human);	PY05881	ribosomal protein L3, putative	Known	GO:0005842:cytosolic large ribosomal subunit (sensu Eukarya) (YOR063W:-96.53)	GO:0005842:cytosolic large ribosomal subunit (sensu Eukaryota) (212039_x_at:-32.12)
GO:0005842	cytosolic large ribosomal subunit (sensu Eukarya)	GO:0005842(Yeast);GO:0005842(Human);	PY06059	ribosomal protein S2, putative	Predicted	GO:0005842:cytosolic large ribosomal subunit (sensu Eukarya) (YGR214W:-96.53,YLR048W:-96.53)	GO:0005842:cytosolic large ribosomal subunit (sensu Eukaryota) (213801_x_at:-32.12)
GO:0005842	cytosolic large ribosomal subunit (sensu Eukarya)	GO:0005842(Yeast);GO:0005842(Human);	PY06225	ribosomal protein L4/L1 family, putative	Predicted	GO:0005842:cytosolic large ribosomal subunit (sensu Eukarya) (YBR031W:-96.53)	GO:0005842:cytosolic large ribosomal subunit (sensu Eukaryota) (200089_s_at:-32.12)
GO:0005842	cytosolic large ribosomal subunit (sensu Eukarya)	GO:0005842(Yeast);GO:0005842(Human);	PY06397	Ribosomal protein S6e, putative	Predicted	GO:0005842:cytosolic large ribosomal subunit (sensu Eukarya) (YPL090C:-96.53)	GO:0005842:cytosolic large ribosomal subunit (sensu Eukaryota) (209134_s_at:-32.12)
GO:0005842	cytosolic large ribosomal subunit (sensu Eukarya)	GO:0005842(Yeast);GO:0005842(Human);	PY06460	60S ribosomal protein L7a	Known	GO:0005842:cytosolic large ribosomal subunit (sensu Eukarya) (YHL033C:-96.53,YLL045C:-96.53)	GO:0005842:cytosolic large ribosomal subunit (sensu Eukaryota) (217740_x_at:-32.12)
GO:0005842	cytosolic large ribosomal subunit (sensu Eukarya)	GO:0005842(Yeast);	PY06644	enolase	Predicted	GO:0005842:cytosolic large ribosomal subunit (sensu Eukarya) (YGR254W:-96.53,YHR174W:-96.53)
GO:0006082	organic acid metabolism		MAL13P1.233	hypothetical protein	Predicted			2	PF11_0161 PFE0195w	1	PF14_0324
GO:0006082	organic acid metabolism	GO:0006428(Human);GO:0009070(Human);	MAL13P1.283	TCP1 chaperonin delta subunit, putative	Predicted		GO:0006428:isoleucyl-tRNA aminoacylation (200877_at:-3.97); GO:0009070:serine family amino acid biosynthesis (200877_at:-7.50)
GO:0006082	organic acid metabolism	GO:0043038(Yeast);GO:0043039(Yeast);GO:0006418(Yeast);GO:0006428(Human);GO:0009070(Human);	MAL13P1.83	hypothetical protein	Predicted	GO:0043038:amino acid activation (YKL205W:-16.32); GO:0043039:tRNA aminoacylation (YKL205W:-16.32); GO:0006418:tRNA aminoacylation for protein translation (YKL205W:-16.32)	GO:0006428:isoleucyl-tRNA aminoacylation (212160_at:-3.97); GO:0009070:serine family amino acid biosynthesis (212160_at:-7.50)
GO:0006082	organic acid metabolism	GO:0019752(Yeast);GO:0006082(Yeast);	MAL13P1.92	40S ribosomal protein S15, putative	Predicted	GO:0019752:carboxylic acid metabolism (YOL040C:-11.02); GO:0006082:organic acid metabolism (YOL040C:-11.02)
GO:0006082	organic acid metabolism	GO:0043038(Yeast);GO:0043039(Yeast);GO:0006418(Yeast);GO:0006760(Human);GO:0006428(Human);GO:0009070(Human);	MAL7P1.122	conserved GTP-binding protein, putative	Predicted	GO:0043038:amino acid activation (YBR025C:-16.32); GO:0043039:tRNA aminoacylation (YBR025C:-16.32); GO:0006418:tRNA aminoacylation for protein translation (YBR025C:-16.32)	GO:0006760:folic acid and derivative metabolism (219293_s_at:-6.66); GO:0006428:isoleucyl-tRNA aminoacylation (219293_s_at:-3.97); GO:0009070:serine family amino acid biosynthesis (219293_s_at:-7.50)
GO:0006082	organic acid metabolism		MAL7P1.134	hypothetical protein	Predicted			0		6	PF14_0341 PF07_0088 PF13_0322 PFF0530w PFI0875w PFL0815w
GO:0006082	organic acid metabolism		MAL8P1.103	hypothetical protein, conserved	Predicted			0		2	PF13_0132 PF14_0152
GO:0006082	organic acid metabolism	GO:0043038(Yeast);GO:0043039(Yeast);GO:0006418(Yeast);GO:0006428(Human);GO:0009070(Human);	MAL8P1.125	tyrosyl-tRNA synthetase, putative	Known	GO:0043038:amino acid activation (YGR185C:-16.32); GO:0043039:tRNA aminoacylation (YGR185C:-16.32); GO:0006418:tRNA aminoacylation for protein translation (YGR185C:-16.32)	GO:0006428:isoleucyl-tRNA aminoacylation (212048_s_at:-3.97); GO:0009070:serine family amino acid biosynthesis (212048_s_at:-7.50)
GO:0006082	organic acid metabolism	GO:0009081(Yeast);	MAL8P1.156	hypothetical protein	Predicted	GO:0009081:branched chain family amino acid metabolism (YER003C:-7.81)
GO:0006082	organic acid metabolism	GO:0009072(Yeast);GO:0019752(Yeast);GO:0006082(Yeast);GO:0009081(Human);GO:0006090(Human);GO:0009069(Human);	MAL8P1.17	disulfide isomerase precursor, putative	Predicted	GO:0009072:aromatic amino acid family metabolism (YCL043C:-10.29); GO:0019752:carboxylic acid metabolism (YCL043C:-11.02); GO:0006082:organic acid metabolism (YCL043C:-11.02)	GO:0009081:branched chain family amino acid metabolism (219518_s_at:-6.20); GO:0006090:pyruvate metabolism (200654_at:-7.33); GO:0009069:serine family amino acid metabolism (200654_at:-9.66)	1	PF14_0191	12	PFI1105w PF11_0055 PF11_0165 PF08_0060 PF10_0155 PF11_0507 PF11_0069 PF13_0322 PF14_0598 MAL8P1.23 PF13_0156 PFE0040c
GO:0006082	organic acid metabolism		MAL8P1.23	ubiquitin-protein ligase 1, putative	Predicted			5	PF08_0087 PFI0875w PFF1300w PF13_0228 PF14_0191	19	PFE0845c PF14_0230 PF08_0060 PFB0115w PFE0915c PF11_0507 PFE0350c PFL0335c PF13_0213 MAL8P1.17 PFL0815w PF14_0442 PF14_0758 PF13_0102 PF14_0598 PF14_0678 PFL1855w PF14_0198 PFE0040c
GO:0006082	organic acid metabolism	GO:0009072(Yeast);	PF07_0020	hypothetical protein	Predicted	GO:0009072:aromatic amino acid family metabolism (YBR236C:-10.29)		0		1	PFE0040c
GO:0006082	organic acid metabolism		PF07_0033	Cg4	Predicted			0		1	PFL1245w
GO:0006082	organic acid metabolism	GO:0019752(Yeast);GO:0006082(Yeast);GO:0009070(Human);GO:0009069(Human);	PF07_0088	40S ribosomal protein S5, putative	Predicted	GO:0019752:carboxylic acid metabolism (YJR123W:-11.02); GO:0006082:organic acid metabolism (YJR123W:-11.02)	GO:0009070:serine family amino acid biosynthesis (200024_at:-7.50); GO:0009069:serine family amino acid metabolism (200024_at:-9.66)	0		2	PF14_0341 MAL7P1.134
GO:0006082	organic acid metabolism	GO:0006760(Human);GO:0006428(Human);	PF07_0112	proteasome subunit alpha type 5, putative	Predicted		GO:0006760:folic acid and derivative metabolism (201274_at:-6.66); GO:0006428:isoleucyl-tRNA aminoacylation (201274_at:-3.97)	0		2	PF11_0507 PF11_0069
GO:0006082	organic acid metabolism	GO:0019752(Yeast);GO:0006082(Yeast);	PF08_0019	guanine nucleotide-binding protein	Predicted	GO:0019752:carboxylic acid metabolism (YMR116C:-11.02); GO:0006082:organic acid metabolism (YMR116C:-11.02)
GO:0006082	organic acid metabolism		PF08_0060	asparagine-rich antigen	Predicted			3	PFI0875w PF13_0354 PFC0350c	13	PF14_0329 PF11_0055 PFL0815w PF13_0156 PF11_0507 PFF1300w MAL8P1.17 PF13_0322 PFL0210c PF14_0315 MAL8P1.23 PF14_0198 PF08_0075
GO:0006082	organic acid metabolism		PF08_0075	60S ribosomal protein L13, putative	Predicted			0		1	PF08_0060
GO:0006082	organic acid metabolism	GO:0009081(Yeast);GO:0019752(Yeast);GO:0006082(Yeast);	PF08_0076	40S ribosomal protein S16	Predicted	GO:0009081:branched chain family amino acid metabolism (YMR143W:-7.81); GO:0019752:carboxylic acid metabolism (YDL083C:-11.02,YMR143W:-11.02); GO:0006082:organic acid metabolism (YDL083C:-11.02,YMR143W:-11.02)
GO:0006082	organic acid metabolism		PF08_0087	importin alpha, putative	Predicted			1	MAL8P1.23	4	PF13_0228 PF14_0191 PFI0875w PFF1300w
GO:0006082	organic acid metabolism	GO:0009081(Yeast);	PF08_0095	dihydropteroate synthetase	Known	GO:0009081:branched chain family amino acid metabolism (YNL256W:-7.81)
GO:0006082	organic acid metabolism	GO:0006760(Human);	PF08_0131	1-cys peroxidoxin	Predicted		GO:0006760:folic acid and derivative metabolism (200844_s_at:-6.66)
GO:0006082	organic acid metabolism	GO:0019752(Yeast);GO:0006082(Yeast);GO:0006633(Human);GO:0006552(Human);GO:0006551(Human);GO:0009070(Human);	PF10_0016	acyl CoA binding protein, putative	Known	GO:0019752:carboxylic acid metabolism (YGR037C:-11.02); GO:0006082:organic acid metabolism (YGR037C:-11.02)	GO:0006633:fatty acid biosynthesis (209389_x_at:-7.15); GO:0006552:leucine catabolism (209389_x_at:-5.05); GO:0006551:leucine metabolism (209389_x_at:-5.05); GO:0009070:serine family amino acid biosynthesis (209389_x_at:-7.50)
GO:0006082	organic acid metabolism		PF10_0041	U5 small nuclear ribonuclear protein, putative	Predicted			0		4	PF11_0507 PF14_0678 PFE0040c PFI0570w
GO:0006082	organic acid metabolism	GO:0043038(Yeast);GO:0009081(Yeast);GO:0019752(Yeast);GO:0006082(Yeast);GO:0043039(Yeast);GO:0006418(Yeast);	PF10_0043	ribosomal protein L13, putative	Predicted	GO:0043038:amino acid activation (YIL133C:-16.32); GO:0009081:branched chain family amino acid metabolism (YIL133C:-7.81,YNL069C:-7.81); GO:0019752:carboxylic acid metabolism (YIL133C:-11.02,YNL069C:-11.02); GO:0006082:organic acid metabolism (YIL133C:-11.02,YNL069C:-11.02); GO:0043039:tRNA aminoacylation (YIL133C:-16.32); GO:0006418:tRNA aminoacylation for protein translation (YIL133C:-16.32)		0		5	PF11_0200 PF10_0272 PF14_0231 PF14_0758 PFD0770c
GO:0006082	organic acid metabolism	GO:0043038(Yeast);GO:0009081(Yeast);GO:0019752(Yeast);GO:0006082(Yeast);GO:0043039(Yeast);GO:0006418(Yeast);	PF10_0086	adenylate kinase, putative	Predicted	GO:0043038:amino acid activation (YDR226W:-16.32); GO:0009081:branched chain family amino acid metabolism (YDR226W:-7.81); GO:0019752:carboxylic acid metabolism (YDR226W:-11.02); GO:0006082:organic acid metabolism (YDR226W:-11.02); GO:0043039:tRNA aminoacylation (YDR226W:-16.32); GO:0006418:tRNA aminoacylation for protein translation (YDR226W:-16.32)		0		1	PFE0040c
GO:0006082	organic acid metabolism	GO:0043038(Yeast);GO:0043039(Yeast);GO:0006418(Yeast);	PF10_0087	diphthine synthase	Predicted	GO:0043038:amino acid activation (YLR172C:-16.32); GO:0043039:tRNA aminoacylation (YLR172C:-16.32); GO:0006418:tRNA aminoacylation for protein translation (YLR172C:-16.32)
GO:0006082	organic acid metabolism	GO:0043038(Yeast);GO:0043039(Yeast);GO:0006418(Yeast);GO:0006428(Human);	PF10_0103	eukaryotic translation initiation factor 2, beta, putative	Predicted	GO:0043038:amino acid activation (YPL237W:-16.32); GO:0043039:tRNA aminoacylation (YPL237W:-16.32); GO:0006418:tRNA aminoacylation for protein translation (YPL237W:-16.32)	GO:0006428:isoleucyl-tRNA aminoacylation (208726_s_at:-3.97)
GO:0006082	organic acid metabolism	GO:0009070(Human);	PF10_0121	hypoxanthine phosphoribosyltransferase	Predicted		GO:0009070:serine family amino acid biosynthesis (202854_at:-7.50)
GO:0006082	organic acid metabolism	GO:0009081(Yeast);GO:0019752(Yeast);GO:0006082(Yeast);	PF10_0123	GMP synthetase	Predicted	GO:0009081:branched chain family amino acid metabolism (YMR217W:-7.81); GO:0019752:carboxylic acid metabolism (YMR217W:-11.02); GO:0006082:organic acid metabolism (YMR217W:-11.02)
GO:0006082	organic acid metabolism	GO:0009070(Human);	PF10_0149	cysteine -- tRNA ligase, putative	Known		GO:0009070:serine family amino acid biosynthesis (212971_at:-7.50)
GO:0006082	organic acid metabolism	GO:0009081(Human);	PF10_0150	methionine aminopeptidase, putative	Predicted		GO:0009081:branched chain family amino acid metabolism (212673_at:-6.20)	0		4	PFI0875w PF13_0213 PF13_0228 PFE0040c
GO:0006082	organic acid metabolism	GO:0009081(Yeast);	PF10_0153	hsp60	Predicted	GO:0009081:branched chain family amino acid metabolism (YLR259C:-7.81)
GO:0006082	organic acid metabolism	GO:0009066(Yeast);GO:0019752(Yeast);GO:0006082(Yeast);GO:0006601(Human);GO:0006600(Human);GO:0009070(Human);	PF10_0155	enolase	Known	GO:0009066:aspartate family amino acid metabolism (YGR254W:-24.24); GO:0019752:carboxylic acid metabolism (YGR254W:-11.02,YHR174W:-11.02); GO:0006082:organic acid metabolism (YGR254W:-11.02,YHR174W:-11.02)	GO:0006601:creatine biosynthesis (204483_at:-3.81); GO:0006600:creatine metabolism (204483_at:-3.81); GO:0009070:serine family amino acid biosynthesis (217294_s_at:-7.50)	1	PF14_0598	8	PFI1105w PFE0040c PFE1355c PF14_0315 PF11_0507 PF13_0156 MAL8P1.17 PF11_0069
GO:0006082	organic acid metabolism	GO:0019752(Yeast);GO:0006082(Yeast);	PF10_0187	ribosomal protein L30e, putative	Predicted	GO:0019752:carboxylic acid metabolism (YGL030W:-11.02); GO:0006082:organic acid metabolism (YGL030W:-11.02)
GO:0006082	organic acid metabolism	GO:0043038(Yeast);GO:0019752(Yeast);GO:0006082(Yeast);GO:0043039(Yeast);GO:0006418(Yeast);	PF10_0264	40S ribosomal protein, putative	Predicted	GO:0043038:amino acid activation (YGR214W:-16.32); GO:0019752:carboxylic acid metabolism (YLR048W:-11.02); GO:0006082:organic acid metabolism (YLR048W:-11.02); GO:0043039:tRNA aminoacylation (YGR214W:-16.32); GO:0006418:tRNA aminoacylation for protein translation (YGR214W:-16.32)		0		1	PFL0815w
GO:0006082	organic acid metabolism	GO:0043038(Yeast);GO:0009081(Yeast);GO:0019752(Yeast);GO:0006082(Yeast);GO:0043039(Yeast);GO:0006418(Yeast);	PF10_0272	ribosomal protein L3, putative	Predicted	GO:0043038:amino acid activation (YOR063W:-16.32); GO:0009081:branched chain family amino acid metabolism (YOR063W:-7.81); GO:0019752:carboxylic acid metabolism (YOR063W:-11.02); GO:0006082:organic acid metabolism (YOR063W:-11.02); GO:0043039:tRNA aminoacylation (YOR063W:-16.32); GO:0006418:tRNA aminoacylation for protein translation (YOR063W:-16.32)		0		6	PFL1845c PF11_0200 PF10_0043 PF14_0231 PF14_0758 PFD0770c
GO:0006082	organic acid metabolism		PF10_0322	S-adenosylmethionine decarboxylase-ornithine decarboxylase	Predicted			0		5	PF14_0329 PF11_0507 PF14_0678 PFE0465c PF13_0156
GO:0006082	organic acid metabolism		PF10_0323	hypothetical protein	Predicted			0		3	PFL0815w PFF1095w PFE0040c
GO:0006082	organic acid metabolism		PF10_0380	trophozoite antigen R45, putative	Predicted			0		2	PFB0115w PF14_0598
GO:0006082	organic acid metabolism	GO:0008652(Yeast);GO:0009073(Yeast);GO:0009072(Yeast);GO:0019752(Yeast);GO:0006082(Yeast);	PF11_0048	casein kinase II beta chain, putative	Predicted	GO:0008652:amino acid biosynthesis (YGL019W:-20.04); GO:0009073:aromatic amino acid family biosynthesis (YGL019W:-8.94); GO:0009072:aromatic amino acid family metabolism (YGL019W:-10.29); GO:0019752:carboxylic acid metabolism (YGL019W:-11.02); GO:0006082:organic acid metabolism (YGL019W:-11.02)
GO:0006082	organic acid metabolism	GO:0043038(Yeast);GO:0043039(Yeast);GO:0006418(Yeast);	PF11_0051	phenylalanine -- tRNA ligase, putative	Known	GO:0043038:amino acid activation (YLR060W:-16.32); GO:0043039:tRNA aminoacylation (YLR060W:-16.32); GO:0006418:tRNA aminoacylation for protein translation (YLR060W:-16.32)
GO:0006082	organic acid metabolism		PF11_0055	hypothetical protein	Predicted			0		3	MAL8P1.17 PF08_0060 PF13_0322
GO:0006082	organic acid metabolism	GO:0019752(Yeast);GO:0006082(Yeast);	PF11_0065	ribosomal protein S4, putative	Predicted	GO:0019752:carboxylic acid metabolism (YJR145C:-11.02); GO:0006082:organic acid metabolism (YJR145C:-11.02)		0		2	PF13_0157 PFE0040c
GO:0006082	organic acid metabolism		PF11_0069	hypothetical protein	Predicted			1	PF14_0231	11	PFI1105w PF07_0112 PF14_0324 PF10_0155 PF11_0507 PFI1090w PFE0195w PF14_0152 PF13_0156 PFE0040c MAL8P1.17
GO:0006082	organic acid metabolism	GO:0043038(Yeast);GO:0043039(Yeast);GO:0006418(Yeast);	PF11_0071	RuvB DNA helicase, putative	Predicted	GO:0043038:amino acid activation (YDR190C:-16.32); GO:0043039:tRNA aminoacylation (YDR190C:-16.32); GO:0006418:tRNA aminoacylation for protein translation (YDR190C:-16.32)
GO:0006082	organic acid metabolism		PF11_0096	casein kinase II, alpha subunit, putative	Predicted			0		2	PF11_0165 PFC0975c
GO:0006082	organic acid metabolism	GO:0006601(Human);GO:0006600(Human);GO:0006633(Human);	PF11_0161	falcipain-2 precursor, putative	Predicted		GO:0006601:creatine biosynthesis (203657_s_at:-3.81); GO:0006600:creatine metabolism (203657_s_at:-3.81); GO:0006633:fatty acid biosynthesis (202450_s_at:-7.15)	2	PF14_0324 MAL13P1.233	1	PFE0195w
GO:0006082	organic acid metabolism	GO:0006601(Human);GO:0006600(Human);GO:0006633(Human);	PF11_0165	falcipain 2 precursor	Predicted		GO:0006601:creatine biosynthesis (203657_s_at:-3.81); GO:0006600:creatine metabolism (203657_s_at:-3.81); GO:0006633:fatty acid biosynthesis (202450_s_at:-7.15)	0		11	MAL8P1.17 PF14_0598 PF14_0678 PF14_0315 PFE0350c PF14_0442 PF14_0758 PFE0040c PF11_0096 PFC0975c PFI0875w
GO:0006082	organic acid metabolism		PF11_0174	hypothetical protein	Predicted			0		1	PFE0040c
GO:0006082	organic acid metabolism	GO:0019752(Yeast);GO:0006082(Yeast);GO:0006760(Human);GO:0006428(Human);	PF11_0183	GTP-binding nuclear protein ran/tc4	Predicted	GO:0019752:carboxylic acid metabolism (YLR293C:-11.02); GO:0006082:organic acid metabolism (YLR293C:-11.02)	GO:0006760:folic acid and derivative metabolism (200750_s_at:-6.66); GO:0006428:isoleucyl-tRNA aminoacylation (200750_s_at:-3.97)
GO:0006082	organic acid metabolism		PF11_0200	U2 snRNP auxiliary factor, small subunit, putative	Predicted			0		5	PF14_0231 PF10_0043 PF10_0272 PF14_0758 PFD0770c
GO:0006082	organic acid metabolism	GO:0043038(Yeast);GO:0043039(Yeast);GO:0006418(Yeast);GO:0006760(Human);	PF11_0245	translation elongation factor EF-1, subunit alpha, putative	Predicted	GO:0043038:amino acid activation (YDR172W:-16.32); GO:0043039:tRNA aminoacylation (YDR172W:-16.32); GO:0006418:tRNA aminoacylation for protein translation (YDR172W:-16.32)	GO:0006760:folic acid and derivative metabolism (215438_x_at:-6.66)	0		1	PFE0350c
GO:0006082	organic acid metabolism	GO:0043038(Yeast);GO:0009082(Yeast);GO:0009081(Yeast);GO:0019752(Yeast);GO:0006082(Yeast);GO:0043039(Yeast);GO:0006418(Yeast);GO:0006760(Human);GO:0006428(Human);	PF11_0270	threonine -- tRNA ligase, putative	Known	GO:0043038:amino acid activation (YIL078W:-16.32); GO:0009082:branched chain family amino acid biosynthesis (YIL078W:-7.59); GO:0009081:branched chain family amino acid metabolism (YIL078W:-7.81); GO:0019752:carboxylic acid metabolism (YIL078W:-11.02); GO:0006082:organic acid metabolism (YIL078W:-11.02); GO:0043039:tRNA aminoacylation (YIL078W:-16.32); GO:0006418:tRNA aminoacylation for protein t…	GO:0006760:folic acid and derivative metabolism (201263_at:-6.66); GO:0006428:isoleucyl-tRNA aminoacylation (201263_at:-3.97)
GO:0006082	organic acid metabolism	GO:0006564(Human);GO:0009081(Human);GO:0006760(Human);GO:0009070(Human);	PF11_0301	spermidine synthase	Predicted		GO:0006564:L-serine biosynthesis (201516_at:-8.44); GO:0009081:branched chain family amino acid metabolism (201516_at:-6.20); GO:0006760:folic acid and derivative metabolism (201516_at:-6.66); GO:0009070:serine family amino acid biosynthesis (201516_at:-7.50)
GO:0006082	organic acid metabolism	GO:0043038(Yeast);GO:0043039(Yeast);GO:0006418(Yeast);	PF11_0305	hypothetical protein	Predicted	GO:0043038:amino acid activation (YNL061W:-16.32); GO:0043039:tRNA aminoacylation (YNL061W:-16.32); GO:0006418:tRNA aminoacylation for protein translation (YNL061W:-16.32)
GO:0006082	organic acid metabolism	GO:0043038(Yeast);GO:0009081(Yeast);GO:0043039(Yeast);GO:0006418(Yeast);	PF11_0445	DNA-directed RNA polymerase I, putative	Predicted	GO:0043038:amino acid activation (YPR110C:-16.32); GO:0009081:branched chain family amino acid metabolism (YPR110C:-7.81); GO:0043039:tRNA aminoacylation (YPR110C:-16.32); GO:0006418:tRNA aminoacylation for protein translation (YPR110C:-16.32)
GO:0006082	organic acid metabolism	GO:0043038(Yeast);GO:0043039(Yeast);GO:0006418(Yeast);	PF11_0447	translation initiation factor eIF-1A, putative	Predicted	GO:0043038:amino acid activation (YMR260C:-16.32); GO:0043039:tRNA aminoacylation (YMR260C:-16.32); GO:0006418:tRNA aminoacylation for protein translation (YMR260C:-16.32)
GO:0006082	organic acid metabolism		PF11_0507	antigen 332, putative	Predicted			1	PF14_0655	23	PFI1105w PF13_0129 PF14_0329 PF08_0060 PF07_0112 PFB0115w PF10_0155 PF10_0041 PF14_0678 PFE0040c PFI0570w PF10_0322 PFE0465c PF13_0156 MAL8P1.23 PF13_0228 PF14_0442 PFL0815w PF14_0315 PFI0190w PF11_0069 PFF1300w MAL8P1.17
GO:0006082	organic acid metabolism	GO:0043038(Yeast);GO:0009081(Yeast);GO:0019752(Yeast);GO:0006082(Yeast);GO:0043039(Yeast);GO:0006418(Yeast);	PF13_0014	40S ribosomal protein S7 homologue, putative	Predicted	GO:0043038:amino acid activation (YOR096W:-16.32); GO:0009081:branched chain family amino acid metabolism (YOR096W:-7.81); GO:0019752:carboxylic acid metabolism (YOR096W:-11.02); GO:0006082:organic acid metabolism (YOR096W:-11.02); GO:0043039:tRNA aminoacylation (YOR096W:-16.32); GO:0006418:tRNA aminoacylation for protein translation (YOR096W:-16.32)
GO:0006082	organic acid metabolism	GO:0006760(Human);GO:0009070(Human);	PF13_0023	DNA-directed RNA polymerase 2, putative	Predicted		GO:0006760:folic acid and derivative metabolism (212782_x_at:-6.66); GO:0009070:serine family amino acid biosynthesis (212782_x_at:-7.50)
GO:0006082	organic acid metabolism	GO:0043038(Yeast);GO:0008652(Yeast);GO:0006526(Yeast);GO:0006525(Yeast);GO:0009067(Yeast);GO:0009084(Yeast);GO:0009064(Yeast);GO:0019878(Yeast);GO:0019795(Yeast);GO:0019794(Yeast);GO:0006592(Yeast);GO:0006591(Yeast);GO:0043039(Yeast);GO:0006418(Yeast);GO:0006526(Human);GO:0006525(Human);GO:0046394(Human);GO:0006760(Human);GO:0009064(Human);GO:0016053(Human);GO:0009070(Human);GO:0009069(Human);	PF13_0044	carbamoyl phosphate synthetase, putative	Known	GO:0043038:amino acid activation (YJL130C:-16.32); GO:0008652:amino acid biosynthesis (YJR109C:-20.04); GO:0006526:arginine biosynthesis (YJR109C:-21.87); GO:0006525:arginine metabolism (YJR109C:-17.41); GO:0009067:aspartate family amino acid biosynthesis (YJR109C:-11.12); GO:0009084:glutamine family amino acid biosynthesis (YJR109C:-14.24); GO:0009064:glutamine family amino acid metabolism (YJR1…	GO:0006526:arginine biosynthesis (204920_at:-6.06); GO:0006525:arginine metabolism (204920_at:-5.82); GO:0046394:carboxylic acid biosynthesis (204920_at:-7.77); GO:0006760:folic acid and derivative metabolism (202715_at:-6.66); GO:0009064:glutamine family amino acid metabolism (204920_at:-7.88); GO:0016053:organic acid biosynthesis (204920_at:-7.77); GO:0009070:serine family amino acid biosynthes…
GO:0006082	organic acid metabolism		PF13_0102	DNAJ-like Sec63 homologue	Predicted			0		2	MAL8P1.23 PF14_0598
GO:0006082	organic acid metabolism	GO:0043038(Yeast);GO:0009081(Yeast);GO:0019752(Yeast);GO:0006082(Yeast);GO:0043039(Yeast);GO:0006418(Yeast);	PF13_0129	ribosomal protein L6 homologue, putative	Predicted	GO:0043038:amino acid activation (YNL067W:-16.32); GO:0009081:branched chain family amino acid metabolism (YNL067W:-7.81); GO:0019752:carboxylic acid metabolism (YNL067W:-11.02); GO:0006082:organic acid metabolism (YNL067W:-11.02); GO:0043039:tRNA aminoacylation (YNL067W:-16.32); GO:0006418:tRNA aminoacylation for protein translation (YNL067W:-16.32)		0		1	PF11_0507
GO:0006082	organic acid metabolism	GO:0043038(Yeast);GO:0009081(Yeast);GO:0019752(Yeast);GO:0006082(Yeast);GO:0043039(Yeast);GO:0006418(Yeast);	PF13_0132	60S ribosomal protein L23a, putative	Predicted	GO:0043038:amino acid activation (YOL127W:-16.32); GO:0009081:branched chain family amino acid metabolism (YOL127W:-7.81); GO:0019752:carboxylic acid metabolism (YOL127W:-11.02); GO:0006082:organic acid metabolism (YOL127W:-11.02); GO:0043039:tRNA aminoacylation (YOL127W:-16.32); GO:0006418:tRNA aminoacylation for protein translation (YOL127W:-16.32)		0		2	MAL8P1.103 PF14_0152
GO:0006082	organic acid metabolism	GO:0006097(Yeast);GO:0046487(Yeast);GO:0006108(Yeast);GO:0006760(Human);GO:0006428(Human);GO:0006552(Human);GO:0006551(Human);	PF13_0141	L-lactate dehydrogenase	Predicted	GO:0006097:glyoxylate cycle (YDL078C:-5.61); GO:0046487:glyoxylate metabolism (YDL078C:-5.61); GO:0006108:malate metabolism (YDL078C:-9.11)	GO:0006760:folic acid and derivative metabolism (201030_x_at:-6.66); GO:0006428:isoleucyl-tRNA aminoacylation (201030_x_at:-3.97); GO:0006552:leucine catabolism (201030_x_at:-5.05); GO:0006551:leucine metabolism (201030_x_at:-5.05)
GO:0006082	organic acid metabolism	GO:0008652(Yeast);GO:0009073(Yeast);GO:0009096(Yeast);GO:0009072(Yeast);GO:0009081(Yeast);GO:0019752(Yeast);GO:0006082(Yeast);GO:0000162(Yeast);GO:0006568(Yeast);	PF13_0143	phosphoribosylpyrophosphate synthetase	Predicted	GO:0008652:amino acid biosynthesis (YHL011C:-20.04); GO:0009073:aromatic amino acid family biosynthesis (YBL068W:-8.94,YHL011C:-8.94); GO:0009096:aromatic amino acid family biosynthesis, anthranilate pathway (YBL068W:-6.65,YHL011C:-6.65); GO:0009072:aromatic amino acid family metabolism (YBL068W:-10.29,YHL011C:-10.29); GO:0009081:branched chain family amino acid metabolism (YBL068W:-7.81,YHL011C:…
GO:0006082	organic acid metabolism		PF13_0156	proteasome subunit beta type 7 precursor, putative	Predicted			0		12	PFI1105w PF14_0329 PF08_0060 PF10_0155 PF11_0507 PF11_0069 PFF1300w MAL8P1.17 PF10_0322 PF14_0678 PFE0465c PFE0040c
GO:0006082	organic acid metabolism		PF13_0157	ribose-phosphate pyrophosphokinase, putative	Known			0		2	PF11_0065 PFE0040c
GO:0006082	organic acid metabolism	GO:0043038(Yeast);GO:0043039(Yeast);GO:0006418(Yeast);GO:0006760(Human);GO:0006428(Human);GO:0006552(Human);GO:0006551(Human);	PF13_0179	isoleucine -- tRNA ligase, putative	Known	GO:0043038:amino acid activation (YBL076C:-16.32); GO:0043039:tRNA aminoacylation (YBL076C:-16.32); GO:0006418:tRNA aminoacylation for protein translation (YBL076C:-16.32)	GO:0006760:folic acid and derivative metabolism (204744_s_at:-6.66); GO:0006428:isoleucyl-tRNA aminoacylation (204744_s_at:-3.97,217900_at:-3.97); GO:0006552:leucine catabolism (217900_at:-5.05); GO:0006551:leucine metabolism (217900_at:-5.05)
GO:0006082	organic acid metabolism	GO:0043038(Yeast);GO:0043039(Yeast);GO:0006418(Yeast);	PF13_0205	tryptophan--tRNA ligase, putative	Known	GO:0043038:amino acid activation (YOL097C:-16.32); GO:0043039:tRNA aminoacylation (YOL097C:-16.32); GO:0006418:tRNA aminoacylation for protein translation (YOL097C:-16.32)
GO:0006082	organic acid metabolism	GO:0009081(Yeast);GO:0019752(Yeast);GO:0006082(Yeast);	PF13_0213	60S ribosomal subunit protein L6e, putative	Predicted	GO:0009081:branched chain family amino acid metabolism (YML073C:-7.81); GO:0019752:carboxylic acid metabolism (YLR448W:-11.02,YML073C:-11.02); GO:0006082:organic acid metabolism (YLR448W:-11.02,YML073C:-11.02)		0		3	PFI0875w PF10_0150 MAL8P1.23
GO:0006082	organic acid metabolism	GO:0019752(Yeast);GO:0006082(Yeast);	PF13_0228	40S ribosomal subunit protein S6, putative	Predicted	GO:0019752:carboxylic acid metabolism (YPL090C:-11.02); GO:0006082:organic acid metabolism (YPL090C:-11.02)		2	MAL8P1.23 PF14_0758	14	PF14_0241 PF08_0087 PFI0875w PF11_0507 PFF1300w PF14_0191 PF14_0442 PFL0815w PFL1745c PF14_0100 PFI1090w PFB0100c PF10_0150 PFE0040c
GO:0006082	organic acid metabolism	GO:0008652(Yeast);GO:0009073(Yeast);GO:0009072(Yeast);GO:0019752(Yeast);GO:0006082(Yeast);	PF13_0232	Casein kinase II regulatory subunit, putative	Predicted	GO:0008652:amino acid biosynthesis (YGL019W:-20.04); GO:0009073:aromatic amino acid family biosynthesis (YGL019W:-8.94); GO:0009072:aromatic amino acid family metabolism (YGL019W:-10.29); GO:0019752:carboxylic acid metabolism (YGL019W:-11.02); GO:0006082:organic acid metabolism (YGL019W:-11.02)
GO:0006082	organic acid metabolism	GO:0043038(Yeast);GO:0043039(Yeast);GO:0006418(Yeast);	PF13_0262	lysine--tRNA ligase	Known	GO:0043038:amino acid activation (YDR037W:-16.32); GO:0043039:tRNA aminoacylation (YDR037W:-16.32); GO:0006418:tRNA aminoacylation for protein translation (YDR037W:-16.32)
GO:0006082	organic acid metabolism	GO:0006428(Human);	PF13_0282	proteasome subunit, putative	Predicted		GO:0006428:isoleucyl-tRNA aminoacylation (203396_at:-3.97)
GO:0006082	organic acid metabolism	GO:0009067(Yeast);	PF13_0287	adenylosuccinate synthetase	Predicted	GO:0009067:aspartate family amino acid biosynthesis (YNL220W:-11.12)
GO:0006082	organic acid metabolism		PF13_0315	RNA binding protein, putative	Predicted			0		4	PFL1745c PF14_0598 PFE0040c PF14_0678
GO:0006082	organic acid metabolism		PF13_0322	falcilysin	Predicted			0		10	MAL7P1.134 PF11_0055 PF08_0060 PFI0875w PFE0915c PFF0530w MAL8P1.17 PFL0815w PFL1745c PF14_0257
GO:0006082	organic acid metabolism	GO:0043038(Yeast);GO:0009067(Yeast);GO:0009081(Yeast);GO:0019752(Yeast);GO:0006082(Yeast);GO:0043039(Yeast);GO:0006418(Yeast);GO:0006564(Human);GO:0006563(Human);GO:0046394(Human);GO:0016053(Human);GO:0009070(Human);	PF13_0354	alanine--tRNA ligase, putative	Known	GO:0043038:amino acid activation (YOR335C:-16.32); GO:0009067:aspartate family amino acid biosynthesis (YOR335C:-11.12); GO:0009081:branched chain family amino acid metabolism (YOR335C:-7.81); GO:0019752:carboxylic acid metabolism (YOR335C:-11.02); GO:0006082:organic acid metabolism (YOR335C:-11.02); GO:0043039:tRNA aminoacylation (YOR335C:-16.32); GO:0006418:tRNA aminoacylation for protein trans…	GO:0006564:L-serine biosynthesis (201000_at:-8.44); GO:0006563:L-serine metabolism (201000_at:-7.18); GO:0046394:carboxylic acid biosynthesis (201000_at:-7.77); GO:0016053:organic acid biosynthesis (201000_at:-7.77); GO:0009070:serine family amino acid biosynthesis (201000_at:-7.50)	1	PF08_0060	2	PFI0875w PFC0350c
GO:0006082	organic acid metabolism		PF14_0028	hypothetical protein, conserved	Predicted			0		1	PFE0195w
GO:0006082	organic acid metabolism	GO:0019752(Yeast);GO:0006082(Yeast);	PF14_0083	ribosomal protein S8e, putative	Predicted	GO:0019752:carboxylic acid metabolism (YBL072C:-11.02); GO:0006082:organic acid metabolism (YBL072C:-11.02)
GO:0006082	organic acid metabolism	GO:0043038(Yeast);GO:0043039(Yeast);GO:0006418(Yeast);GO:0006760(Human);	PF14_0100	cytidine triphosphate synthetase	Predicted	GO:0043038:amino acid activation (YBL039C:-16.32); GO:0043039:tRNA aminoacylation (YBL039C:-16.32); GO:0006418:tRNA aminoacylation for protein translation (YBL039C:-16.32)	GO:0006760:folic acid and derivative metabolism (202613_at:-6.66)	0		3	PF14_0241 PF13_0228 PFI1090w
GO:0006082	organic acid metabolism	GO:0043038(Yeast);GO:0009081(Yeast);GO:0043039(Yeast);GO:0006418(Yeast);	PF14_0104	eukaryotic translation initiation factor 2 gamma subunit, putative	Predicted	GO:0043038:amino acid activation (YER025W:-16.32); GO:0009081:branched chain family amino acid metabolism (YER025W:-7.81); GO:0043039:tRNA aminoacylation (YER025W:-16.32); GO:0006418:tRNA aminoacylation for protein translation (YER025W:-16.32)
GO:0006082	organic acid metabolism	GO:0009073(Yeast);GO:0009072(Yeast);GO:0009081(Yeast);GO:0019752(Yeast);GO:0006082(Yeast);GO:0006760(Human);	PF14_0122	nuclear transport factor 2, putative	Predicted	GO:0009073:aromatic amino acid family biosynthesis (YER009W:-8.94); GO:0009072:aromatic amino acid family metabolism (YER009W:-10.29); GO:0009081:branched chain family amino acid metabolism (YER009W:-7.81); GO:0019752:carboxylic acid metabolism (YER009W:-11.02); GO:0006082:organic acid metabolism (YER009W:-11.02)	GO:0006760:folic acid and derivative metabolism (202397_at:-6.66)
GO:0006082	organic acid metabolism		PF14_0126	hypothetical protein, conserved	Predicted			0		2	PF14_0598 PFE0350c
GO:0006082	organic acid metabolism	GO:0019752(Yeast);GO:0006082(Yeast);	PF14_0141	ribosomal protein L10, putative	Predicted	GO:0019752:carboxylic acid metabolism (YLR075W:-11.02); GO:0006082:organic acid metabolism (YLR075W:-11.02)
GO:0006082	organic acid metabolism		PF14_0152	hypothetical protein	Predicted			0		7	PF14_0230 PF14_0324 MAL8P1.103 PF13_0132 PF11_0069 PFE0195w PF14_0678
GO:0006082	organic acid metabolism	GO:0006559(Human);GO:0006558(Human);GO:0009074(Human);GO:0046394(Human);GO:0006601(Human);GO:0006600(Human);GO:0006760(Human);GO:0009064(Human);GO:0016053(Human);GO:0006090(Human);GO:0009069(Human);GO:0006572(Human);	PF14_0187	glutathione s-transferase, putative	Predicted		GO:0006559:L-phenylalanine catabolism (204418_x_at:-8.08,215333_x_at:-8.08); GO:0006558:L-phenylalanine metabolism (204418_x_at:-8.08,215333_x_at:-8.08); GO:0009074:aromatic amino acid family catabolism (204418_x_at:-7.36,215333_x_at:-7.36); GO:0046394:carboxylic acid biosynthesis (205752_s_at:-7.77); GO:0006601:creatine biosynthesis (202554_s_at:-3.81,204418_x_at:-3.81,215333_x_at:-3.81); GO:000…
GO:0006082	organic acid metabolism		PF14_0191	hypothetical protein	Predicted			2	MAL8P1.23 MAL8P1.17	4	PF08_0087 PFI0875w PFF1300w PF13_0228
GO:0006082	organic acid metabolism	GO:0043038(Yeast);GO:0009081(Yeast);GO:0043039(Yeast);GO:0006418(Yeast);GO:0006564(Human);GO:0006428(Human);GO:0009070(Human);	PF14_0198	glycine -- tRNA ligase, putative	Known	GO:0043038:amino acid activation (YBR121C:-16.32); GO:0009081:branched chain family amino acid metabolism (YBR121C:-7.81); GO:0043039:tRNA aminoacylation (YBR121C:-16.32); GO:0006418:tRNA aminoacylation for protein translation (YBR121C:-16.32)	GO:0006564:L-serine biosynthesis (208693_s_at:-8.44); GO:0006428:isoleucyl-tRNA aminoacylation (208693_s_at:-3.97); GO:0009070:serine family amino acid biosynthesis (208693_s_at:-7.50)	1	PFI0875w	2	PF08_0060 MAL8P1.23
GO:0006082	organic acid metabolism	GO:0019752(Yeast);GO:0006082(Yeast);	PF14_0230	Ribosomal protein family L5, putative	Predicted	GO:0019752:carboxylic acid metabolism (YPL131W:-11.02); GO:0006082:organic acid metabolism (YPL131W:-11.02)		1	PFL0815w	8	PFE0845c MAL8P1.23 PF14_0678 PFL1855w PFE0915c PF14_0152 PF14_0315 PFE0040c
GO:0006082	organic acid metabolism	GO:0019752(Yeast);GO:0006082(Yeast);GO:0009069(Human);	PF14_0231	ribosomal protein L7a, putative	Predicted	GO:0019752:carboxylic acid metabolism (YLL045C:-11.02); GO:0006082:organic acid metabolism (YLL045C:-11.02)	GO:0009069:serine family amino acid metabolism (204295_at:-9.66)	1	PF11_0069	5	PF11_0200 PF10_0272 PF10_0043 PF14_0758 PFD0770c
GO:0006082	organic acid metabolism	GO:0043038(Yeast);GO:0019752(Yeast);GO:0006082(Yeast);GO:0043039(Yeast);GO:0006418(Yeast);	PF14_0241	basic transcription factor 3b, putative	Predicted	GO:0043038:amino acid activation (YPL037C:-16.32); GO:0019752:carboxylic acid metabolism (YPL037C:-11.02); GO:0006082:organic acid metabolism (YPL037C:-11.02); GO:0043039:tRNA aminoacylation (YPL037C:-16.32); GO:0006418:tRNA aminoacylation for protein translation (YPL037C:-16.32)		0		3	PF13_0228 PF14_0100 PFI1090w
GO:0006082	organic acid metabolism	GO:0009070(Human);	PF14_0242	arginine n-methyltransferase, putative	Predicted		GO:0009070:serine family amino acid biosynthesis (206445_s_at:-7.50)
GO:0006082	organic acid metabolism	GO:0006760(Human);GO:0009070(Human);	PF14_0257	hypothetical protein, conserved	Predicted		GO:0006760:folic acid and derivative metabolism (201306_s_at:-6.66); GO:0009070:serine family amino acid biosynthesis (201051_at:-7.50)	0		5	PFE0915c PFL0335c PFL1745c PFE0885w PF13_0322
GO:0006082	organic acid metabolism		PF14_0315	hypothetical protein	Predicted			3	PFL0815w PFE0040c PF14_0678	8	PF14_0230 PF11_0165 PF08_0060 PF10_0155 PF11_0507 PFE0350c PFL1745c PF14_0598
GO:0006082	organic acid metabolism		PF14_0324	hypothetical protein, conserved	Predicted			1	PF11_0161	5	MAL13P1.233 PFE0195w PF11_0069 PF14_0152 PF14_0442
GO:0006082	organic acid metabolism		PF14_0329	hypothetical protein, conserved	Predicted			0		9	PFL1745c PFB0115w PF10_0322 PF11_0507 PF14_0678 PFE0465c PF13_0156 PF08_0060 PFF1300w
GO:0006082	organic acid metabolism	GO:0043038(Yeast);GO:0009081(Yeast);GO:0019752(Yeast);GO:0006082(Yeast);GO:0043039(Yeast);GO:0006418(Yeast);GO:0009066(Human);GO:0009070(Human);	PF14_0341	glucose-6-phosphate isomerase	Known	GO:0043038:amino acid activation (YBR196C:-16.32); GO:0009081:branched chain family amino acid metabolism (YBR196C:-7.81); GO:0019752:carboxylic acid metabolism (YBR196C:-11.02); GO:0006082:organic acid metabolism (YBR196C:-11.02); GO:0043039:tRNA aminoacylation (YBR196C:-16.32); GO:0006418:tRNA aminoacylation for protein translation (YBR196C:-16.32)	GO:0009066:aspartate family amino acid metabolism (208308_s_at:-4.16); GO:0009070:serine family amino acid biosynthesis (208308_s_at:-7.50)	0		2	MAL7P1.134 PF07_0088
GO:0006082	organic acid metabolism	GO:0019752(Yeast);GO:0006082(Yeast);GO:0009066(Human);GO:0009070(Human);	PF14_0378	triose-phosphate isomerase	Known	GO:0019752:carboxylic acid metabolism (YDR050C:-11.02); GO:0006082:organic acid metabolism (YDR050C:-11.02)	GO:0009066:aspartate family amino acid metabolism (213011_s_at:-4.16); GO:0009070:serine family amino acid biosynthesis (213011_s_at:-7.50)
GO:0006082	organic acid metabolism	GO:0019752(Yeast);GO:0006082(Yeast);	PF14_0391	ribosomal protein L1, putative	Predicted	GO:0019752:carboxylic acid metabolism (YPL220W:-11.02); GO:0006082:organic acid metabolism (YPL220W:-11.02)
GO:0006082	organic acid metabolism		PF14_0442	hypothetical protein	Predicted			0		8	PF11_0165 PF14_0324 PF11_0507 PF13_0228 PFL0815w MAL8P1.23 PF14_0758 PFE0040c
GO:0006082	organic acid metabolism	GO:0019752(Yeast);GO:0006082(Yeast);	PF14_0448	ribosomal protein S2, putative	Predicted	GO:0019752:carboxylic acid metabolism (YGL123W:-11.02); GO:0006082:organic acid metabolism (YGL123W:-11.02)
GO:0006082	organic acid metabolism	GO:0019752(Yeast);GO:0006082(Yeast);GO:0009070(Human);	PF14_0486	elongation factor 2	Predicted	GO:0019752:carboxylic acid metabolism (YOR133W:-11.02); GO:0006082:organic acid metabolism (YOR133W:-11.02)	GO:0009070:serine family amino acid biosynthesis (204102_s_at:-7.50)	1	PF14_0517	1	PFE0465c
GO:0006082	organic acid metabolism	GO:0009081(Human);	PF14_0517	peptidase, putative	Predicted		GO:0009081:branched chain family amino acid metabolism (206484_s_at:-6.20)	1	PF14_0486	0
GO:0006082	organic acid metabolism	GO:0043038(Yeast);GO:0009081(Yeast);GO:0043039(Yeast);GO:0006418(Yeast);	PF14_0589	valine - tRNA ligase, putative	Known	GO:0043038:amino acid activation (YGR094W:-16.32); GO:0009081:branched chain family amino acid metabolism (YGR094W:-7.81); GO:0043039:tRNA aminoacylation (YGR094W:-16.32); GO:0006418:tRNA aminoacylation for protein translation (YGR094W:-16.32)
GO:0006082	organic acid metabolism	GO:0009066(Yeast);GO:0019752(Yeast);GO:0006082(Yeast);GO:0009081(Human);GO:0009070(Human);	PF14_0598	glyceraldehyde-3-phosphate dehydrogenase	Known	GO:0009066:aspartate family amino acid metabolism (YJL052W:-24.24); GO:0019752:carboxylic acid metabolism (YJR009C:-11.02); GO:0006082:organic acid metabolism (YJR009C:-11.02)	GO:0009081:branched chain family amino acid metabolism (202475_at:-6.20); GO:0009070:serine family amino acid biosynthesis (202475_at:-7.50,217398_x_at:-7.50)	2	PF10_0155 PFE0040c	12	PFF1155w PF11_0165 PFB0115w PF14_0126 PFE0350c MAL8P1.17 PFL0815w PF10_0380 PF13_0315 MAL8P1.23 PF13_0102 PF14_0315
GO:0006082	organic acid metabolism	GO:0009070(Human);GO:0009069(Human);	PF14_0639	DNA-3-methyladenine glycosylase, putative	Predicted		GO:0009070:serine family amino acid biosynthesis (210672_s_at:-7.50); GO:0009069:serine family amino acid metabolism (203686_at:-9.66)
GO:0006082	organic acid metabolism	GO:0043038(Yeast);GO:0009081(Yeast);GO:0019752(Yeast);GO:0006082(Yeast);GO:0043039(Yeast);GO:0006418(Yeast);GO:0006760(Human);	PF14_0655	RNA helicase-1, putative	Predicted	GO:0043038:amino acid activation (YJL138C:-16.32); GO:0009081:branched chain family amino acid metabolism (YJL138C:-7.81); GO:0019752:carboxylic acid metabolism (YJL138C:-11.02); GO:0006082:organic acid metabolism (YJL138C:-11.02); GO:0043039:tRNA aminoacylation (YJL138C:-16.32); GO:0006418:tRNA aminoacylation for protein translation (YJL138C:-16.32)	GO:0006760:folic acid and derivative metabolism (204023_at:-6.66)	1	PF11_0507	1	PF14_0678
GO:0006082	organic acid metabolism		PF14_0678	exported protein 2	Predicted			2	PFL1745c PF14_0315	20	PFE0845c PF14_0230 PF14_0329 PF11_0165 PF14_0655 PFB0115w PFE0915c PF10_0041 PF11_0507 PFL0815w PFI1090w PF14_0152 PF13_0315 MAL8P1.23 PF10_0322 PF13_0156 PFE0040c PFI0570w PFE0465c PFL1855w
GO:0006082	organic acid metabolism	GO:0006428(Human);GO:0009070(Human);	PF14_0716	Proteosome subunit alpha type 1, putative	Predicted		GO:0006428:isoleucyl-tRNA aminoacylation (211746_x_at:-3.97); GO:0009070:serine family amino acid biosynthesis (211746_x_at:-7.50)
GO:0006082	organic acid metabolism		PF14_0758	hypothetical protein	Predicted			1	PF13_0228	10	PF11_0200 PF10_0272 PF11_0165 PF10_0043 PF14_0231 PFL1745c PF14_0442 PFD0770c MAL8P1.23 PFE0040c
GO:0006082	organic acid metabolism		PFB0100c	knob associated histidine-rich protein	Predicted			0		1	PF13_0228
GO:0006082	organic acid metabolism		PFB0115w	hypothetical protein	Predicted			0		7	PF14_0329 PFL1745c PF10_0380 PF14_0598 MAL8P1.23 PF11_0507 PF14_0678
GO:0006082	organic acid metabolism	GO:0006533(Human);GO:0009066(Human);GO:0006531(Human);GO:0009081(Human);GO:0006601(Human);GO:0006600(Human);GO:0006760(Human);GO:0006090(Human);GO:0009070(Human);GO:0009069(Human);	PFB0200c	aspartate aminotransferase, putative	Known		GO:0006533:aspartate catabolism (200708_at:-4.42,208813_at:-4.42); GO:0009066:aspartate family amino acid metabolism (200708_at:-4.16,208813_at:-4.16); GO:0006531:aspartate metabolism (200708_at:-4.42,208813_at:-4.42); GO:0009081:branched chain family amino acid metabolism (200708_at:-6.20); GO:0006601:creatine biosynthesis (200708_at:-3.81,208813_at:-3.81); GO:0006600:creatine metabolism (200708…
GO:0006082	organic acid metabolism	GO:0043038(Yeast);GO:0043039(Yeast);GO:0006418(Yeast);GO:0006428(Human);	PFB0445c	helicase, putative	Predicted	GO:0043038:amino acid activation (YDL084W:-16.32); GO:0043039:tRNA aminoacylation (YDL084W:-16.32); GO:0006418:tRNA aminoacylation for protein translation (YDL084W:-16.32)	GO:0006428:isoleucyl-tRNA aminoacylation (200041_s_at:-3.97)
GO:0006082	organic acid metabolism	GO:0009070(Human);GO:0009069(Human);	PFB0545c	ribosomal protein L7/L12, putative	Predicted		GO:0009070:serine family amino acid biosynthesis (203931_s_at:-7.50); GO:0009069:serine family amino acid metabolism (203931_s_at:-9.66)
GO:0006082	organic acid metabolism	GO:0006428(Human);	PFB0635w	T-complex protein 1, putative	Predicted		GO:0006428:isoleucyl-tRNA aminoacylation (200873_s_at:-3.97)
GO:0006082	organic acid metabolism	GO:0009081(Yeast);	PFB0715w	DNA-directed RNA polymerase II second largest subunit, putative	Predicted	GO:0009081:branched chain family amino acid metabolism (YOR207C:-7.81)
GO:0006082	organic acid metabolism	GO:0009070(Human);	PFB0830w	Ribosomal protein S26e, putative	Predicted		GO:0009070:serine family amino acid biosynthesis (217753_s_at:-7.50)
GO:0006082	organic acid metabolism	GO:0006428(Human);	PFC0285c	T-complex protein beta subunit, putative	Predicted		GO:0006428:isoleucyl-tRNA aminoacylation (201947_s_at:-3.97)
GO:0006082	organic acid metabolism	GO:0009070(Human);	PFC0350c	T-complex protein eta subunit, putative	Predicted		GO:0009070:serine family amino acid biosynthesis (200812_at:-7.50)	1	PF08_0060	3	PFI0875w PFE1405c PF13_0354
GO:0006082	organic acid metabolism	GO:0043038(Yeast);GO:0043039(Yeast);GO:0006418(Yeast);	PFC0365w	conserved protein, putative	Predicted	GO:0043038:amino acid activation (YLL036C:-16.32); GO:0043039:tRNA aminoacylation (YLL036C:-16.32); GO:0006418:tRNA aminoacylation for protein translation (YLL036C:-16.32)
GO:0006082	organic acid metabolism	GO:0006564(Human);GO:0006428(Human);	PFC0395w	asparagine synthetase, putative	Known		GO:0006564:L-serine biosynthesis (205047_s_at:-8.44); GO:0006428:isoleucyl-tRNA aminoacylation (205047_s_at:-3.97)
GO:0006082	organic acid metabolism	GO:0009067(Yeast);GO:0019752(Yeast);GO:0006082(Yeast);	PFC0400w	60S Acidic ribosomal protein P2	Predicted	GO:0009067:aspartate family amino acid biosynthesis (YDR382W:-11.12); GO:0019752:carboxylic acid metabolism (YDR382W:-11.02,YOL039W:-11.02); GO:0006082:organic acid metabolism (YDR382W:-11.02,YOL039W:-11.02)
GO:0006082	organic acid metabolism	GO:0006760(Human);GO:0006428(Human);GO:0006552(Human);GO:0006551(Human);	PFC0745c	proteasome component C8, putative	Predicted		GO:0006760:folic acid and derivative metabolism (201532_at:-6.66); GO:0006428:isoleucyl-tRNA aminoacylation (201532_at:-3.97); GO:0006552:leucine catabolism (201532_at:-5.05); GO:0006551:leucine metabolism (201532_at:-5.05)
GO:0006082	organic acid metabolism	GO:0006760(Human);GO:0006428(Human);	PFC0900w	T-complex protein 1 epsilon subunit, putative	Predicted		GO:0006760:folic acid and derivative metabolism (208696_at:-6.66); GO:0006428:isoleucyl-tRNA aminoacylation (208696_at:-3.97)
GO:0006082	organic acid metabolism	GO:0019752(Yeast);GO:0006082(Yeast);GO:0009081(Human);GO:0006760(Human);GO:0006428(Human);GO:0006090(Human);GO:0009070(Human);GO:0009069(Human);	PFC0975c	cyclophilin (PFCYP19)	Predicted	GO:0019752:carboxylic acid metabolism (YDR155C:-11.02); GO:0006082:organic acid metabolism (YDR155C:-11.02)	GO:0009081:branched chain family amino acid metabolism (201489_at:-6.20); GO:0006760:folic acid and derivative metabolism (201489_at:-6.66); GO:0006428:isoleucyl-tRNA aminoacylation (211378_x_at:-3.97); GO:0006090:pyruvate metabolism (201489_at:-7.33); GO:0009070:serine family amino acid biosynthesis (201489_at:-7.50); GO:0009069:serine family amino acid metabolism (201489_at:-9.66)	0		2	PF11_0165 PF11_0096
GO:0006082	organic acid metabolism	GO:0043038(Yeast);GO:0009081(Yeast);GO:0019752(Yeast);GO:0006082(Yeast);GO:0043039(Yeast);GO:0006418(Yeast);	PFC1020c	40S ribosomal protein S3A, putative	Predicted	GO:0043038:amino acid activation (YML063W:-16.32); GO:0009081:branched chain family amino acid metabolism (YML063W:-7.81); GO:0019752:carboxylic acid metabolism (YLR441C:-11.02,YML063W:-11.02); GO:0006082:organic acid metabolism (YLR441C:-11.02,YML063W:-11.02); GO:0043039:tRNA aminoacylation (YML063W:-16.32); GO:0006418:tRNA aminoacylation for protein translation (YML063W:-16.32)
GO:0006082	organic acid metabolism	GO:0019752(Yeast);GO:0006082(Yeast);	PFD0770c	ribosomal protein L15	Predicted	GO:0019752:carboxylic acid metabolism (YLR029C:-11.02); GO:0006082:organic acid metabolism (YLR029C:-11.02)		0		5	PF11_0200 PF10_0272 PF10_0043 PF14_0231 PF14_0758
GO:0006082	organic acid metabolism	GO:0008652(Yeast);GO:0009073(Yeast);GO:0009072(Yeast);GO:0019752(Yeast);GO:0006537(Yeast);GO:0006082(Yeast);GO:0009070(Yeast);GO:0009081(Human);	PFD0810w	small GTP-binding protein	Predicted	GO:0008652:amino acid biosynthesis (YPL218W:-20.04); GO:0009073:aromatic amino acid family biosynthesis (YPL218W:-8.94); GO:0009072:aromatic amino acid family metabolism (YPL218W:-10.29); GO:0019752:carboxylic acid metabolism (YPL218W:-11.02); GO:0006537:glutamate biosynthesis (YPL218W:-5.57); GO:0006082:organic acid metabolism (YPL218W:-11.02); GO:0009070:serine family amino acid biosynthesis (Y…	GO:0009081:branched chain family amino acid metabolism (218254_s_at:-6.20)
GO:0006082	organic acid metabolism	GO:0006428(Human);	PFD0880w	hypothetical protein	Predicted		GO:0006428:isoleucyl-tRNA aminoacylation (202232_s_at:-3.97)
GO:0006082	organic acid metabolism		PFE0040c	Mature parasite-infected erythrocyte surface antigen (MESA) or PfEMP2	Predicted			3	PFL0815w PF14_0598 PF14_0315	24	PFI1105w PF10_0086 PF14_0230 PF11_0165 PF10_0155 PF10_0041 PF11_0507 PF11_0069 PF11_0065 PFL0335c PF13_0228 PF07_0020 MAL8P1.17 PF11_0174 PF14_0442 PF13_0315 PF10_0323 PF14_0758 MAL8P1.23 PF13_0157 PF13_0156 PF14_0678 PFI0570w PF10_0150
GO:0006082	organic acid metabolism		PFE0195w	P-type ATPase, putative	Predicted			1	MAL13P1.233	5	PF14_0324 PF11_0161 PF11_0069 PF14_0028 PF14_0152
GO:0006082	organic acid metabolism	GO:0009081(Yeast);GO:0019752(Yeast);GO:0006082(Yeast);	PFE0350c	60S ribosomal subunit protein L4/L1, putative	Predicted	GO:0009081:branched chain family amino acid metabolism (YBR031W:-7.81,YDR012W:-7.81); GO:0019752:carboxylic acid metabolism (YBR031W:-11.02,YDR012W:-11.02); GO:0006082:organic acid metabolism (YBR031W:-11.02,YDR012W:-11.02)		0		6	PF11_0245 PF11_0165 PF14_0126 MAL8P1.23 PF14_0315 PF14_0598
GO:0006082	organic acid metabolism	GO:0043038(Yeast);GO:0009081(Yeast);GO:0043039(Yeast);GO:0006418(Yeast);	PFE0465c	RNA polymerase I	Predicted	GO:0043038:amino acid activation (YOR341W:-16.32); GO:0009081:branched chain family amino acid metabolism (YOR341W:-7.81); GO:0043039:tRNA aminoacylation (YOR341W:-16.32); GO:0006418:tRNA aminoacylation for protein translation (YOR341W:-16.32)		0		6	PF14_0329 PF14_0486 PF11_0507 PF10_0322 PF13_0156 PF14_0678
GO:0006082	organic acid metabolism	GO:0006428(Human);	PFE0520c	topoisomerase I	Predicted		GO:0006428:isoleucyl-tRNA aminoacylation (208901_s_at:-3.97)
GO:0006082	organic acid metabolism	GO:0009067(Yeast);GO:0019752(Yeast);GO:0006082(Yeast);	PFE0845c	60S ribosomal subunit protein L8, putative	Predicted	GO:0009067:aspartate family amino acid biosynthesis (YFR031C-A:-11.12); GO:0019752:carboxylic acid metabolism (YFR031C-A:-11.02); GO:0006082:organic acid metabolism (YFR031C-A:-11.02)		0		6	MAL8P1.23 PF14_0230 PF14_0678 PFL0815w PFL1855w PFE0915c
GO:0006082	organic acid metabolism	GO:0043038(Yeast);GO:0043039(Yeast);GO:0006418(Yeast);GO:0006760(Human);GO:0009070(Human);	PFE0885w	eukaryotic translation initiation factor 3 subunit, putative	Predicted	GO:0043038:amino acid activation (YOR361C:-16.32); GO:0043039:tRNA aminoacylation (YOR361C:-16.32); GO:0006418:tRNA aminoacylation for protein translation (YOR361C:-16.32)	GO:0006760:folic acid and derivative metabolism (203462_x_at:-6.66); GO:0009070:serine family amino acid biosynthesis (203462_x_at:-7.50)	0		5	PFE1050w PFI0875w PFL0335c PFL1745c PF14_0257
GO:0006082	organic acid metabolism		PFE0915c	proteasome subunit beta type 1	Predicted			0		9	PFE0845c PF14_0230 MAL8P1.23 PF14_0678 PFL0815w PFL1855w PF13_0322 PF14_0257 PFL1745c
GO:0006082	organic acid metabolism	GO:0043038(Yeast);GO:0009081(Yeast);GO:0019752(Yeast);GO:0006082(Yeast);GO:0043039(Yeast);GO:0006418(Yeast);GO:0006564(Human);GO:0009081(Human);GO:0006760(Human);GO:0006090(Human);GO:0009070(Human);GO:0009069(Human);	PFE1050w	adenosylhomocysteinase(S-adenosyl-L-homocysteine hydrolase)	Predicted	GO:0043038:amino acid activation (YER043C:-16.32); GO:0009081:branched chain family amino acid metabolism (YER043C:-7.81); GO:0019752:carboxylic acid metabolism (YER043C:-11.02); GO:0006082:organic acid metabolism (YER043C:-11.02); GO:0043039:tRNA aminoacylation (YER043C:-16.32); GO:0006418:tRNA aminoacylation for protein translation (YER043C:-16.32)	GO:0006564:L-serine biosynthesis (200903_s_at:-8.44); GO:0009081:branched chain family amino acid metabolism (200903_s_at:-6.20); GO:0006760:folic acid and derivative metabolism (200903_s_at:-6.66); GO:0006090:pyruvate metabolism (200903_s_at:-7.33); GO:0009070:serine family amino acid biosynthesis (200903_s_at:-7.50); GO:0009069:serine family amino acid metabolism (200903_s_at:-9.66)	0		1	PFE0885w
GO:0006082	organic acid metabolism	GO:0043038(Yeast);GO:0009082(Yeast);GO:0009081(Yeast);GO:0019752(Yeast);GO:0006082(Yeast);GO:0043039(Yeast);GO:0006418(Yeast);	PFE1195w	karyopherin beta	Predicted	GO:0043038:amino acid activation (YMR308C:-16.32); GO:0009082:branched chain family amino acid biosynthesis (YMR308C:-7.59); GO:0009081:branched chain family amino acid metabolism (YMR308C:-7.81); GO:0019752:carboxylic acid metabolism (YMR308C:-11.02); GO:0006082:organic acid metabolism (YMR308C:-11.02); GO:0043039:tRNA aminoacylation (YMR308C:-16.32); GO:0006418:tRNA aminoacylation for protein t…
GO:0006082	organic acid metabolism	GO:0006428(Human);	PFE1355c	ubiquitin carboxyl-terminal hydrolase, putative	Predicted		GO:0006428:isoleucyl-tRNA aminoacylation (201672_s_at:-3.97)	0		1	PF10_0155
GO:0006082	organic acid metabolism		PFE1405c	eukaryotic translation initiation factor 3, subunit 6	Predicted			0		2	PFI0875w PFC0350c
GO:0006082	organic acid metabolism	GO:0043038(Yeast);GO:0043039(Yeast);GO:0006418(Yeast);	PFF0345w	translation initiation factor IF-2, putative	Predicted	GO:0043038:amino acid activation (YAL035W:-16.32); GO:0043039:tRNA aminoacylation (YAL035W:-16.32); GO:0006418:tRNA aminoacylation for protein translation (YAL035W:-16.32)
GO:0006082	organic acid metabolism	GO:0009073(Yeast);GO:0009072(Yeast);	PFF0395c	hypothetical protein, conserved	Predicted	GO:0009073:aromatic amino acid family biosynthesis (YBR246W:-8.94); GO:0009072:aromatic amino acid family metabolism (YBR246W:-10.29)
GO:0006082	organic acid metabolism	GO:0043038(Yeast);GO:0009082(Yeast);GO:0009081(Yeast);GO:0019752(Yeast);GO:0006082(Yeast);GO:0043039(Yeast);GO:0006418(Yeast);	PFF0530w	transketolase, putative	Predicted	GO:0043038:amino acid activation (YPR074C:-16.32); GO:0009082:branched chain family amino acid biosynthesis (YPR074C:-7.59); GO:0009081:branched chain family amino acid metabolism (YPR074C:-7.81); GO:0019752:carboxylic acid metabolism (YPR074C:-11.02); GO:0006082:organic acid metabolism (YPR074C:-11.02); GO:0043039:tRNA aminoacylation (YPR074C:-16.32); GO:0006418:tRNA aminoacylation for protein t…		0		4	MAL7P1.134 PFI0875w PF13_0322 PFL0815w
GO:0006082	organic acid metabolism	GO:0009081(Human);GO:0046394(Human);GO:0006633(Human);GO:0016053(Human);	PFF0945c	bi-functional enzyme: long-chain fatty- acid Co-A ligase and oxalyl Co-A decarboxylase, putative	Known		GO:0009081:branched chain family amino acid metabolism (218844_at:-6.20); GO:0046394:carboxylic acid biosynthesis (218844_at:-7.77); GO:0006633:fatty acid biosynthesis (218844_at:-7.15); GO:0016053:organic acid biosynthesis (218844_at:-7.77)
GO:0006082	organic acid metabolism	GO:0043038(Yeast);GO:0043039(Yeast);GO:0006418(Yeast);	PFF1095w	leucyl-tRNA synthetase, cytoplasmic, putative	Known	GO:0043038:amino acid activation (YPL160W:-16.32); GO:0043039:tRNA aminoacylation (YPL160W:-16.32); GO:0006418:tRNA aminoacylation for protein translation (YPL160W:-16.32)		0		1	PF10_0323
GO:0006082	organic acid metabolism	GO:0043038(Yeast);GO:0009081(Yeast);GO:0019752(Yeast);GO:0006082(Yeast);GO:0043039(Yeast);GO:0006418(Yeast);	PFF1155w	hexokinase	Predicted	GO:0043038:amino acid activation (YGL253W:-16.32); GO:0009081:branched chain family amino acid metabolism (YGL253W:-7.81); GO:0019752:carboxylic acid metabolism (YGL253W:-11.02); GO:0006082:organic acid metabolism (YGL253W:-11.02); GO:0043039:tRNA aminoacylation (YGL253W:-16.32); GO:0006418:tRNA aminoacylation for protein translation (YGL253W:-16.32)		0		1	PF14_0598
GO:0006082	organic acid metabolism	GO:0006559(Human);GO:0006558(Human);GO:0009074(Human);GO:0006760(Human);GO:0006090(Human);GO:0009069(Human);GO:0006572(Human);	PFF1300w	pyruvate kinase, putative	Predicted		GO:0006559:L-phenylalanine catabolism (210451_at:-8.08); GO:0006558:L-phenylalanine metabolism (210451_at:-8.08); GO:0009074:aromatic amino acid family catabolism (210451_at:-7.36); GO:0006760:folic acid and derivative metabolism (210451_at:-6.66,222078_at:-6.66); GO:0006090:pyruvate metabolism (210451_at:-7.33,222078_at:-7.33); GO:0009069:serine family amino acid metabolism (210451_at:-9.66,2220…	1	MAL8P1.23	8	PF14_0329 PF08_0087 PF08_0060 PFI0875w PF11_0507 PF13_0156 PF13_0228 PF14_0191
GO:0006082	organic acid metabolism	GO:0019752(Yeast);GO:0006082(Yeast);GO:0006601(Human);GO:0006600(Human);	PFI0190w	ribosomal protein L32, putative	Predicted	GO:0019752:carboxylic acid metabolism (YBL092W:-11.02); GO:0006082:organic acid metabolism (YBL092W:-11.02)	GO:0006601:creatine biosynthesis (213547_at:-3.81); GO:0006600:creatine metabolism (213547_at:-3.81)	0		1	PF11_0507
[truncated: 4,137 more rows]
