# Supplementary material for: Evidence-Based Annotation of the Malaria Parasite's Genome Using Comparative Expression Profiling
Source: PLoS One. 2008 Feb 13;3(2):e1570. doi: 10.1371/journal.pone.0001570 (PMC2215772; doi:10.1371/journal.pone.0001570)
Supplement: Table S3 — The complete list of malaria-related PubMed publications. (3.20 MB XLS) [file pone.0001570.s003.xls]

## Sheet: SupplementalT3
pubmed_pmid	title	url	pubmed_abstract	pubmed_mesh	source	year	journal	volumn	number	startpage
10371220	Reproducibility in genome sequence annotation: the Plasmodium falciparum chromosome 2 case.	http://www.sciencedirect.com/science?_ob=GatewayURL&_origin=ScienceSearch&_method=citationSearch&_piikey=S0014579399005992&_version=1&_returnURL=&md5=93bc66ac98af9f3eb4155a619d911e31		Animals!Genes\, Protozoan!*Genome\, Protozoan!Plasmodium falciparum/*genetics!Research Support\, Non-U.S. Gov't!	scirus	1999	FEBS Letters	451	3	354
10395796	Interpolated Markov models for eukaryotic gene finding.	http://cbcb.umd.edu/papers/GlimmerM-reprint-genomics-1999.pdf	Computational gene finding research has emphasized the development of gene finders for bacterial and human DNA. This has left genome projects for some small eukaryotes without a system that addresses their needs. This paper reports on a new system\, GlimmerM\, that was developed to find genes in the malaria parasite Plasmodium falciparum. Because the gene density in P. falciparum is relatively hi…	Algorithms!Alternative Splicing!Animals!Chromosomes/genetics!Comparative Study!Databases\, Factual!Gene Expression!Genes\, Protozoan/*genetics!Genome\, Protozoan!Internet!*Markov Chains!Plasmodium falciparum/genetics!Reproducibility of Results!Research Support\, U.S. Gov't\, Non-P.H.S.!Research Support\, U.S. Gov't\, P.H.S.!Reverse Transcriptase Polymerase Chain Reaction!Sequence Alignment!	scholar	1999	Genomics	59	1	24
10562315	Small\, clonally variant antigens expressed on the surface of the Plasmodium falciparum-infected erythrocyte are encoded by the rif gene family and are the target of human immune responses.	http://intl.jem.org/cgi/content/abstract/190/10/1393	Disease severity in Plasmodium falciparum infections is a direct consequence of the parasite's efficient evasion of the defense mechanisms of the human host. To date\, one parasite-derived molecule\, the antigenically variant adhesin P. falciparum erythrocyte membrane protein 1 (PfEMP1)\, is known to be transported to the infected erythrocyte (pRBC) surface\, where it mediates binding to differen…	Amino Acid Sequence!Animals!Antigens\, Protozoan/*analysis/genetics/immunology!Antigens\, Surface/analysis!Erythrocytes/*parasitology!Gene Expression Regulation!*Genes\, Protozoan!Humans!Malaria\, Falciparum/immunology!Merozoite Surface Protein 1/analysis!Molecular Sequence Data!Molecular Weight!Plasmodium falciparum/genetics/*immunology!Research Support\, Non-U.S. Gov't!	scholar	1999	The Journal of Experimental Medicine	190	10	1393
10716431	Finding genes in Plasmodium falciparum.	http://www.cbi.pku.edu.cn/mirror/gene/pertea00.pdf		*Algorithms!Animals!*Genes\, Protozoan!Plasmodium falciparum/*genetics!Software!	scholar	2000	Nature	404	6773	34
10908588	Flying through the drosophila cytoskeletal genome.	http://www.jcb.org/cgi/content/full/150/2/F63/DC1/1		Animals!Cytoskeleton/*genetics!Drosophila melanogaster/*genetics!*Genome!*Genomic Library!Humans!	scholar		The Journal of Cell Biology
10947840	Mis3 with a conserved RNA binding motif is essential for ribosome biogenesis and implicated in the start of cell growth and S phase checkpoint.	http://www.genestocellsonline.org/cgi/content/abstract/5/7/525	BACKGROUND: In normal somatic cell cycle\, growth and cell cycle are properly coupled. Although CDK (cyclin-dependent kinase) activity is known to be essential for cell cycle control\, the mechanism to ensure the coupling has been little understood. RESULTS: We here show that fission yeast Mis3\, a novel evolutionarily highly conserved protein with the RNA-interacting KH motif\, is essential for …	Amino Acid Motifs!Amino Acid Sequence!Blotting\, Northern!Blotting\, Southern!Cell Cycle Proteins/*physiology!Cell Division/physiology!Centrifugation\, Density Gradient!DNA-Binding Proteins/physiology!Fungal Proteins/*physiology!Genes\, cdc/physiology!Immunoblotting!Microscopy\, Fluorescence!Molecular Sequence Data!Plant Proteins/physiology!Protein-Serine-Threonine Kinases/physiology!RNA\, Fungal…	scholar	2000	Genes to Cells	5		525
14636976	Aspartic proteases from Plasmodium chabaudi: a rodent model for human malaria.		Intraerythrocytic malaria parasites degrade haemoglobin to provide nutrients for their own growth and maturation. Plasmodium aspartic proteases known as plasmepsins play an important role on haemoglobin degradation and are being studied as drug targets for chemotherapy of malaria. The rodent model for human malaria\, Plasmodium chabaudi\, is an experimentally good model for therapy drug design. T…	Amino Acid Sequence\,Humans\,Plasmodium chabaudi\,Aspartic Endopeptidases\,Molecular Sequence Data\,Mice\,Genome\,Polymerase Chain Reaction\,Animals\,Models\, Molecular	NCBI	2003	Acta tropica	89	1	2007-01-12
14737184	Cell-passage activity is required for the malarial parasite to cross the liver sinusoidal cell layer.	http://www.pubmedcentral.nih.gov/articlerender.fcgi?tool=pmcentrez&artid=314464	Liver infection is an obligatory step in malarial transmission\, but it remains unclear how the sporozoites gain access to the hepatocytes\, which are separated from the circulatory system by the liver sinusoidal cell layer. We found that a novel microneme protein\, named sporozoite microneme protein essential for cell traversal (SPECT)\, is produced by the liver-infective sporozoite of the roden…	Sporozoites\,Mice\, Inbred BALB C\,Humans\,Cell Culture Techniques\,Plasmodium berghei\,Blotting\, Western\,Microscopy\, Immunoelectron\,Female\,Liver\,Kupffer Cells\,Expressed Sequence Tags\,DNA\, Complementary\,Mice\,Macrophages\,Cell Line\,Blotting\, Southern\,Rats\,Rats\, Wistar\,Hela Cells\,Animals\,Protozoan Proteins\,Microscopy\, Fluorescence\,Hepatocytes	NCBI	2004	PLoS biology	2	1	E4
11099934	Assessing the impact of Plasmodium falciparum genome sequencing.	http://www.sciencedirect.com/science?_ob=GatewayURL&_origin=ScienceSearch&_method=citationSearch&_piikey=S1286457900013022&_version=1&_returnURL=&md5=f371a8cb3b88b99b82385f234cf241ea	With the publication of the complete sequences for chromosomes 2 and 3 and the increasing availability of shotgun sequence covering most of its genome\, Plasmodium falciparum biology is entering its post-genomic era. Analysis of the results generated to date has identified higher-order organisation of gene families involved in parasite pathology\, provided information regarding the unique biology…	Animals!Base Sequence!Chromosomes!*Forecasting!*Genome\, Protozoan!Genomics!Molecular Sequence Data!Plasmodium falciparum/*genetics!Protozoan Proteins/genetics!Research Support\, Non-U.S. Gov't!	scirus	2000	Microbes and Infection	2	12	1479
11120681	CAST: an iterative algorithm for the complexity analysis of sequence tracts. Complexity analysis of sequence tracts.	http://bioinformatics.oupjournals.org/cgi/content/abstract/16/10/915	MOTIVATION: Sensitive detection and masking of low-complexity regions in protein sequences. Filtered sequences can be used in sequence comparison without the risk of matching compositionally biased regions. The main advantage of the method over similar approaches is the selective masking of single residue types without affecting other\, possibly important\, regions. RESULTS: A novel algorithm for…	*Algorithms!Animals!DNA\, Protozoan/*chemistry/genetics!Databases\, Factual!Genes\, Protozoan!Open Reading Frames!Plasmodium falciparum/*genetics!Research Support\, Non-U.S. Gov't!Sequence Analysis\, DNA/*methods!	scholar	2000	Bioinformatics	16	10	915
11120682	The reduction of large molecular profiles to informative components using a genetic algorithm.	http://bioinformatics.oupjournals.org/cgi/screenpdf/16/10/915.pdf	MOTIVATION: Sensitive detection and masking of low-complexity regions in protein sequences. Filtered sequences can be used in sequence comparison without the risk of matching compositionally biased regions. The main advantage of the method over similar approaches is the selective masking of single residue types without affecting other\, possibly important\, regions. RESULTS: A novel algorithm for…	*Algorithms!Animals!DNA\, Protozoan/*chemistry/genetics!Databases\, Factual!Genes\, Protozoan!Open Reading Frames!Plasmodium falciparum/*genetics!Research Support\, Non-U.S. Gov't!Sequence Analysis\, DNA/*methods!	scholar	2000	Bioinformatics			915
11120683	Finding pathogenicity islands and gene transfer events in genome data.	http://bioinformatics.oupjournals.org/cgi/screenpdf/16/10/915.pdf	MOTIVATION: Sensitive detection and masking of low-complexity regions in protein sequences. Filtered sequences can be used in sequence comparison without the risk of matching compositionally biased regions. The main advantage of the method over similar approaches is the selective masking of single residue types without affecting other\, possibly important\, regions. RESULTS: A novel algorithm for…	*Algorithms!Animals!DNA\, Protozoan/*chemistry/genetics!Databases\, Factual!Genes\, Protozoan!Open Reading Frames!Plasmodium falciparum/*genetics!Research Support\, Non-U.S. Gov't!Sequence Analysis\, DNA/*methods!	scholar	2000	Bioinformatics			915
11120684	Matching amino acid and nucleotide sequences of mouse rheumatoid factor CDRH3-FRH4 segments to other mouse antibodies with known specificities.	http://bioinformatics.oupjournals.org/cgi/screenpdf/16/10/915.pdf	MOTIVATION: Sensitive detection and masking of low-complexity regions in protein sequences. Filtered sequences can be used in sequence comparison without the risk of matching compositionally biased regions. The main advantage of the method over similar approaches is the selective masking of single residue types without affecting other\, possibly important\, regions. RESULTS: A novel algorithm for…	*Algorithms!Animals!DNA\, Protozoan/*chemistry/genetics!Databases\, Factual!Genes\, Protozoan!Open Reading Frames!Plasmodium falciparum/*genetics!Research Support\, Non-U.S. Gov't!Sequence Analysis\, DNA/*methods!	scholar	2000	Bioinformatics			915
11120685	Artemis: sequence visualization and annotation.	http://bioinformatics.oupjournals.org/cgi/screenpdf/16/10/915.pdf	MOTIVATION: Sensitive detection and masking of low-complexity regions in protein sequences. Filtered sequences can be used in sequence comparison without the risk of matching compositionally biased regions. The main advantage of the method over similar approaches is the selective masking of single residue types without affecting other\, possibly important\, regions. RESULTS: A novel algorithm for…	*Algorithms!Animals!DNA\, Protozoan/*chemistry/genetics!Databases\, Factual!Genes\, Protozoan!Open Reading Frames!Plasmodium falciparum/*genetics!Research Support\, Non-U.S. Gov't!Sequence Analysis\, DNA/*methods!	scholar	2000	Bioinformatics			915
11120686	MAD: a suite of tools for microarray data management and processing.	http://bioinformatics.oupjournals.org/cgi/screenpdf/16/10/915.pdf	MOTIVATION: Sensitive detection and masking of low-complexity regions in protein sequences. Filtered sequences can be used in sequence comparison without the risk of matching compositionally biased regions. The main advantage of the method over similar approaches is the selective masking of single residue types without affecting other\, possibly important\, regions. RESULTS: A novel algorithm for…	*Algorithms!Animals!DNA\, Protozoan/*chemistry/genetics!Databases\, Factual!Genes\, Protozoan!Open Reading Frames!Plasmodium falciparum/*genetics!Research Support\, Non-U.S. Gov't!Sequence Analysis\, DNA/*methods!	scholar	2000	Bioinformatics			915
11120687	A space-efficient algorithm for aligning large genomic sequences.	http://bioinformatics.oupjournals.org/cgi/screenpdf/16/10/915.pdf	MOTIVATION: Sensitive detection and masking of low-complexity regions in protein sequences. Filtered sequences can be used in sequence comparison without the risk of matching compositionally biased regions. The main advantage of the method over similar approaches is the selective masking of single residue types without affecting other\, possibly important\, regions. RESULTS: A novel algorithm for…	*Algorithms!Animals!DNA\, Protozoan/*chemistry/genetics!Databases\, Factual!Genes\, Protozoan!Open Reading Frames!Plasmodium falciparum/*genetics!Research Support\, Non-U.S. Gov't!Sequence Analysis\, DNA/*methods!	scholar	2000	Bioinformatics			915
11120688	MASIA: recognition of common patterns and properties in multiple aligned protein sequences.	http://bioinformatics.oupjournals.org/cgi/screenpdf/16/10/915.pdf	MOTIVATION: Sensitive detection and masking of low-complexity regions in protein sequences. Filtered sequences can be used in sequence comparison without the risk of matching compositionally biased regions. The main advantage of the method over similar approaches is the selective masking of single residue types without affecting other\, possibly important\, regions. RESULTS: A novel algorithm for…	*Algorithms!Animals!DNA\, Protozoan/*chemistry/genetics!Databases\, Factual!Genes\, Protozoan!Open Reading Frames!Plasmodium falciparum/*genetics!Research Support\, Non-U.S. Gov't!Sequence Analysis\, DNA/*methods!	scholar	2000	Bioinformatics			915
11120689	Chips ahoy: gene expression in failing hearts surveyed by high-density microarrays.	http://bioinformatics.oupjournals.org/cgi/screenpdf/16/10/915.pdf	MOTIVATION: Sensitive detection and masking of low-complexity regions in protein sequences. Filtered sequences can be used in sequence comparison without the risk of matching compositionally biased regions. The main advantage of the method over similar approaches is the selective masking of single residue types without affecting other\, possibly important\, regions. RESULTS: A novel algorithm for…	*Algorithms!Animals!DNA\, Protozoan/*chemistry/genetics!Databases\, Factual!Genes\, Protozoan!Open Reading Frames!Plasmodium falciparum/*genetics!Research Support\, Non-U.S. Gov't!Sequence Analysis\, DNA/*methods!	scholar	2000	Bioinformatics			915
11173462	WWWWhy does nature stutter? A survey of strands of repeated amino acids.	http://journals.iucr.org/d/issues/2001/02/00/gr2099/gr2099.pdf	Human stuttering is a simple example of the repetition of sounds or symbols\, sometimes associated with single letters\, and may be used to illustrate the amazing repetition of amino acids (symbolized by a letter\, e.g. W) in proteins. A survey of available databases with highly improbable strings of single amino acids is tabulated. This paper concludes with a challenge to the crystallographic co…	*Amino Acids!Animals!*Databases\, Factual!Humans!Proteins/*chemistry!*Repetitive Sequences\, Amino Acid!Research Support\, Non-U.S. Gov't!	scholar	2001	Acta Crystallographica Section D Biological Crystallography	57	2	181
11276083	Adaptations of the helix-grip fold for ligand binding and catalysis in the START domain superfamily.	http://doi.wiley.com/10.1002/1097-0134(20010501)43:2%253C134::AID-PROT1025%253E3.3.CO%3B2-9	With a protein structure comparison\, an iterative database search with sequence profiles\, and a multiple-alignment analysis\, we show that two domains with the helix-grip fold\, the star-related lipid-transfer (START) domain of the MLN64 protein and the birch allergen\, are homologous. They define a large\, previously underappreciated superfamily that we call the START superfamily. In addition …	Allergens/*chemistry!Amino Acid Sequence!Binding Sites!*Carrier Proteins!Catalysis!Ligands!Membrane Proteins/*chemistry!Models\, Molecular!Phylogeny!Plant Proteins/*chemistry!Protein Binding!Protein Structure\, Tertiary!Sequence Alignment!Trees!	scholar	2001	Proteins Structure Function and Genetics	43	2	134
11295189	Stevor transcripts from Plasmodium falciparum gametocytes encode truncated polypeptides.	http://www.sciencedirect.com/science?_ob=GatewayURL&_origin=ScienceSearch&_method=citationSearch&_piikey=S0166685101002250&_version=1&_returnURL=&md5=368e7713d7b9d08a8b97b03e20cd45b7		Amino Acid Sequence!Animals!Base Sequence!DNA\, Complementary/genetics!DNA\, Protozoan/genetics!Erythrocytes/parasitology!*Gametogenesis/genetics/physiology!Molecular Sequence Data!Peptides/*genetics/metabolism!Plasmodium falciparum/genetics/*growth &amp; development/metabolism!Protozoan Proteins/*genetics/metabolism!Research Support\, Non-U.S. Gov't!Reverse Transcriptase Polymerase Chain Reactio…	scirus	2001	Molecular and Biochemical Parasitology	113	2	331
11420378	Fungal Zuotin proteins evolved from MIDA1-like factors by lineage-specific loss of MYB domains.	http://www.mbe.oupjournals.org/cgi/content/abstract/18/7/1401	Proteins are often characterized by the presence of multiple domains\, which make specific contributions to their cellular function. While the gain of domains in proteins by duplication and shuffling is well established\, domain loss is poorly documented. Here\, we provide evidence that domain loss has played an important role in the evolution of protein architecture and function by demonstrating…	Amino Acid Sequence!Animals!Arabidopsis/genetics!Comparative Study!DNA-Binding Proteins/chemistry/*genetics!*Evolution\, Molecular!Fungal Proteins/chemistry/*genetics!Mice!Models\, Genetic!Molecular Sequence Data!Phylogeny!Plant Proteins/chemistry/genetics!Protein Structure\, Tertiary!Research Support\, Non-U.S. Gov't!Research Support\, U.S. Gov't\, Non-P.H.S.!Saccharomyces cerevisiae/genetics!*S…	scholar	2001	Molecular Biology and Evolution	18		1401
11493695	Exploring the transcriptome of the malaria sporozoite stage.	http://www.pnas.org/cgi/content/abstract/98/17/9895	Most studies of gene expression in Plasmodium have been concerned with asexual and/or sexual erythrocytic stages. Identification and cloning of genes expressed in the preerythrocytic stages lag far behind. We have constructed a high quality cDNA library of the Plasmodium sporozoite stage by using the rodent malaria parasite P. yoelii\, an important model for malaria vaccine development. The techn…	Amino Acid Motifs!Amino Acid Sequence!Animals!Anopheles/parasitology!DNA\, Complementary/genetics!Expressed Sequence Tags!*Gene Expression Profiling!*Gene Expression Regulation\, Developmental!*Gene Library!Host-Parasite Relations/genetics!Ligands!Malaria Vaccines!Molecular Sequence Data!Plasmodium falciparum/genetics!Plasmodium yoelii/*genetics/growth &amp; development/pathogenicity!Protozoan Pr…	scholar	2001	Proceedings of the National Academy of Sciences	98	17	9895
11523008	Molecular evolution of calmodulin-like domain protein kinases (CDPKs) in plants and protists.	http://www.springerlink.com/index/DFVT2R02QM777RX2.pdf	Many genes for calmodulin-like domain protein kinases (CDPKs) have been identified in plants and Alveolate protists. To study the molecular evolution of the CDPK gene family\, we performed a phylogenetic analysis of CDPK genomic sequences. Analysis of introns supports the phylogenetic analysis; CDPK genes with similar intron/exon structure are grouped together on the phylogenetic tree. Conserved …	Amino Acid Sequence!Animals!Ca(2+)-Calmodulin Dependent Protein Kinase/*chemistry/*genetics!Calmodulin/chemistry/genetics!Computational Biology!*Evolution\, Molecular!Introns/genetics!Models\, Genetic!Phylogeny!Plants/*enzymology/genetics!Protein Structure\, Tertiary!Protein-Serine-Threonine Kinases/chemistry/genetics!Protozoa/*enzymology/genetics!Research Support\, Non-U.S. Gov't!Sequence Alignm…	scholar	2001	Journal of Molecular Evolution	53	3	214
11591825	Evidence for a role for a Plasmodium falciparum homologue of Sec31p in the export of proteins to the surface of malaria parasite-infected erythrocytes.	http://jcs.biologists.org/cgi/content/abstract/114/18/3377	The malaria parasite\, Plasmodium falciparum\, spends part of its life cycle inside the enucleated erythrocytes of its human host. The parasite modifies the cytoplasm and plasma membrane of its host cell by exporting proteins beyond the confines of its own plasma membrane. We have previously provided evidence that a plasmodial homologue of the COPII protein\, Sar1p\, is involved in the traffickin…	Animals!Brefeldin A/pharmacology!Carrier Proteins/genetics/*metabolism!Cytoplasm/*metabolism!Erythrocyte Membrane/*metabolism!Erythrocytes/*parasitology!Humans!Malaria/metabolism!Molecular Sequence Data!Monomeric GTP-Binding Proteins/genetics!Phosphoproteins/genetics/*metabolism!Plasmodium falciparum/genetics/*metabolism/parasitology!Protein Transport/drug effects/physiology!Research Support\, No…	scholar	2001	Journal of Cell Science	114		3377
1840489	The C-terminal domain of RNA polymerase II of the malaria parasite Plasmodium berghei.		The C-terminal domain (CTD) of RNA polymerase II (RNAP) has an essential function in the regulation of transcription. The CTD of the human malaria parasite\, Plasmodium falciparum\, differs dramatically from that of higher eukaryotes. To determine whether this is a general feature of malarial parasites\, we have analysed the CTD of the distantly related rodent malaria parasite P.berghei. The CTDs…	Plasmodium falciparum\,Amino Acid Sequence\,Restriction Mapping\,Plasmodium berghei\,Sequence Homology\, Nucleic Acid\,Macromolecular Substances\,Molecular Sequence Data\,RNA Polymerase II\,DNA\,Blotting\, Southern\,Base Sequence\,Animals	NCBI	1991	Biochemical and biophysical research communications	180	3	1350-5
11738709	Prediction of many new exons and introns in Plasmodium falciparum chromosome 2.	http://www.biocristalografia.df.ibilce.unesp.br/publications/pdf/purine2003_74.pdf	The current prediction of genes in the Plasmodium falciparum genome database relies upon a limited number of specially developed computer algorithms. We have re-annotated the sequence of chromosome 2 of P. falciparum by a computer-assisted manual analysis\, which is described here. Of 161 newly predicted introns\, we have experimentally confirmed 98. We regard 110 introns from the previously publ…	Algorithms!Animals!Antigens\, Protozoan/genetics!Base Sequence!Chromosomes/*genetics!Computational Biology/*methods!Exons/*genetics!*Genes\, Protozoan!Introns/*genetics!Molecular Sequence Data!Plasmodium falciparum/*genetics!Protozoan Proteins/genetics/metabolism!RNA Splice Sites!Research Support\, Non-U.S. Gov't!Sequence Alignment!	scholar	2001	Mol Biochem Parasitol	118	2	187
11738711	The sequence of a 200 kb portion of a Plasmodium vivax chromosome reveals a high degree of conservation with Plasmodium falciparum chromosome 3.	http://www.sciencedirect.com/science?_ob=GatewayURL&_origin=ScienceSearch&_method=citationSearch&_piikey=S0166685101003802&_version=1&_returnURL=&md5=dcf91da2a8b31983d37748ec68deffed	Within a 199\,866 base pair (bp) portion of a Plasmodium vivax chromosome we identified a conserved linkage group consisting of at least 41 genes homologous to Plasmodium falciparum genes located on chromosome 3. There were no P. vivax homologues of the P. falciparum cytoadherence-linked asexual genes clag 3.2\, clag 3.1 and a var C pseudogene found on the P. vivax chromosome. Within the conserve…	Animals!Chromosomes/*genetics!Chromosomes\, Artificial\, Yeast/genetics!Comparative Study!Computational Biology/methods!*Conserved Sequence!Contig Mapping!Exons/genetics!Gene Library!Humans!Introns/genetics!Molecular Sequence Data!Plasmodium falciparum/*genetics!Plasmodium vivax/*genetics!Protozoan Proteins/genetics/metabolism!Research Support\, Non-U.S. Gov't!Research Support\, U.S. Gov't\, P.H.…	scirus	2001	Molecular and Biochemical Parasitology	118	2	211
11738712	The high molecular mass rhoptry protein\, RhopH1\, is encoded by members of the clag multigene family in Plasmodium falciparum and Plasmodium yoelii.	http://www.sciencedirect.com/science?_ob=GatewayURL&_origin=ScienceSearch&_method=citationSearch&_piikey=S0166685101003917&_version=1&_returnURL=&md5=45735215c466eadfeb126b7d648c51ee	Malarial merozoite rhoptries contain a high molecular mass protein complex called RhopH. RhopH is composed of three polypeptides\, RhopH1\, RhopH2\, and RhopH3\, encoded by distinct genes. Using monoclonal antibody-purified protein complex from both Plasmodium falciparum and Plasmodium yoelii\, peptides were obtained by digestion of RhopH1 and their sequence determined either by mass spectrometry…	Amino Acid Sequence!Animals!Antibodies\, Monoclonal/biosynthesis/immunology!Antibodies\, Protozoan/biosynthesis/immunology!Cell Adhesion!Female!Malaria/parasitology!Malaria\, Falciparum/parasitology!Mice!Mice\, Inbred BALB C!Molecular Sequence Data!Multigene Family!Plasmodium falciparum/*genetics/growth &amp; development/pathogenicity!Plasmodium yoelii/*genetics/growth &amp; development/pathogeni…	scirus	2001	Molecular and Biochemical Parasitology	118	2	223
11738715	Fine structure of Plasmodium falciparum subtelomeric sequences.	http://www.sciencedirect.com/science?_ob=GatewayURL&_origin=ScienceSearch&_method=citationSearch&_piikey=S0166685101003620&_version=1&_returnURL=&md5=7377a0ef79f6cd9098ce5b0c64aa7d16		Amino Acid Sequence!Animals!Molecular Sequence Data!Plasmodium falciparum/*genetics!Protozoan Proteins/*chemistry/*genetics!Research Support\, Non-U.S. Gov't!Research Support\, U.S. Gov't\, Non-P.H.S.!Research Support\, U.S. Gov't\, P.H.S.!Sequence Alignment!Telomere/chemistry/*genetics!	scirus	2001	Molecular and Biochemical Parasitology	118	2	253
11752262	PlasmoDB: the Plasmodium genome resource. An integrated database providing tools for accessing\, analyzing and mapping expression and sequence data (both finished and unfinished).	http://nar.oupjournals.org/cgi/content/abstract/30/1/87	PlasmoDB (http://PlasmoDB.org) is the official database of the Plasmodium falciparum genome sequencing consortium. This resource incorporates finished and draft genome sequence data and annotation emerging from Plasmodium sequencing projects. PlasmoDB currently houses information from five parasite species and provides tools for cross-species comparisons. Sequence information is also integrated w…	Animals!Chromosome Mapping!DNA\, Protozoan/genetics!Database Management Systems!*Databases\, Genetic!Forecasting!Gene Expression Profiling!*Genome\, Protozoan!Information Storage and Retrieval!Internet!Plasmodium/*genetics/*metabolism!Plasmodium falciparum/genetics!Protozoan Proteins/biosynthesis/genetics!Research Support\, Non-U.S. Gov't!Research Support\, U.S. Gov't\, Non-P.H.S.!Research Suppor…	scholar	2002	Nucleic Acids Research	30	1	87
11788821	A transmembrane ubiquitin ligase required to sort membrane proteins into multivesicular bodies.	http://www.nature.com/ncb/journal/v4/n2/abs/ncb743.html	Membrane proteins with transmembrane domains (TMDs) that contain polar residues exposed to the lipid bilayer are selectively sorted into multivesicular bodies (MVBs) and delivered to the yeast vacuole. Sorting of some\, although not all\, proteins into these structures is mediated by ubiquitination. We have identified a transmembrane ubiquitin ligase\, Tul1\, that is resident in the Golgi apparat…	Amino Acid Sequence!Fluorescent Dyes/metabolism!Fungal Proteins/*metabolism!Golgi Apparatus/enzymology/metabolism!Ligases/chemistry/*metabolism!Membrane Proteins/chemistry/genetics/*metabolism!Molecular Sequence Data!Protein Sorting Signals!Protein Structure\, Tertiary!Protein Transport/*physiology!Qa-SNARE Proteins!Recombinant Fusion Proteins/genetics/metabolism!Research Support\, Non-U.S. Gov't…	scholar	2002	Nature Cell Biology	4		117
11836228	Physics-based gene identification: proof of concept for Plasmodium falciparum.	http://www.bioinformatics.oupjournals.org/cgi/content/abstract/18/1/190	The ab initio prediction of new genes in eukaryotic genomes represents a difficult task\, notably for the identification of complex split genes. A Physics-Based Gene Identification (PBGI) method was formulated recently (Yeramian\, Gene\, 255\, 139-150\, 151-168\, 2000a\,b) to address this problem\, taking as a model the Plasmodium falciparum genome. Here\, the predictive power of this method is p…	Algorithms!Animals!Biophysics!Computational Biology!DNA\, Protozoan/chemistry/genetics!*Genes\, Protozoan!*Genetic Techniques!Genome\, Protozoan!Genomics/statistics &amp; numerical data!Plasmodium falciparum/*genetics!Research Support\, Non-U.S. Gov't!	scholar	2002	Bioinformatics	18	1	190
11847128	A central role for Plasmodium falciparum subtelomeric regions in spatial positioning and telomere length regulation.		In the protozoan malaria parasite\, Plasmodium falciparum\, the telomere-associated sequences (TASs) of the 14 linear chromosomes display a similar higher order organization and form clusters of four to seven telomeres localized at the nuclear periphery. Experimental evidence has shown that the physical tethering of chromosome ends enhances the ectopic recombination between gene families involved…	Animals!Blotting\, Southern!In Situ Hybridization\, Fluorescence!Plasmodium falciparum/genetics/*metabolism!Research Support\, Non-U.S. Gov't!Research Support\, U.S. Gov't\, Non-P.H.S.!Research Support\, U.S. Gov't\, P.H.S.!Reverse Transcriptase Polymerase Chain Reaction!*Telomere!Transcription\, Genetic!	scholar
11861763	A family of transmembrane microneme proteins of Toxoplasma gondii contain EGF-like domains and function as escorters.	http://jcs.biologists.org/cgi/content/abstract/115/3/563	TgMIC6\, TgMIC7\, TgMIC8 and TgMIC9 are members of a novel family of transmembrane proteins localized in the micronemes of the protozoan parasite Toxoplasma gondii. These proteins contain multiple epidermal growth factor-like domains\, a putative transmembrane spanning domain and a short cytoplasmic tail. Sorting signals to the micronemes are encoded in this short tail. We established previously …	*Adhesins\, Bacterial!Amino Acid Sequence!Animals!Carrier Proteins/chemistry/genetics/*metabolism!Epidermal Growth Factor/chemistry/*genetics!Gene Expression Regulation\, Developmental!Humans!Membrane Proteins/chemistry/genetics/*metabolism!Molecular Sequence Data!Protein Sorting Signals!Protein Structure\, Tertiary!Protein Transport/physiology!Protozoan Proteins/chemistry/genetics/*metabolism!Re…	scholar	2002	Journal of Cell Science	115		563
11943536	BSD: a novel domain in transcription factors and synapse-associated proteins.	http://www.sciencedirect.com/science?_ob=GatewayURL&_origin=ScienceSearch&_method=citationSearch&_piikey=S0968000401020424&_version=1&_returnURL=&md5=aef474f2f3104da317653784dc16e489	This article describes a novel domain\, BSD\, that is present in basal transcription factors\, synapse-associated proteins and several hypothetical proteins. It occurs in a variety of species ranging from primal protozoan to human. The BSD domain is characterized by three predicted alpha helices\, which probably form a three-helical bundle\, as well as by conserved tryptophan and phenylalanine re…	*Amino Acid Motifs!Amino Acid Sequence!Animals!Humans!Molecular Sequence Data!Neuropeptides/*chemistry!Sequence Homology\, Amino Acid!Transcription Factors/*chemistry!	scirus	2002	Trends in Biochemical Sciences	27	4	168
12095684	Analysis of transcriptomes of human malaria parasite Plasmodium falciparum using full-length enriched library: identification of novel genes and diverse transcription start sites of messenger RNAs.	http://www.sciencedirect.com/science?_ob=GatewayURL&_origin=ScienceSearch&_method=citationSearch&_piikey=S0378111902005528&_version=1&_returnURL=&md5=4af9674bf0c8a9b10d0e641a53f2f15b	Now that the sequencing of the complete genome of the human malaria parasite Plasmodium falciparum is now underway\, importance of analyses of complementary DNAs (cDNAs) is looming up. We constructed a full-length-enriched cDNA library from erythrocytic stage P. falciparum using the 'oligo-capping' method (Nucleic Acids Res. 29 (2001) 70). In this report we describe the novel genes identified usi…	5' Untranslated Regions/genetics!Amino Acid Sequence!Animals!Base Sequence!*Gene Library!Genes\, Protozoan/genetics!Humans!Malaria\, Falciparum/parasitology!Molecular Sequence Data!Peptides/genetics!Plasmodium falciparum/*genetics!Protozoan Proteins/genetics!RNA\, Messenger/genetics!Research Support\, Non-U.S. Gov't!Sequence Homology\, Amino Acid!Transcription Initiation Site!*Transcription\, Gen…	scirus	2002	Gene	291	1	105
12106866	Male-specific expression of the paralog of malaria transmission-blocking target antigen Pfs230\, PfB0400w.	http://www.ncbi.nlm.nih.gov/entrez/query.fcgi%3Fcmd%3DRetrieve%26db%3DPubMed%26list_uids%3D12106866%26dopt%3DAbstract	Malaria transmission requires that Plasmodium parasites circulating in the vertebrate host develop into male and female gametocytes\, which are then taken up by a mosquito to undergo fertilization and further development into infectious sporozoites. To understand the malaria specific events involved in this process\, the gene products involved require identification and characterization. This wor…	Animals!Antigens\, Protozoan/*genetics/*metabolism!Erythrocytes/parasitology!Fluorescent Antibody Technique!*Gene Duplication!Gene Expression Regulation\, Developmental!Genes\, Protozoan!Malaria\, Falciparum/parasitology/transmission!Plasmodium falciparum/genetics/*growth &amp; development!Protozoan Proteins/*genetics/metabolism!Reproduction!Reproduction\, Asexual!Research Support\, U.S. Gov't\, …	scholar	2002	Mol Biochem Parasitol	122	2	127
12244052	Serine repeat antigen (SERA5) is predominantly expressed among the SERA multigene family of Plasmodium falciparum\, and the acquired antibody titers correlate with serum inhibition of the parasite growth.	http://www.jbc.org/cgi/content/abstract/jbc%3B277/49/47533	The Plasmodium falciparum serine repeat antigen (SERA) is one of the blood stage malaria vaccine candidates. The malaria genome project has revealed that SERA is a member of the SERA multigene family consisting of eight SERA homologues clustered on chromosome 2 and one SERA homologue on chromosome 9. Northern blotting and real time quantitative reverse transcription-PCR with five independent para…	Adult!Animals!Antigens\, Protozoan/*biosynthesis/*genetics!Blotting\, Northern!Blotting\, Western!Enzyme-Linked Immunosorbent Assay!Erythrocytes/parasitology!Humans!Malaria Vaccines/metabolism!Microscopy\, Fluorescence!Models\, Genetic!Multigene Family!Plasmids/metabolism!Plasmodium falciparum/*genetics/*metabolism!Protein Binding!Protein Structure\, Tertiary!RNA\, Messenger/metabolism!Recombinan…	scholar	2002	Journal of Biological Chemistry	277	49	47533
12364807	Excess polymorphisms in genes for membrane proteins in Plasmodium falciparum.	http://www.sciencemag.org/cgi/content/abstract/sci%3B298/5591/216	The detection of single-nucleotide polymorphisms in pathogenic microorganisms has normally been carried out by trial and error. Here we show that DNA hybridization with high-density oligonucleotide arrays provides rapid and convenient detection of single-nucleotide polymorphisms in Plasmodium falciparum\, despite its exceptionally high adenine-thymine (AT) content (82%). A disproportionate number…	Animals!Base Sequence!Chromosomes/genetics!DNA\, Protozoan/genetics!*Genes\, Protozoan!Genome\, Protozoan!Membrane Proteins/*genetics!Molecular Sequence Data!Nucleic Acid Hybridization!Oligonucleotide Probes!Plasmodium falciparum/*genetics!*Polymorphism\, Single Nucleotide!Protozoan Proteins/*genetics!Research Support\, Non-U.S. Gov't!Research Support\, U.S. Gov't\, Non-P.H.S.!Research Support\, …	scholar	2002	Science	298	5591	216
8940993	Molecular cloning and antigenic mapping of heat-shock protein 70 from the malaria species Plasmodium bergheI.		We have isolated a 70-kD heat-shock protein (hsp-70) cDNA from Plasmodium berghei. A cDNA clone encoding the P. berghei hsp-70 was isolated and sequenced\, demonstrating that it is highly homologous with other Plasmodium hsp-70s. One of the common features is a series of GGMP amino acid repeats at the carboxy terminus; there is also a long\, AT-rich 5' untranslated region\, a hallmark of other ma…	Amino Acid Sequence\,Recombinant Proteins\,Plasmodium berghei\,Plasmids\,Epitope Mapping\,Cloning\, Molecular\,Molecular Sequence Data\,HSP70 Heat-Shock Proteins\,Gene Expression Regulation\,Escherichia coli\,Sequence Homology\, Amino Acid\,Base Sequence\,Animals	NCBI	1996	The American journal of tropical medicine and hygiene	55	5	570-6
9010839	Further characterization of a 58 kDa Plasmodium berghei phosphoprotein as a cochaperone.		Molecular chaperones are important for proper protein folding during protein biogenesis. This report describes a protein from Plasmodium berghei which is 30% identical and 40% similar to a recently described mammalian cochaperone\, or heat shock protein 70 interacting protein. The P. berghei cochaperone accumulates throughout the trophozoite stage and decreases during the schizont stage. The stag…	Molecular Chaperones\,Fluorescent Antibody Technique\,Amino Acid Sequence\,Plasmodium berghei\,Cloning\, Molecular\,Sequence Homology\, Nucleic Acid\,Immunoblotting\,Sequence Analysis\, DNA\,Molecular Sequence Data\,Sequence Homology\, Amino Acid\,Base Sequence\,Phosphoproteins\,Animals\,Protozoan Proteins	NCBI	1996	Molecular and biochemical parasitology	83	1	25-33
2651910	High level sequence homology between a Plasmodium chabaudi heat shock protein gene and its Plasmodium falciparum equivalent.			Plasmodium falciparum\,Genes\,Amino Acid Sequence\,Molecular Sequence Data\,Heat-Shock Proteins\,Base Sequence\,Animals\,Plasmodium	NCBI	1989	Molecular and biochemical parasitology	33	1	101-3
12377259	Selective pressures that decrease synonymous mutations in Plasmodium falciparum.	https://qspace.library.queensu.ca/dspace/html/1974/136/pfalcip01.htm	Rich and Ayala propose that the zero rate of non-amino-acid-changing (synonymous) mutations in some proteins of Plasmodium falciparum reflects a recent population bottleneck. Alternatively\, Arnot and Saul propose sequence conservation in response to selective pressures other than the pressure to encode protein. Among these are fold pressure and purine-loading pressure. Genomes adapt to these by …	Amino Acid Sequence/genetics!Animals!Antigens\, Protozoan/genetics!Base Composition!Base Sequence/genetics!*Evolution\, Molecular!Herpesvirus 4\, Human/genetics!Plasmodium falciparum/*genetics!Point Mutation/*genetics!Protein Folding!Protozoan Proteins/genetics!Selection (Genetics)!	scholar	2002	Trends Parasitol	18	9	411
11413195	Antibodies against merozoite surface protein (MSP)-1(19) are a major component of the invasion-inhibitory response in individuals immune to malaria.		Antibodies that bind to antigens expressed on the merozoite form of the malaria parasite can inhibit parasite growth by preventing merozoite invasion of red blood cells. Inhibitory antibodies are found in the sera of malaria-immune individuals\, however\, the specificity of those that are important to this process is not known. In this paper\, we have used allelic replacement to construct a Plasm…	Plasmodium falciparum\,Parasitic Sensitivity Tests\,Cell Division\,Amino Acid Sequence\,Humans\,Recombinant Fusion Proteins\,Sequence Alignment\,Plasmodium chabaudi\,Merozoite Surface Protein 1\,Peptide Fragments\,Malaria\, Falciparum\,Molecular Sequence Data\,Adult\,Mice\,Antibody Specificity\,Epidermal Growth Factor\,Cell Line\,Antibodies\, Protozoan\,Protein Structure\, Tertiary\,Transfection\…	NCBI	2001	The Journal of experimental medicine	193	12	1403-12
12435438	Stochastic versus stable transcriptional differences on Plasmodium falciparum DNA microarrays.	http://www.sciencedirect.com/science?_ob=GatewayURL&_origin=ScienceSearch&_method=citationSearch&_piikey=S0020751902001820&_version=1&_returnURL=&md5=a9d37e5db67654b985ff4bf3278b1dc5	The recent availability of the Plasmodium falciparum genome sequence has opened up convenient\, large-scale analysis of transcriptional products in malaria. Protocols for cDNA labelling\, cDNA hybridisation\, and fluorescent signal detection developed for other organisms can be applied directly to malaria. However\, P. falciparum offers unique challenges in data analysis due to stochastic variabi…	Animals!DNA\, Complementary/genetics!DNA\, Protozoan/*genetics!Oligonucleotide Array Sequence Analysis/*methods!Plasmodium falciparum/*genetics!RNA\, Protozoan/genetics!Research Support\, Non-U.S. Gov't!Research Support\, U.S. Gov't\, P.H.S.!Stochastic Processes!Transcription\, Genetic/*genetics!	scirus	2002	International Journal for Parasitology	32	13	1543
12458198	Conserved N-terminal motifs of telomerase reverse transcriptase required for ribonucleoprotein assembly in vivo.	http://www.jbc.org/cgi/content/abstract/278/6/3882	Telomerase is a ribonucleoprotein (RNP) reverse transcriptase responsible for the maintenance of one strand of the telomere terminal repeats. The key protein subunit of the telomerase complex\, known as TERT\, possesses reverse transcriptase (RT)-like motifs that directly mediate nucleotide addition. The RT motifs are located in the C-terminal region of the polypeptide. Sequence alignments also r…	Amino Acid Motifs!Amino Acid Sequence!Base Sequence!Catalysis!DNA Primers!DNA-Binding Proteins!Molecular Sequence Data!RNA/genetics!Research Support\, Non-U.S. Gov't!Research Support\, U.S. Gov't\, P.H.S.!Ribonucleoproteins/*metabolism!Sequence Homology\, Amino Acid!Telomerase/chemistry/*metabolism!	scholar	2003	Journal of Biological Chemistry	278	6	3882
12556470	A novel erythrocyte binding antigen-175 paralogue from Plasmodium falciparum defines a new trypsin-resistant receptor on human erythrocytes.	http://www.jbc.org/cgi/content/abstract/278/16/14480	The recognition and invasion of human erythrocytes by the most lethal malaria parasite Plasmodium falciparum is dependent on multiple ligand-receptor interactions. Members of the erythrocyte binding-like (ebl) family\, including the erythrocyte binding antigen-175 (EBA-175)\, are responsible for high affinity binding to glycoproteins on the surface of the erythrocyte. Here we describe a paralogue…	Animals!Antigens/metabolism!Antigens\, Protozoan/*chemistry/*metabolism!Antigens\, Surface!Carrier Proteins/chemistry/metabolism!Chymotrypsin/pharmacology!Electrophoresis\, Polyacrylamide Gel!Erythrocytes/*immunology/metabolism/*parasitology!Humans!Immunoblotting!Ligands!Microscopy\, Fluorescence!Models\, Genetic!Phenotype!Plasmids/metabolism!Plasmodium falciparum/*metabolism!Protein Binding!Prot…	scholar	2003	Journal of Biological Chemistry	278	16	14480
12603733	Widespread functional specialization of Plasmodium falciparum erythrocyte membrane protein 1 family members to bind CD36 analysed across a parasite genome.	http://www.blackwell-synergy.com/links/doi/10.1046/j.1365-2958.2003.03378.x	Plasmodium falciparum-infected erythrocytes sequester from blood circulation by binding host endothelium. A large family of variant proteins mediates cytoadherence and their binding specificity determines parasite sequestration patterns and potential for disease. The aim of the present study was to understand how binding properties are encoded into family members and to develop sequence algorithm…	Algorithms!Amino Acid Sequence!Animals!Antigens\, CD36/*metabolism!Cell Adhesion!Comparative Study!Erythrocytes/parasitology!Genes\, Protozoan!Genome!Humans!Malaria Vaccines!Molecular Sequence Data!Multigene Family!Mutagenesis\, Site-Directed!Phylogeny!Plasmodium falciparum/genetics/*physiology!Protein Binding!Protein Structure\, Tertiary!Protozoan Proteins/chemistry/genetics/*metabolism!Research…	scholar	2003	Mol Microbiol	47	5	1265
12615322	Expression of a recombinant IRP-like Plasmodium falciparum protein that specifically binds putative plasmodial IREs.	http://www.sciencedirect.com/science?_ob=GatewayURL&_origin=ScienceSearch&_method=citationSearch&_piikey=S0166685102002785&_version=1&_returnURL=&md5=dffb323d91cc56a6ef02b72e2ee08e3d	Plasmodium falciparum iron regulatory-like protein (PfIRPa\, accession AJ012289) has homology to a family of iron-responsive element (IRE)-binding proteins (IRPs) found in different species. We have previously demonstrated that erythrocyte P. falciparum PfIRPa binds a mammalian consensus IRE and that the binding activity is regulated by iron status. In the work we now report\, we have cloned a C-…	Animals!Base Sequence!Binding Sites!DNA Primers!Humans!Iron-Regulatory Proteins/biosynthesis/genetics/*metabolism!Jurkat Cells!Molecular Sequence Data!Nucleic Acid Conformation!Plasmodium falciparum/*metabolism!Protein Binding!Protein-Tyrosine Kinase/metabolism!Proto-Oncogene Proteins/*metabolism!Protozoan Proteins/biosynthesis/genetics/*metabolism!RNA\, Protozoan/chemistry/genetics!Recombinant P…	scirus	2003	Molecular and Biochemical Parasitology	126	2	231
12620119	Expression profiling of the schizont and trophozoite stages of Plasmodium falciparum with a long-oligonucleotide microarray.	http://www.biomedcentral.com/content/pdf/gb-2003-4-2-r9.pdf	BACKGROUND: The worldwide persistence of drug-resistant Plasmodium falciparum\, the most lethal variety of human malaria\, is a global health concern. The P. falciparum sequencing project has brought new opportunities for identifying molecular targets for antimalarial drug and vaccine development. RESULTS: We developed a software package\, ArrayOligoSelector\, to design an open reading frame (ORF…	Animals!Blotting\, Northern!*Gene Expression Profiling!Oligonucleotide Array Sequence Analysis/*methods!Plasmodium falciparum/*genetics/growth &amp; development!RNA\, Protozoan/genetics/metabolism!Research Support\, Non-U.S. Gov't!	scholar	2003	Genome Biol	4	2	R9
12637517	RNA recognition motif-type RNA-binding proteins in Trypanosoma cruzi form a family involved in the interaction with specific transcripts in vivo.	http://www.jbc.org/cgi/reprint/M301756200v1.pdf	Trypanosomes\, protozoan parasites from the order Kinetoplastida\, have to deal with environmental changes during the interaction with their hosts. Trypanosoma cruzi\, the causative agent of Chagas' disease\, uses post-transcriptional mechanisms to regulate gene expression. However\, few RNA-binding proteins involved in mRNA turnover control have been identified to date. In this work\, an RNA rec…	3' Untranslated Regions!5' Untranslated Regions!Amino Acid Sequence!Animals!Base Sequence!Blotting\, Northern!Blotting\, Southern!Comparative Study!DNA/chemistry!DNA Restriction Enzymes/metabolism!Glutamine/analysis!Glycine/analysis!Histidine/analysis!Molecular Sequence Data!Phylogeny!Poly G/metabolism!Poly U/metabolism!Protein Structure\, Secondary!Protozoan Proteins/chemistry/genetics/metabolis…	scholar		Journal of Biological Chemistry
12657463	The Plasmodium falciparum family of Rab GTPases.	http://www.sciencedirect.com/science?_ob=GatewayURL&_origin=ScienceSearch&_method=citationSearch&_piikey=S0378111903003810&_version=1&_returnURL=&md5=22460a44366384205fcb261bed6683f9	Rab GTPases are key regulators of vesicular traffic in eukaryotic cells. Here we sought a global characterization and description of the Plasmodium falciparum family of Rab GTPases. We used a combination of bioinformatic analyses\, experimental testing of predictions\, structure modelling and phylogenetics. These analyses led to the identification of seven new parasite Rabs. Accordingly we estima…	Amino Acid Sequence!Animals!DNA\, Complementary/chemistry/genetics!Erythrocytes/parasitology!Gene Expression Regulation\, Enzymologic!Guanosine Triphosphate/chemistry/metabolism!Humans!Models\, Molecular!Molecular Sequence Data!Multigene Family/*genetics!Phylogeny!Plasmodium falciparum/enzymology/*genetics!Protein Binding!Protein Conformation!Research Support\, Non-U.S. Gov't!Research Support\, U…	scirus	2003	Gene	306	.	13
12671001	Data-mining approaches reveal hidden families of proteases in the genome of malaria parasite.	http://intl.genome.org/cgi/content/abstract/13/4/601	The search for novel antimalarial drug targets is urgent due to the growing resistance of Plasmodium falciparum parasites to available drugs. Proteases are attractive antimalarial targets because of their indispensable roles in parasite infection and development\, especially in the processes of host erythrocyte rupture/invasion and hemoglobin degradation. However\, to date\, only a small number o…	Amino Acid Sequence/genetics!Animals!Calpain/genetics!Comparative Study!Endopeptidases/*genetics!Evolution\, Molecular!Gene Expression Profiling/methods!Gene Expression Regulation\, Enzymologic/genetics!*Genome\, Protozoan!Humans!Malaria\, Falciparum/*enzymology/parasitology!*Membrane Proteins!Molecular Sequence Data!Multigene Family/*genetics!Plasmodium falciparum/*enzymology/*genetics/growth &a…	scholar	2003	Genome Research	13	4	601
12706793	Low-complexity segments in Plasmodium falciparum proteins are primarily nucleic acid level adaptations.	http://www.sciencedirect.com/science?_ob=GatewayURL&_origin=ScienceSearch&_method=citationSearch&_piikey=S0166685103000392&_version=1&_returnURL=&md5=68b10d8da12029545f146efc97165b3e	Protein segments that contain few of the possible 20 amino acids\, sometimes in tandem repeat arrays\, are referred to as containing &quot;simple&quot; or &quot;low-complexity&quot; sequence. Many Plasmodium falciparum proteins are longer than their homologs in other species by virtue of their content of such low-complexity segments that have no known function; these are interspersed among segmen…	Amino Acids/chemistry/genetics!Animals!Base Composition!Chromosomes/genetics!Codon/genetics!DNA Transposable Elements/genetics!DNA\, Protozoan/chemistry/genetics!Evolution\, Molecular!Herpesvirus 4\, Human/genetics!Introns/genetics!Plasmodium falciparum/chemistry/*genetics!Protein Structure\, Tertiary/genetics!Protozoan Proteins/*chemistry/genetics!Repetitive Sequences\, Amino Acid!	scirus	2003	Molecular and Biochemical Parasitology	128	1	21
12706803	Striated fiber assemblin in apicomplexan parasites.	http://www.sciencedirect.com/science?_ob=GatewayURL&_origin=ScienceSearch&_method=citationSearch&_piikey=S0166685103000380&_version=1&_returnURL=&md5=ef1bc35185e45c5420fcfdcfcb94b8ca		Amino Acid Sequence!Animals!*Apicomplexa/chemistry/classification!Base Sequence!Chlamydomonas reinhardtii/chemistry/genetics!Cloning\, Molecular!DNA Primers/genetics!Microtubule-Associated Proteins/*analysis/*chemistry/classification!Molecular Sequence Data!Phylogeny!Protozoan Proteins/*analysis/*chemistry/classification!Research Support\, Non-U.S. Gov't!Toxoplasma/chemistry/genetics/ultrastructu…	scirus	2003	Molecular and Biochemical Parasitology	128	1	95
12737636	Sympatric Plasmodium falciparum isolates from Venezuela have structured var gene repertoires.	http://www.malariajournal.com/content/2/1/7	BACKGROUND: The human malaria parasite Plasmodium falciparum expresses adhesins belonging to the erythrocyte membrane protein 1 (PfEMP1) family on the surface of the infected host erythrocyte. These antigens elicit a strain-specific antibody response that is associated with protection from disease. During clonal expansion of blood-stage parasites\, the surface phenotype of the infected erythrocyt…	Adolescent!Adult!Animals!Antigens\, Protozoan/genetics!Conserved Sequence/genetics!Cross-Sectional Studies!DNA\, Protozoan/genetics!Gene Frequency/genetics!*Genes\, Protozoan!Genetics\, Population/statistics &amp; numerical data!Genotype!Humans!Malaria\, Falciparum/epidemiology!Male!Merozoite Surface Protein 1/genetics!Plasmodium falciparum/*genetics/*isolation &amp; purification!Protein Structur…	scirus	2003	Malaria Journal	2	1	7
12743798	Molecular cloning and characterization of an SRCAP chromatin remodeling homologue in Toxoplasma gondii.	http://www.springerlink.com/index/Y8BHBKF8EVWVRCAE.pdf	We have identified and mapped a gene in Toxoplasma gondii that encodes a homologue of SRCAP (Snf2-related CBP activator protein)\, a member of the SNF/SWI family of chromatin remodeling factors. The genomic locus (TgSRCAP) is present as a single copy and contains 16 introns. The predicted cDNA contains an open reading frame of 8\,775 bp and encodes a protein of 2\,924 amino acids. We have identif…	Adenosinetriphosphatase/analysis/*chemistry/*genetics!Amino Acid Sequence!Animals!CREB-Binding Protein!Chromatin/*genetics!Cloning\, Molecular!Gene Expression Regulation!*Genes\, Protozoan!Hela Cells!Humans!Molecular Sequence Data!Nuclear Proteins/metabolism!RNA\, Messenger/genetics!Sequence Homology\, Amino Acid!Toxoplasma/*genetics/isolation &amp; purification!Trans-Activators/metabolism!Transc…	scholar	2003	Parasitology Research	90	1	1
12756555	A Plasmodium homologue of cochaperone p23 and its differential expression during the replicative cycle of the malaria parasite.	http://www.springerlink.com/index/V7JC9026CHRQ9A2M.pdf	The complete gene sequence of a major phosphoprotein from the malaria parasite reveals that it is a homologue to cochaperone p23. This p23 homologue is highly conserved between Plasmodium falciparum and other malaria parasites and exhibits 44% sequence identity with the Schizosaccharomyces pombe p23 homologue. The Plasmodium p23 is a relatively abundant cytoplasmic protein with a molecular mass o…	Animals!Base Sequence!DNA Replication!Fluorescent Antibody Technique!Life Cycle Stages/genetics!Molecular Chaperones/*metabolism!Phosphoproteins/*metabolism!Plasmodium/genetics/growth &amp; development/*metabolism/physiology!Protozoan Proteins/*metabolism!*Schizosaccharomyces pombe Proteins!Sequence Alignment!	scholar	2003	Parasitology Research	90	2	166
12798510	New tools to identify var sequence tags and clone full-length genes using type-specific primers to Duffy binding-like domains.	http://www.sciencedirect.com/science?_ob=GatewayURL&_origin=ScienceSearch&_method=citationSearch&_piikey=S0166685103000999&_version=1&_returnURL=&md5=3d723384a7659838e428428f78b57b3f	Cytoadherence of infected erythrocytes is a hallmark of Plasmodium falciparum infection and a key determinant in the particular virulence of this species. Infected erythrocytes bind a variety of host receptors but certain adhesion traits are associated with more severe disease. A large\, diverse protein family named P. falciparum erythrocyte membrane protein 1 (PfEMP1) is responsible for sequestr…	Animals!Antigens\, Protozoan/metabolism!Base Sequence!Binding Sites!*Cloning\, Molecular!*DNA Primers!Databases\, Genetic!Duffy Blood-Group System/metabolism!*Genes\, Protozoan!Models\, Genetic!Phylogeny!Plasmodium falciparum/genetics!Protein Structure\, Tertiary!Protozoan Proteins/chemistry/*genetics/metabolism!Receptors\, Cell Surface/metabolism!Research Support\, Non-U.S. Gov't!Research Suppor…	scirus	2003	Molecular and Biochemical Parasitology	129	1	91
12809568	Characterisation of methionine adenosyltransferase from Mycobacterium smegmatis and M. tuberculosis.	http://www.biomedcentral.com/content/pdf/1471-2180-3-12.pdf	BACKGROUND: Tuberculosis remains a serious world-wide health threat which requires the characterisation of novel drug targets for the development of future antimycobacterials. One of the key obstacles in the definition of new targets is the large variety of metabolic alterations that occur between cells in the active growth and chronic/dormant phases of tuberculosis. The ideal biochemical target …	Azaguanine/pharmacology!Azathioprine/pharmacology!Cloning\, Molecular!Enzyme Inhibitors/pharmacology!Gene Expression!Methionine Adenosyltransferase/antagonists &amp;!Mycobacterium smegmatis/*enzymology/genetics!Mycobacterium tuberculosis/*enzymology/genetics!Research Support\, Non-U.S. Gov't!Research Support\, U.S. Gov't\, P.H.S.!Species Specificity!	scholar	2003	BMC Microbiology	3		12
12823820	Selective upregulation of a single distinctly structured var gene in chondroitin sulphate A-adhering Plasmodium falciparum involved in pregnancy-associated malaria.	http://www.ingentaconnect.com/content/bsc/mole/2003/00000049/00000001/art00015	Cytoadhesion of infected red blood cells (iRBC) is mediated through parasite-encoded\, clonally variant surface antigens (VSA) and is a central process in the pathogenesis of Plasmodium falciparum malaria. Pregnancy-associated malaria (PAM) has been linked to VSA-mediated adhesion of iRBC to the glycosaminoglycan chondroitin sulphate A (CSA) in the placental intervillous space. Several studies ha…	Adult!Animals!Antigens\, Protozoan/*genetics/metabolism!Antigens\, Surface/genetics/metabolism!Cell Adhesion!Child!Chondroitin Sulfates/*metabolism!Erythrocytes/parasitology/physiology!Female!Genome\, Protozoan!Humans!Malaria\, Falciparum/*parasitology!Male!Multigene Family!Placenta/parasitology!Plasmodium falciparum/*genetics/metabolism!Pregnancy!Pregnancy Complications\, Parasitic/*parasitology…	scholar	2003	Molecular Microbiology	49	1	179
12824434	GeneFizz: A web tool to compare genetic (coding/non-coding) and physical (helix/coil) segmentations of DNA sequences. Gene discovery and evolutionary perspectives.	http://nar.oupjournals.org/cgi/content/abstract/31/13/3843	The GeneFizz (http://pbga.pasteur.fr/GeneFizz) web tool permits the direct comparison between two types of segmentations for DNA sequences (possibly annotated): the coding/non-coding segmentation associated with genomic annotations (simple genes or exons in split genes) and the physics-based structural segmentation between helix and coil domains (as provided by the classical helix-coil model). Th…	Algorithms!Animals!DNA/chemistry!Drosophila melanogaster/genetics!*Evolution\, Molecular!*Genes!Genetic Code!Genomics/methods!Internet!Models\, Genetic!Nucleic Acid Conformation!Plasmodium falciparum/genetics!Research Support\, Non-U.S. Gov't!Sequence Analysis\, DNA/*methods!*Software!User-Computer Interface!	scholar	2003	Nucleic Acids Research	31	13	3843
12857354	PEST sequences in the malaria parasite Plasmodium falciparum: a genomic study.	http://bmc.ub.uni-potsdam.de/cgi-bin/show.pl%3F1475-2875-2-16/1475-2875-2-16.pdf	BACKGROUND: Inhibitors of the protease calpain are known to have selectively toxic effects on Plasmodium falciparum. The enzyme has a natural inhibitor calpastatin and in eukaryotes is responsible for turnover of proteins containing short sequences enriched in certain amino acids (PEST sequences). The genome of P. falciparum was searched for this protease\, its natural inhibitor and putative subs…	Amino Acid Sequence!Animals!Calcium-Binding Proteins/genetics!Calpain/genetics!Cysteine Proteinase Inhibitors/genetics!Databases\, Genetic!*Genome\, Protozoan!Malaria\, Falciparum/*genetics!Plasmodium falciparum/chemistry/*genetics!Protozoan Proteins/analysis/genetics!	scholar	2003	Malaria Journal	2		16
12864851	Mapping of the Plasmodium falciparum multidrug resistance gene 5'-upstream region\, and evidence of induction of transcript levels by antimalarial drugs in chloroquine sensitive parasites.	http://www.blackwell-synergy.com/links/doi/10.1046/j.1365-2958.2003.03597.x/abs/	The Plasmodium falciparum multidrug resistance gene\, pfmdr1\, has been shown to be involved in the mediation of the parasite's response to various antimalarial drugs. Previous studies of pfmdr1 expression have shown that transcript levels are increased in drug-resistant isolates. However\, a detailed examination of the transcriptional regulation of this gene has not been completed. The aim of th…	5' Untranslated Regions/*genetics!ATP-Binding Cassette Transporters/biosynthesis/*genetics!Animals!Antimalarials/*pharmacology!Base Sequence!Chloroquine/*pharmacology!Chromosome Mapping!Comparative Study!Drug Resistance\, Multiple/*genetics!Gene Expression Regulation/*drug effects!*Genes\, MDR!*Genes\, Protozoan!Genes\, Reporter!Luciferases/biosynthesis/genetics!Mefloquine/pharmacology!Molecular …	scholar	2003	Molecular Microbiology	49	3	671
12869562	Identification and initial characterization of three novel cyclin-related proteins of the human malaria parasite Plasmodium falciparum.	http://www.jbc.org/cgi/reprint/M301625200v1.pdf	The molecular mechanisms regulating cell proliferation and development during the life cycle of malaria parasites remain to be elucidated. The peculiarities of the cell cycle organization during Plasmodium falciparum schizogony suggest that the modalities of cell cycle control in this organism may differ from those in other eukaryotes. Indeed\, existing data concerning Plasmodium cell cycle regul…	Amino Acid Sequence!Animals!Base Sequence!Cell Cycle!Cell Cycle Proteins/metabolism!Cyclins/genetics/isolation &amp; purification/*metabolism!DNA\, Protozoan/genetics!Erythrocytes/parasitology!Gene Expression Regulation\, Developmental!Genes\, Protozoan!Humans!In Vitro!Malaria\, Falciparum/parasitology!Molecular Sequence Data!Open Reading Frames!Plasmodium falciparum/cytology/genetics/growth &amp…	scholar		Journal of Biological Chemistry
12886016	Identification of Plasmodium falciparum antigens by antigenic analysis of genomic and proteomic data.	http://www.pnas.org/cgi/content/abstract/100/17/9952	The recent explosion in genomic sequencing has made available a wealth of data that can now be analyzed to identify protein antigens\, potential targets for vaccine development. Here we present\, in the context of Plasmodium falciparum\, a strategy that rapidly identifies target antigens from large and complex genomes. Sixteen antigenic proteins recognized by volunteers immunized with radiation-a…	Adult!Algorithms!Alleles!Animals!Antigens\, Protozoan/*genetics/isolation &amp; purification!Genes\, Protozoan!Genome\, Protozoan!Genomics!Humans!Immunization!In Vitro!Interferon Type II/biosynthesis!Malaria Vaccines/genetics/immunology/isolation &amp; purification!Male!Middle Aged!Molecular Sequence Data!Plasmodium falciparum/*genetics/*immunology!Proteomics!Protozoan Proteins/genetics/immunolog…	scholar	2003	Proceedings of the National Academy of Sciences	100	17	9952
12893887	Discovery of gene function by expression profiling of the malaria parasite life cycle.	http://www.sciencemag.org/cgi/reprint/1087025v1.pdf	The completion of the genome sequence for Plasmodium falciparum\, the species responsible for most malaria human deaths\, has the potential to reveal hundreds of new drug targets and proteins involved in pathogenesis. However\, only approximately 35% of the genes code for proteins with an identifiable function. The absence of routine genetic tools for studying Plasmodium parasites suggests that t…	Animals!Anopheles/parasitology!Cell Cycle!Chromosomes/genetics!Cluster Analysis!Erythrocytes/parasitology!*Gene Expression!*Gene Expression Profiling!Gene Expression Regulation\, Developmental!*Genes\, Protozoan!Humans!Life Cycle Stages!Liver/parasitology!Malaria\, Falciparum/parasitology!Oligonucleotide Array Sequence Analysis!Plasmodium falciparum/*genetics/*growth &amp; development/metabolism!…	scholar	2003	Science	301	5639	1503
12893888	A microRNA as a translational repressor of APETALA2 in Arabidopsis flower development.	http://plantbio.berkeley.edu/~taylor/pmb290/genomics.pdfs/LeRoche.Science.2003.pdf	The completion of the genome sequence for Plasmodium falciparum\, the species responsible for most malaria human deaths\, has the potential to reveal hundreds of new drug targets and proteins involved in pathogenesis. However\, only approximately 35% of the genes code for proteins with an identifiable function. The absence of routine genetic tools for studying Plasmodium parasites suggests that t…	Animals!Anopheles/parasitology!Cell Cycle!Chromosomes/genetics!Cluster Analysis!Erythrocytes/parasitology!*Gene Expression!*Gene Expression Profiling!Gene Expression Regulation\, Developmental!*Genes\, Protozoan!Humans!Life Cycle Stages!Liver/parasitology!Malaria\, Falciparum/parasitology!Oligonucleotide Array Sequence Analysis!Plasmodium falciparum/*genetics/*growth &amp; development/metabolism!…	scholar
12893889	Radiology 2003--science to practice.	http://plantbio.berkeley.edu/~taylor/pmb290/genomics.pdfs/LeRoche.Science.2003.pdf	The completion of the genome sequence for Plasmodium falciparum\, the species responsible for most malaria human deaths\, has the potential to reveal hundreds of new drug targets and proteins involved in pathogenesis. However\, only approximately 35% of the genes code for proteins with an identifiable function. The absence of routine genetic tools for studying Plasmodium parasites suggests that t…	Animals!Anopheles/parasitology!Cell Cycle!Chromosomes/genetics!Cluster Analysis!Erythrocytes/parasitology!*Gene Expression!*Gene Expression Profiling!Gene Expression Regulation\, Developmental!*Genes\, Protozoan!Humans!Life Cycle Stages!Liver/parasitology!Malaria\, Falciparum/parasitology!Oligonucleotide Array Sequence Analysis!Plasmodium falciparum/*genetics/*growth &amp; development/metabolism!…	scholar
12893890	Science to practice: blood flow quantification with contrast-enhanced US: \entrance in the section\" phenomenon--phantom and rabbit study."	http://plantbio.berkeley.edu/~taylor/pmb290/genomics.pdfs/LeRoche.Science.2003.pdf	The completion of the genome sequence for Plasmodium falciparum\, the species responsible for most malaria human deaths\, has the potential to reveal hundreds of new drug targets and proteins involved in pathogenesis. However\, only approximately 35% of the genes code for proteins with an identifiable function. The absence of routine genetic tools for studying Plasmodium parasites suggests that t…	Animals!Anopheles/parasitology!Cell Cycle!Chromosomes/genetics!Cluster Analysis!Erythrocytes/parasitology!*Gene Expression!*Gene Expression Profiling!Gene Expression Regulation\, Developmental!*Genes\, Protozoan!Humans!Life Cycle Stages!Liver/parasitology!Malaria\, Falciparum/parasitology!Oligonucleotide Array Sequence Analysis!Plasmodium falciparum/*genetics/*growth &amp; development/metabolism!…	scholar
12893892	The end of life.	http://plantbio.berkeley.edu/~taylor/pmb290/genomics.pdfs/LeRoche.Science.2003.pdf	The completion of the genome sequence for Plasmodium falciparum\, the species responsible for most malaria human deaths\, has the potential to reveal hundreds of new drug targets and proteins involved in pathogenesis. However\, only approximately 35% of the genes code for proteins with an identifiable function. The absence of routine genetic tools for studying Plasmodium parasites suggests that t…	Animals!Anopheles/parasitology!Cell Cycle!Chromosomes/genetics!Cluster Analysis!Erythrocytes/parasitology!*Gene Expression!*Gene Expression Profiling!Gene Expression Regulation\, Developmental!*Genes\, Protozoan!Humans!Life Cycle Stages!Liver/parasitology!Malaria\, Falciparum/parasitology!Oligonucleotide Array Sequence Analysis!Plasmodium falciparum/*genetics/*growth &amp; development/metabolism!…	scholar
12893893	Lymphoscintigraphy for lymphatic mapping in breast carcinoma.	http://plantbio.berkeley.edu/~taylor/pmb290/genomics.pdfs/LeRoche.Science.2003.pdf	The completion of the genome sequence for Plasmodium falciparum\, the species responsible for most malaria human deaths\, has the potential to reveal hundreds of new drug targets and proteins involved in pathogenesis. However\, only approximately 35% of the genes code for proteins with an identifiable function. The absence of routine genetic tools for studying Plasmodium parasites suggests that t…	Animals!Anopheles/parasitology!Cell Cycle!Chromosomes/genetics!Cluster Analysis!Erythrocytes/parasitology!*Gene Expression!*Gene Expression Profiling!Gene Expression Regulation\, Developmental!*Genes\, Protozoan!Humans!Life Cycle Stages!Liver/parasitology!Malaria\, Falciparum/parasitology!Oligonucleotide Array Sequence Analysis!Plasmodium falciparum/*genetics/*growth &amp; development/metabolism!…	scholar
12893894	Opportunities and challenges for the National Institute of Biomedical Imaging and Bioengineering.	http://plantbio.berkeley.edu/~taylor/pmb290/genomics.pdfs/LeRoche.Science.2003.pdf	The completion of the genome sequence for Plasmodium falciparum\, the species responsible for most malaria human deaths\, has the potential to reveal hundreds of new drug targets and proteins involved in pathogenesis. However\, only approximately 35% of the genes code for proteins with an identifiable function. The absence of routine genetic tools for studying Plasmodium parasites suggests that t…	Animals!Anopheles/parasitology!Cell Cycle!Chromosomes/genetics!Cluster Analysis!Erythrocytes/parasitology!*Gene Expression!*Gene Expression Profiling!Gene Expression Regulation\, Developmental!*Genes\, Protozoan!Humans!Life Cycle Stages!Liver/parasitology!Malaria\, Falciparum/parasitology!Oligonucleotide Array Sequence Analysis!Plasmodium falciparum/*genetics/*growth &amp; development/metabolism!…	scholar
12893895	Image-guided tumor ablation: proposal for standardization of terms and reporting criteria.	http://plantbio.berkeley.edu/~taylor/pmb290/genomics.pdfs/LeRoche.Science.2003.pdf	The completion of the genome sequence for Plasmodium falciparum\, the species responsible for most malaria human deaths\, has the potential to reveal hundreds of new drug targets and proteins involved in pathogenesis. However\, only approximately 35% of the genes code for proteins with an identifiable function. The absence of routine genetic tools for studying Plasmodium parasites suggests that t…	Animals!Anopheles/parasitology!Cell Cycle!Chromosomes/genetics!Cluster Analysis!Erythrocytes/parasitology!*Gene Expression!*Gene Expression Profiling!Gene Expression Regulation\, Developmental!*Genes\, Protozoan!Humans!Life Cycle Stages!Liver/parasitology!Malaria\, Falciparum/parasitology!Oligonucleotide Array Sequence Analysis!Plasmodium falciparum/*genetics/*growth &amp; development/metabolism!…	scholar
12893896	Self-referred whole-body CT imaging: current implications for health care consumers.	http://plantbio.berkeley.edu/~taylor/pmb290/genomics.pdfs/LeRoche.Science.2003.pdf	The completion of the genome sequence for Plasmodium falciparum\, the species responsible for most malaria human deaths\, has the potential to reveal hundreds of new drug targets and proteins involved in pathogenesis. However\, only approximately 35% of the genes code for proteins with an identifiable function. The absence of routine genetic tools for studying Plasmodium parasites suggests that t…	Animals!Anopheles/parasitology!Cell Cycle!Chromosomes/genetics!Cluster Analysis!Erythrocytes/parasitology!*Gene Expression!*Gene Expression Profiling!Gene Expression Regulation\, Developmental!*Genes\, Protozoan!Humans!Life Cycle Stages!Liver/parasitology!Malaria\, Falciparum/parasitology!Oligonucleotide Array Sequence Analysis!Plasmodium falciparum/*genetics/*growth &amp; development/metabolism!…	scholar
12893897	Dose reduction in pediatric CT: a rational approach.	http://plantbio.berkeley.edu/~taylor/pmb290/genomics.pdfs/LeRoche.Science.2003.pdf	The completion of the genome sequence for Plasmodium falciparum\, the species responsible for most malaria human deaths\, has the potential to reveal hundreds of new drug targets and proteins involved in pathogenesis. However\, only approximately 35% of the genes code for proteins with an identifiable function. The absence of routine genetic tools for studying Plasmodium parasites suggests that t…	Animals!Anopheles/parasitology!Cell Cycle!Chromosomes/genetics!Cluster Analysis!Erythrocytes/parasitology!*Gene Expression!*Gene Expression Profiling!Gene Expression Regulation\, Developmental!*Genes\, Protozoan!Humans!Life Cycle Stages!Liver/parasitology!Malaria\, Falciparum/parasitology!Oligonucleotide Array Sequence Analysis!Plasmodium falciparum/*genetics/*growth &amp; development/metabolism!…	scholar
12893898	Intrapleural fibrinolysis for parapneumonic effusion and empyema in children.	http://plantbio.berkeley.edu/~taylor/pmb290/genomics.pdfs/LeRoche.Science.2003.pdf	The completion of the genome sequence for Plasmodium falciparum\, the species responsible for most malaria human deaths\, has the potential to reveal hundreds of new drug targets and proteins involved in pathogenesis. However\, only approximately 35% of the genes code for proteins with an identifiable function. The absence of routine genetic tools for studying Plasmodium parasites suggests that t…	Animals!Anopheles/parasitology!Cell Cycle!Chromosomes/genetics!Cluster Analysis!Erythrocytes/parasitology!*Gene Expression!*Gene Expression Profiling!Gene Expression Regulation\, Developmental!*Genes\, Protozoan!Humans!Life Cycle Stages!Liver/parasitology!Malaria\, Falciparum/parasitology!Oligonucleotide Array Sequence Analysis!Plasmodium falciparum/*genetics/*growth &amp; development/metabolism!…	scholar
12893899	The deep sulcus sign.	http://plantbio.berkeley.edu/~taylor/pmb290/genomics.pdfs/LeRoche.Science.2003.pdf	The completion of the genome sequence for Plasmodium falciparum\, the species responsible for most malaria human deaths\, has the potential to reveal hundreds of new drug targets and proteins involved in pathogenesis. However\, only approximately 35% of the genes code for proteins with an identifiable function. The absence of routine genetic tools for studying Plasmodium parasites suggests that t…	Animals!Anopheles/parasitology!Cell Cycle!Chromosomes/genetics!Cluster Analysis!Erythrocytes/parasitology!*Gene Expression!*Gene Expression Profiling!Gene Expression Regulation\, Developmental!*Genes\, Protozoan!Humans!Life Cycle Stages!Liver/parasitology!Malaria\, Falciparum/parasitology!Oligonucleotide Array Sequence Analysis!Plasmodium falciparum/*genetics/*growth &amp; development/metabolism!…	scholar
12893900	Irreversible JPEG compression of digital chest radiographs for primary interpretation: assessment of visually lossless threshold.	http://plantbio.berkeley.edu/~taylor/pmb290/genomics.pdfs/LeRoche.Science.2003.pdf	The completion of the genome sequence for Plasmodium falciparum\, the species responsible for most malaria human deaths\, has the potential to reveal hundreds of new drug targets and proteins involved in pathogenesis. However\, only approximately 35% of the genes code for proteins with an identifiable function. The absence of routine genetic tools for studying Plasmodium parasites suggests that t…	Animals!Anopheles/parasitology!Cell Cycle!Chromosomes/genetics!Cluster Analysis!Erythrocytes/parasitology!*Gene Expression!*Gene Expression Profiling!Gene Expression Regulation\, Developmental!*Genes\, Protozoan!Humans!Life Cycle Stages!Liver/parasitology!Malaria\, Falciparum/parasitology!Oligonucleotide Array Sequence Analysis!Plasmodium falciparum/*genetics/*growth &amp; development/metabolism!…	scholar
12893901	Celiac artery compression by the median arcuate ligament: a pitfall of end-expiratory MR imaging.	http://plantbio.berkeley.edu/~taylor/pmb290/genomics.pdfs/LeRoche.Science.2003.pdf	The completion of the genome sequence for Plasmodium falciparum\, the species responsible for most malaria human deaths\, has the potential to reveal hundreds of new drug targets and proteins involved in pathogenesis. However\, only approximately 35% of the genes code for proteins with an identifiable function. The absence of routine genetic tools for studying Plasmodium parasites suggests that t…	Animals!Anopheles/parasitology!Cell Cycle!Chromosomes/genetics!Cluster Analysis!Erythrocytes/parasitology!*Gene Expression!*Gene Expression Profiling!Gene Expression Regulation\, Developmental!*Genes\, Protozoan!Humans!Life Cycle Stages!Liver/parasitology!Malaria\, Falciparum/parasitology!Oligonucleotide Array Sequence Analysis!Plasmodium falciparum/*genetics/*growth &amp; development/metabolism!…	scholar
12929205	The transcriptome of the intraerythrocytic developmental cycle of Plasmodium falciparum.	http://biology.plosjournals.org/perlserv/%3Frequest%3Dget-document%26doi%3D10.1371%252Fjournal.pbio.0000005	Plasmodium falciparum is the causative agent of the most burdensome form of human malaria\, affecting 200-300 million individuals per year worldwide. The recently sequenced genome of P. falciparum revealed over 5\,400 genes\, of which 60% encode proteins of unknown function. Insights into the biochemical function and regulation of these genes will provide the foundation for future drug and vaccin…	Animals!Antimalarials/pharmacology!Chromosome Mapping!Chromosomes/ultrastructure!Erythrocytes/*parasitology!Gene Expression Regulation!*Gene Expression Regulation\, Developmental!Genes\, Protozoan!Genome!Genome\, Protozoan!Humans!Nucleic Acid Hybridization!Oligonucleotide Array Sequence Analysis!Oligonucleotides/chemistry!Open Reading Frames!Plasmodium falciparum/*metabolism!Plastids!Protozoan Pr…	scholar
9373142	Partial nucleotide sequence and organisation of extrachromosomal plastid-like DNA in Plasmodium berghei.		The murine malaria parasite Plasmodium berghei contains a plastid-like extrachromosomal genome. This genome is 30.7 kb in size and is transcriptionally active as shown by RT-PCR. DNA sequence analysis of the genome reveals 69.9-95.5% homology to sequences of the 35-kb extrachromosomal circle found in the human malaria species Plasmodium falciparum. Homologous sequences include regions of genes fo…	Plasmodium falciparum\,Restriction Mapping\,Humans\,Plasmodium berghei\,DNA\, Protozoan\,Variation (Genetics)\,Sequence Homology\, Nucleic Acid\,Plastids\,Mice\,Base Sequence\,RNA\, Protozoan\,DNA\, Mitochondrial\,Polymerase Chain Reaction\,Animals	NCBI	1997	Gene	200	2007-01-02	91-8
12952885	OrthoMCL: identification of ortholog groups for eukaryotic genomes.	http://intl.genome.org/cgi/content/abstract/13/9/2178	The identification of orthologous groups is useful for genome annotation\, studies on gene/protein evolution\, comparative genomics\, and the identification of taxonomically restricted sequences. Methods successfully exploited for prokaryotic genome analysis have proved difficult to apply to eukaryotes\, however\, as larger genomes may contain multiple paralogous genes\, and sequence information …	Animals!Arabidopsis/genetics!Caenorhabditis elegans/genetics!Comparative Study!Computational Biology/methods!Drosophila melanogaster/genetics!Eukaryotic Cells/*chemistry/*metabolism!*Genome!Genome\, Fungal!Genome\, Plant!Genome\, Protozoan!Humans!Internet!Plasmodium falciparum/*genetics!Research Support\, Non-U.S. Gov't!Research Support\, U.S. Gov't\, P.H.S.!Saccharomyces cerevisiae/*genetics!*Se…	scholar	2003	Genome Research	13	9	2178
12956414	Protein prenyltransferases: anchor size\, pseudogenes and parasites.	https://www.degruyter.com/journals/bc/2003/pdf/384_977.pdf	Lipid modification of eukaryotic proteins by protein prenyltransferases is required for critical signaling pathways\, cell cycle progression\, cytoskeleton remodeling\, induction of apoptosis and vesicular trafficking. This review analyzes the influence of distinct states of sequential posttranslational processing that can be obtained after single or double prenylation\, reversible palmitoylation…	Animals!Antineoplastic Agents/pharmacology/therapeutic use!Comparative Study!Dimethylallyltranstransferase/antagonists &amp;!Enzyme Inhibitors/pharmacology/therapeutic use!Humans!Parasites/drug effects/*enzymology/genetics!Plants/parasitology!*Protein Isoprenylation!Protein Processing\, Post-Translational!Pseudogenes/*physiology!Research Support\, Non-U.S. Gov't!Substrate Specificity!rab GTP-Bind…	scholar	2003	Biol. Chem	384		977
14509838	Histone H3 and H3.3 variants in the protozoan pathogens Plasmodium falciparum and Toxoplasma gondii.	http://taylorandfrancis.metapress.com/index/RT0YLF6EFJYL5U30.pdf	Histones constitute the fundamental component of chromatin and participate in the regulation of gene expression by virtue of covalent modifications to their N-terminal domains. The discovery that histone-modifying enzymes are targeted by the antiprotozoal agent apicidin has prompted further investigation of gene expression regulation in protozoan parasites; consequently\, several chromatin remode…	Amino Acid Sequence!Animals!Base Sequence!Comparative Study!DNA Primers!Histones/*genetics!Molecular Sequence Data!Plasmodium falciparum/*genetics!Research Support\, Non-U.S. Gov't!Research Support\, U.S. Gov't\, P.H.S.!Sequence Alignment!Sequence Analysis\, DNA!Toxoplasma/*genetics!*Variation (Genetics)!	scholar	2003	DNA Sequence-The Journal of Sequencing and Mapping	14	3	227
14514358	The heat shock protein 90 of Plasmodium falciparum and antimalarial activity of its inhibitor\, geldanamycin.	http://www.pubmedcentral.nih.gov/articlerender.fcgi%3Fartid%3D201030%26tools%3Dbot	BACKGROUND: The naturally occurring benzoquinone ansamycin compound\, geldanamycin (GA)\, is a specific inhibitor of heat shock protein 90 (Hsp90) and is a potential anticancer agent. Since Plasmodium falciparum has been reported to have an Hsp90 ortholog\, we tested the possibility that GA might inhibit it and thereby display antiparasitic activity. RESULTS: We provide direct recombinant DNA evi…	Adenosine Triphosphate/metabolism!Animals!Antimalarials/metabolism/*pharmacology!Chloroquine/metabolism!Cloning\, Molecular!Drug Resistance/physiology!Drug Synergism!Gene Expression Regulation\, Developmental/drug effects/genetics!HSP90 Heat-Shock Proteins/*antagonists &amp; inhibitors/genetics/metabolism!Plasmodium falciparum/*drug effects/genetics/growth &amp;!Protozoan Proteins/*antagonists &a…	scholar	2003	Malaria Journal	2	1	30
14521577	Pfs230: from malaria transmission-blocking vaccine candidate toward function.	http://www.blackwell-synergy.com/links/doi/10.1046/j.1365-3024.2003.00643.x/abs/		Animals!Antibodies\, Protozoan/pharmacology!Antigens\, Protozoan/genetics/*immunology!Culicidae/parasitology!Female!Genes\, Protozoan!Humans!Malaria Vaccines/immunology/*pharmacology!Malaria\, Falciparum/immunology/prevention &amp; control/transmission!Male!Plasmodium falciparum/genetics/growth &amp; development/immunology!Protozoan Proteins/genetics/*immunology!Recombinant Proteins/genetics/immu…	scholar	2003	Parasite Immunology	25	7	351
14550891	Plasmepsin 4\, the food vacuole aspartic proteinase found in all Plasmodium spp. infecting man.	http://www.sciencedirect.com/science?_ob=GatewayURL&_origin=ScienceSearch&_method=citationSearch&_piikey=S0166685103001373&_version=1&_returnURL=&md5=a8977d38641cefad64dd892caf31dce6	Plasmepsins are aspartic proteinases of the malaria parasite\, and seven groups of plasmepsins have been identified by comparing genomic sequence data available for the genes encoding these enzymes from Plasmodium falciparum\, Plasmodium vivax\, Plasmodium knowlesi\, Plasmodium berghei\, and Plasmodium yoelii. The food vacuole plasmepsins typified by plasmepsin 4 from P. falciparum (PfPM4) consti…	Amino Acid Sequence!Animals!*Aspartic Endopeptidases/chemistry/genetics/metabolism!Cloning\, Molecular!Electrophoresis\, Gel\, Two-Dimensional!Humans!Malaria/*parasitology!Molecular Sequence Data!Plasmodium/classification/*enzymology!Research Support\, U.S. Gov't\, Non-P.H.S.!Research Support\, U.S. Gov't\, P.H.S.!Sequence Analysis\, DNA!Spectrometry\, Mass\, Matrix-Assisted Laser Desorption-Ioni…	scirus	2003	Molecular and Biochemical Parasitology	130	1	1
14565852	Sub-grouping of Plasmodium falciparum 3D7 var genes based on sequence analysis of coding and non-coding regions.	http://www.pubmedcentral.nih.gov/articlerender.fcgi%3Fartid%3D222925%26tools%3Dbot	BACKGROUND: The variant surface antigen family Plasmodium falciparum erythrocyte membrane protein-1 (PfEMP1) is an important target for protective immunity and is implicated in the pathology of malaria through its ability to adhere to host endothelial receptors. The sequence diversity and organization of the 3D7 PfEMP1 repertoire was investigated on the basis of the complete genome sequence. METH…	Animals!Antigens\, Protozoan/genetics!Chromosome Mapping/methods!Cloning\, Molecular!DNA\, Intergenic/*genetics!Erythrocyte Membrane/genetics!Exons/*genetics!Introns/genetics!Membrane Proteins/genetics!Multigene Family!Plasmodium falciparum/*genetics!Protein Structure\, Tertiary/genetics!Protozoan Proteins/genetics!Pseudogenes!Research Support\, Non-U.S. Gov't!*Sequence Analysis\, DNA/methods!*Va…	scholar	2003	Malaria Journal	2		27
14569009	Induction of crossreactive antibodies against the Plasmodium falciparum variant protein.	http://www.pnas.org/cgi/content/abstract/100/22/13007%3Fetoc	The variant antigen Plasmodium falciparum erythrocyte membrane protein 1 (PfEMP1)\, present on the surface of P. falciparum-parasitized erythrocytes (PE)\, plays a central role in naturally acquired immunity\, although antibodies to PfEMP1 are predominantly variant specific. To overcome this major limitation for vaccine development\, we immunized mice with three cysteine-rich interdomain 1 (CIDR1…	Animals!Antibodies\, Protozoan/*immunology!Base Sequence!CHO Cells!Cloning\, Molecular!Cricetinae!Cross Reactions/*immunology!DNA Primers!Enzyme-Linked Immunosorbent Assay!Female!Malaria\, Falciparum/immunology!Mice!Mice\, Inbred BALB C!Molecular Sequence Data!Plasmodium falciparum/*immunology!Protozoan Proteins/*genetics/*immunology/isolation &amp; purification!Protozoan Vaccines!Recombinant Pro…	scholar	2003	Proceedings of the National Academy of Sciences	100	22	13007
14607282	Adenylyl cyclases from Plasmodium\, Paramecium and Tetrahymena are novel ion channel/enzyme fusion proteins.	http://www.sciencedirect.com/science?_ob=GatewayURL&_origin=ScienceSearch&_method=citationSearch&_piikey=S0898656803001293&_version=1&_returnURL=&md5=94c975d7a8858d86b7ad857b64bb22bd	In Paramecium\, cAMP formation is stimulated by a potassium conductance\, which is an intrinsic property of the adenylyl cyclase. We cloned a full-length cDNA and several gDNA fragments from Paramecium and Tetrahymena coding for adenylyl cyclases with a novel domain composition. A putative N-terminal ion channel domain contains a canonical S4 voltage-sensor and a canonical potassium pore-loop loc…	Adenylate Cyclase/genetics/isolation &amp; purification/*metabolism!Amino Acid Sequence/genetics!Animals!Base Sequence/genetics!Cilia/genetics/metabolism!Cyclic AMP/biosynthesis!DNA\, Complementary/analysis/genetics!Gene Expression Regulation\, Enzymologic/genetics!Green Fluorescent Proteins!Luminescent Proteins!Molecular Sequence Data!Paramecium/*enzymology/genetics!Plasmodium falciparum/*enzymo…	scirus	2004	Cellular Signalling	16	1	115
14612390	A conserved telomerase motif within the catalytic domain of telomerase reverse transcriptase is specifically required for repeat addition processivity.	http://mcb.asm.org/cgi/content/abstract/23/23/8440	Telomerase is a ribonucleoprotein reverse transcriptase responsible for the maintenance of one strand of the telomere terminal repeats. The catalytic protein subunit of the telomerase complex\, known as TERT\, possesses a reverse transcriptase (RT) domain that mediates nucleotide addition. The RT domain of TERT is distinguishable from retroviral and retrotransposon RTs in having a sizable inserti…	Amino Acid Motifs!Amino Acid Sequence!Amino Acid Substitution!Catalytic Domain!Conserved Sequence!DNA-Binding Proteins!Kinetics!Models\, Molecular!Molecular Sequence Data!Mutagenesis\, Site-Directed!Protein Structure\, Tertiary!Recombinant Proteins/chemistry/genetics/metabolism!Research Support\, Non-U.S. Gov't!Research Support\, U.S. Gov't\, P.H.S.!Saccharomyces cerevisiae/enzymology/genetics!Sa…	scholar		Molecular and Cellular Biology
14617379	Integrative analysis of intraerythrocytic differentially expressed transcripts yields novel insights into the biology of Plasmodium falciparum.	http://bmc.ub.uni-potsdam.de/cgi-bin/show.pl%3F1475-2875-2-38/1475-2875-2-38.pdf	BACKGROUND: The intraerythrocytic development of Plasmodium falciparum\, the most virulent human malaria parasite involves asexual and gametocyte stages. There has been a significant increase in disparate datasets derived from genomic and post-genomic analysis of the parasite that necessitates delivery of integrated analysis from which biological processes important to the survival of the parasit…		scholar	2003	Malaria Journal	2		38
14627712	Analysis of the Plasmodium and Anopheles transcriptional repertoire during ookinete development and midgut invasion.	http://www.jbc.org/cgi/reprint/M307582200v1.pdf	Plasmodium\, the causative agent of malaria\, has to undergo sexual differentiation and development in anopheline mosquitoes for transmission to occur. To isolate genes specifically induced in both organisms during the early stages of Plasmodium differentiation in the mosquito\, two cDNA libraries were constructed\, one enriched for sequences expressed in differentiating Plasmodium berghei ookine…	Amino Acid Sequence!Animals!Anopheles/*metabolism!Blotting\, Northern!Cloning\, Molecular!DNA\, Complementary/metabolism!Digestive System/*embryology!Disease Vectors!Drosophila!Expressed Sequence Tags!Gene Library!Immunoblotting!Insect Vectors!Mice!Microscopy\, Fluorescence!Molecular Sequence Data!Multigene Family!Oocytes/metabolism!Plasmodium/*metabolism!Plasmodium berghei/metabolism!Protein Str…	scholar		Journal of Biological Chemistry
14651636	Evidence for the importance of genetic structuring to the structural and functional specialization of the Plasmodium falciparum var gene family.	http://www.blackwell-synergy.com/links/doi/10.1046%252Fj.1365-2958.2003.03814.x	The var gene family encodes Plasmodium falciparum erythrocyte membrane 1 (PfEMP1) proteins that act as virulence factors responsible for both antigenic variation and cytoadherence of infected erythrocytes. These proteins orchestrate infected erythrocyte sequestration from blood circulation and contribute to adhesion-based complications of P. falciparum malaria infections. For this study\, we anal…	Animals!Antigens\, CD36/metabolism!Cell Adhesion!Erythrocytes/parasitology!Evolution\, Molecular!*Genome\, Protozoan!Molecular Sequence Data!Multigene Family!*Phylogeny!Plasmodium falciparum/classification/*genetics/metabolism!*Protozoan Proteins/chemistry/genetics/metabolism!*Recombination\, Genetic!Research Support\, Non-U.S. Gov't!Research Support\, U.S. Gov't\, P.H.S.!Sequence Analysis\, DNA!…	scholar	2003	Molecular Microbiology	50	5	1527
14653531	Sex ratios in the rodent malaria parasite\, Plasmodium chabaudi.	http://www.journals.cambridge.org/abstract_S0031182003004013	The sex ratios of malaria and related Apicomplexan parasites play a major role in transmission success. Here\, we address 2 fundamental issues in the sex ratios of the rodent malaria parasite\, Plasmodium chabaudi. First we test the accuracy of empirical methods for estimating sex ratios in malaria parasites\, and show that sex ratios made with standard thin smears may overestimate the proportion…	Animals!Antimalarials/pharmacology!Chloroquine/pharmacology!Disease Models\, Animal!Female!Malaria/*parasitology/transmission!Male!Mice!Mice\, Inbred C57BL!Plasmodium chabaudi/*growth &amp; development!Research Support\, Non-U.S. Gov't!Sex Ratio!	scholar	2003	Parasitology	127	5	419
14662742	Regulation of KinI kinesin ATPase activity by binding to the microtubule lattice.	http://nramm.scripps.edu/publications/JCB%2520163%2520-%2520Moores.pdf	KinI kinesins are important in regulating the complex dynamics of the microtubule cytoskeleton. They are unusual in that they depolymerize\, rather than move along microtubules. To determine the attributes of KinIs that distinguish them from translocating kinesins\, we examined the ATPase activity\, microtubule affinity\, and three-dimensional microtubule-bound structure of a minimal KinI motor d…	Adenosinetriphosphatase/*metabolism!Animals!Cryoelectron Microscopy!Kinesin/chemistry/*metabolism!Macromolecular Substances!Microtubules/chemistry/*metabolism!Models\, Molecular!Molecular Motors/*metabolism!Plasmodium falciparum/metabolism!Protein Binding!Protein Conformation!Protozoan Proteins/metabolism!Research Support\, U.S. Gov't\, P.H.S.!Tubulin/metabolism!	scholar	2003	The Journal of Cell Biology	163	5	963
14662988	Expression of equi merozoite antigen 2 during development of Babesia equi in the midgut and salivary gland of the vector tick Boophilus microplus.	http://jcm.asm.org/cgi/content/abstract/41/12/5803	Equi merozoite antigens 1 and 2 (EMA-1 and EMA-2) are Babesia equi proteins expressed on the parasite surface during infection in horses and are orthologues of proteins in Theileria spp.\, which are also tick-transmitted protozoal pathogens. We determined in this study whether EMA-1 and EMA-2 were expressed within the vector tick Boophilus microplus. B. equi transitions through multiple\, morphol…	Animals!Antigens\, Protozoan/*genetics!Digestive System/immunology!Epithelial Cells/immunology!Humans!Insect Vectors!Ixodidae/growth &amp; development/*parasitology!Membrane Proteins/*genetics!Polymerase Chain Reaction!Protozoan Proteins/*genetics!Research Support\, Non-U.S. Gov't!Research Support\, U.S. Gov't\, Non-P.H.S.!Salivary Glands/immunology!	scholar		Journal of Clinical Microbiology
14668007	Common trafficking pathway for variant antigens destined for the surface of the Plasmodium falciparum-infected erythrocyte.	http://www.sciencedirect.com/science?_ob=GatewayURL&_origin=ScienceSearch&_method=citationSearch&_piikey=S0166685103002391&_version=1&_returnURL=&md5=c98f0f04e6dbae5cad96aceb1e1bf825	Intraerythrocytic Plasmodium falciparum exports proteins to the cytosol and to the plasma membrane of the host cell. We here present data revealing the existence of a unique common pathway for the surface bound traffic of the clonally variant antigens\, repeated-interspersed-antigen (RIFINS) and P. falciparum erythrocyte-membrane-protein-1 (PfEMP1). RIFIN- and PfEMP1-specific antibodies were foun…	Animals!Antigens\, Protozoan/*metabolism!Cell Membrane/chemistry!Cytoplasm/metabolism/ultrastructure!Cytoplasmic Vesicles/metabolism/ultrastructure!Erythrocytes/cytology/*metabolism/*parasitology!Humans!Malaria\, Falciparum/parasitology!Membrane Proteins/metabolism!Peptides/metabolism!Plasmodium falciparum/immunology/*pathogenicity!Protein Transport!Protozoan Proteins/*metabolism!	scirus	2004	Molecular and Biochemical Parasitology	133	1	1
14668008	A member of a conserved Plasmodium protein family with membrane-attack complex/perforin (MACPF)-like domains localizes to the micronemes of sporozoites.	http://www.sciencedirect.com/science?_ob=GatewayURL&_origin=ScienceSearch&_method=citationSearch&_piikey=S0166685103002536&_version=1&_returnURL=&md5=789c6e663f8dd9f3221a15c122b3ce26	Pore-forming proteins are employed by many pathogens to achieve successful host colonization. Intracellular pathogens use pore-forming proteins to invade host cells\, survive within and productively interact with host cells\, and finally egress from host cells to infect new ones. The malaria-causing parasites of the genus Plasmodium evolved a number of life cycle stages that enter and replicate i…	Amino Acid Motifs!Amino Acid Sequence!Animals!Complement Membrane Attack Complex/chemistry/genetics/physiology!Conserved Sequence!*Gene Expression!Membrane Glycoproteins/chemistry/genetics/physiology!Molecular Sequence Data!Oligonucleotide Array Sequence Analysis!Plasmodium falciparum/genetics/growth &amp; development/metabolism!Plasmodium yoelii/*genetics/*growth &amp;!Protozoan Proteins/chemist…	scirus	2004	Molecular and Biochemical Parasitology	133	1	15
14678570	Construction and use of Plasmodium falciparum phage display libraries to identify host parasite interactions.	http://bmc.ub.uni-potsdam.de/cgi-bin/show.pl%3F1475-2875-2-47/1475-2875-2-47.pdf	BACKGROUND: The development of Plasmodium falciparum within human erythrocytes induces a wide array of changes in the ultrastructure\, function and antigenic properties of the host cell. Numerous proteins encoded by the parasite have been shown to interact with the erythrocyte membrane. The identification of new interactions between human erythrocyte and P. falciparum proteins has formed a key ar…		scholar	2003	Malaria Journal	2		47
14685263	Identification of a family of animal sphingomyelin synthases.		Sphingomyelin (SM) is a major component of animal plasma membranes. Its production involves the transfer of phosphocholine from phosphatidylcholine onto ceramide\, yielding diacylglycerol as a side product. This reaction is catalysed by SM synthase\, an enzyme whose biological potential can be judged from the roles of diacylglycerol and ceramide as anti- and proapoptotic stimuli\, respectively. S…	Amino Acid Motifs!Amino Acid Sequence!Amino Acid Substitution!Animals!Binding Sites!Cell Membrane/chemistry/metabolism!Cloning\, Molecular!Comparative Study!Computational Biology!Consensus Sequence!Conserved Sequence!Databases\, Factual!Golgi Apparatus/chemistry/metabolism!Hela Cells!Humans!Hydrophobicity!Models\, Biological!Molecular Sequence Data!Phylogeny!Protein Structure\, Tertiary!Research …	scholar
14697197	Plasmodium biology: genomic gleanings.	http://adenina.biomol.unb.br/~brigido/tebm/genoma_comparativo/Malaria.pdf	The highly A+T rich genomes of human and rodent malarial parasites offer unprecedented glimpses of a lineage that is distinct from other model organisms. Plasmodium is distinguished by the presence of numerous low complexity inserts within globular domains of proteins. It displays several peculiarities in its transcription apparatus\, and its DNA repair system appears to favor a certain innate le…	Animals!Evolution\, Molecular!*Genome\, Protozoan!Host-Parasite Relations/genetics!Humans!Life Cycle Stages/genetics!Phylogeny!Plasmodium/cytology/*genetics/metabolism!Protein Structure\, Tertiary/genetics!Protozoan Proteins/genetics/metabolism!	scholar	2003	Cell	115	7	771
14720308	Identification and comparative analysis of components from the signal recognition particle in protozoa and fungi.	http://www.biomedcentral.com/1471-2164/5/5/	BACKGROUND: The signal recognition particle (SRP) is a ribonucleoprotein complex responsible for targeting proteins to the ER membrane. The SRP of metazoans is well characterized and composed of an RNA molecule and six polypeptides. The particle is organized into the S and Alu domains. The Alu domain has a translational arrest function and consists of the SRP9 and SRP14 proteins bound to the term…	Amino Acid Sequence!Animals!Base Sequence!Comparative Study!Databases\, Genetic!Fungal Proteins/genetics!Fungi/*genetics/metabolism!Genome\, Fungal!Genome\, Protozoan!Molecular Sequence Data!Nucleic Acid Conformation!Phylogeny!Protozoa/*genetics/metabolism!Protozoan Proteins/genetics!RNA\, Fungal/chemistry/genetics!RNA\, Protozoan/chemistry/genetics!Research Support\, Non-U.S. Gov't!Research Supp…	scholar	2004	BMC Genomics	5	5
14739451	Stable SNPs in malaria antigen genes in isolated populations.	http://www.sciencemag.org/cgi/data/309/5731/134/DC1/1		Alleles!Amino Acid Sequence!Animals!Antigens\, Protozoan/chemistry/*genetics!Antimalarials/pharmacology!Chloroquine/pharmacology!Drug Resistance!Epitopes/genetics!Genes\, Protozoan!Geography!Haplotypes!Humans!Malaria\, Falciparum/parasitology!Membrane Proteins/chemistry/genetics!Merozoite Surface Protein 1/chemistry/genetics!Molecular Sequence Data!Plasmodium falciparum/drug effects/*genetics/*im…	scholar		Science
14747018	Annotating the Plasmodium genome and the enigma of the shikimate pathway.	http://www.biochemistry.tugraz.at/pdf/McConkeyetal2004TiP.pdf	The completion of the Plasmodium falciparum genome sequence heralds a new era in the effort to identify all the parasite's genes along with their cellular functions. A combination of bioinformatics and experimental proof will facilitate this process. Many enzymes in metabolic processes have been identified\, but several examples exist of incomplete pathways\, such as the shikimate pathway. This r…	Amino Acid Sequence!Animals!Computational Biology!Folic Acid/*metabolism!*Genome\, Protozoan!Models\, Biological!Phosphotransferases (Alcohol Group Acceptor)/chemistry/metabolism!Plasmodium falciparum/enzymology/*genetics/*metabolism!Sequence Alignment!Shikimic Acid/*metabolism!	scholar	2004	Trends Parasitol	20	2	60
14747137	var genes\, PfEMP1 and the human host.	http://www.sciencedirect.com/science?_ob=GatewayURL&_origin=ScienceSearch&_method=citationSearch&_piikey=S0166685103003207&_version=1&_returnURL=&md5=c7a49ac144273a83233e7f03acf5ef9f	Plasmodium falciparum erythrocyte membrane protein 1 (PfEMP1) is an important virulence factor encoded by a family of roughly 60 var genes and is used by the parasite to interact with the human host. The parasite regularly exchanges the expressed var gene generating antigenic variation of the infected RBCs (pRBC) surface which is crucial for successful proliferation and transmission. PfEMP1 is al…	Animals!Antigenic Variation/*genetics/physiology!Antigens\, Protozoan/genetics/immunology/physiology!Genes\, Protozoan!Humans!Malaria\, Falciparum/parasitology!Plasmodium falciparum/*genetics/immunology/*pathogenicity!Protozoan Proteins/*genetics/immunology/*physiology!Recombination\, Genetic!Research Support\, Non-U.S. Gov't!Virulence/*genetics!	scirus	2004	Molecular and Biochemical Parasitology	134	1	3
14747145	Identification of regulatory elements in the Plasmodium falciparum genome.	http://www.sciencedirect.com/science?_ob=GatewayURL&_origin=ScienceSearch&_method=citationSearch&_piikey=S0166685103003268&_version=1&_returnURL=&md5=eace5b21d7ec1beaaecdd8c6e97bdcad	There is little information regarding regulatory sequences in the newly sequenced genome of the malaria parasite\, Plasmodium falciparum. Thus\, for the first time\, a bioinformatic strategy was utilized to identify regulatory elements in this genome using the P. falciparum heat shock protein (hsp) gene family as a model system. Our analysis indicates that the P. falciparum hsp genes do not conta…	3' Untranslated Regions!5' Untranslated Regions!Animals!Base Composition!Base Sequence!Computational Biology!Conserved Sequence!Gene Expression!Genes\, Reporter!*Genome\, Protozoan!Heat-Shock Proteins/genetics!Luciferases/genetics/metabolism!Molecular Sequence Data!Plasmodium falciparum/*genetics/*metabolism!Promoter Regions (Genetics)!*Regulatory Sequences\, Nucleic Acid!Research Support\, Non-U…	scirus	2004	Molecular and Biochemical Parasitology	134	1	75
14747157	The use of DsRED in single- and dual-color fluorescence labeling of mitochondrial and plastid organelles in Plasmodium falciparum.	http://www.sciencedirect.com/science?_ob=GatewayURL&_origin=ScienceSearch&_method=citationSearch&_piikey=S0166685103003554&_version=1&_returnURL=&md5=925349401c9c341a5ea63dde545349b4		Acyl Carrier Protein/analysis/genetics!Aldehydes/analysis!Animals!Chaperonin 60/analysis/genetics!Green Fluorescent Proteins!Luminescent Proteins/*analysis/genetics!Microscopy\, Fluorescence!Mitochondria/*chemistry!Plasmodium falciparum/chemistry/*ultrastructure!Plastids/*chemistry!Protein Transport!Protozoan Proteins/*analysis!Recombinant Fusion Proteins/analysis!Research Support\, Non-U.S. Gov'…	scirus	2004	Molecular and Biochemical Parasitology	134	1	175
14962358	Plasmodium falciparum thioredoxins and glutaredoxins as central players in redox metabolism.	http://www.ingentaconnect.com/content/maney/rer/2003/00000008/00000005/art00005	Over the last few years\, an increasing number of different functions have been ascribed to small redox-active proteins like thioredoxins (Trx) and glutaredoxins (Grx). These functions include redox regulation of transcription and translation\, antioxidant defence\, involvement in protein folding and cellular signalling\, and reduction of ribonucleotide reductase. In the malarial parasite Plasmod…	Amino Acid Sequence!Animals!Forecasting!Humans!Molecular Sequence Data!Oxidation-Reduction!*Oxidoreductases!Plasmodium falciparum/*physiology!Proteins/*metabolism!Protozoan Proteins/*physiology!Research Support\, Non-U.S. Gov't!Sequence Homology\, Amino Acid!Thioredoxin/*metabolism!	scholar	2003	Redox Report	8	5
14962373	PlasmoDB: exploring genomics and post-genomics data of the malaria parasite\, Plasmodium falciparum.	http://hfes.publisher.ingentaconnect.com/content/maney/rer/2003/00000008/00000005/art00020	The recent completion of the genome sequence of Plasmodium falciparum 3D7 provides the foundation for genome-wide analysis of the parasite. In addition to DNA and gene sequence data\, postgenomic methods including microarray-based transcript profiling and high-throughput proteomics are now accessible to Plasmodium researchers. The Plasmodium Genome database (&lt;http://PlasmoDB.org&gt;) was devel…	Animals!*Computational Biology!*Databases\, Genetic!Gene Expression!*Genome\, Protozoan!Plasmodium falciparum/*genetics/metabolism!Proteomics!Software!	scholar	2003	Redox Report	8	5
12967707	Crystal structure of Plasmodium berghei lactate dehydrogenase indicates the unique structural differences of these enzymes are shared across the Plasmodium genus.		As Plasmodium rely extensively on homolactic fermentation for energy production\, Plasmodium falciparum lactate dehydrogenase (PfLDH)--the key enzyme in this process--has previously been suggested as a novel target for antimalarials. This enzyme has distinctive kinetic and structural properties that distinguish it from its human homologues. In this study\, we now describe the expression\, kinetic…	Plasmodium falciparum\,Amino Acid Sequence\,Humans\,Kinetics\,Crystallography\, X-Ray\,Plasmodium berghei\,Cloning\, Molecular\,Models\, Animal\,Sequence Analysis\, DNA\,Molecular Sequence Data\,L-Lactate Dehydrogenase\,Crystallization\,Animals\,Models\, Molecular	NCBI	2003	Molecular and biochemical parasitology	131	1	2007-01-10
14989696	Parasite-specific eIF2 (eukaryotic initiation factor-2) kinase required for stress-induced translation control.	http://www.biochemj.org/bj/imps/pdf/BJ20040262.pdf	The ubiquitous intracellular parasite Toxoplasma gondii (phylum Apicomplexa) differentiates into an encysted form (bradyzoite) that can repeatedly re-emerge as a life-threatening acute infection (tachyzoite) upon impairment of immunity. Since the switch from tachyzoite to bradyzoite is a stress-induced response\, we sought to identify components related to the phosphorylation of the alpha subunit…	Amino Acid Sequence/genetics!Animals!Cloning\, Molecular/methods!Eukaryotic Initiation Factor-2/chemistry/genetics/physiology!Metamorphosis\, Biological/genetics/physiology!Molecular Sequence Data!Peptide Synthases/physiology!Phosphorylation!Protein Biosynthesis/*physiology!Protein-Serine-Threonine Kinases/chemistry/genetics/physiology!Protozoan Proteins/chemistry/physiology!Research Support\, No…	scholar
14990449	Fundamentals of massive automatic pairwise alignments of protein sequences: theoretical significance of Z-value statistics.	http://bioinformatics.oupjournals.org/cgi/content/abstract/20/4/534	MOTIVATION: Different automatic methods of sequence alignments are routinely used as a starting point for homology searches and function inference. Confidence in an alignment probability is one of the major fundamentals of massive automatic genome-scale pairwise comparisons\, for clustering of putative orthologs and paralogs\, sequenced genome annotation or multiple-genomic tree constructions. Ex…	*Algorithms!Amino Acid Sequence!Amino Acids/chemistry!Cluster Analysis!Comparative Study!*Data Interpretation\, Statistical!Molecular Sequence Data!Proteins/*chemistry!Quality Control!Reproducibility of Results!Sensitivity and Specificity!Sequence Alignment/*methods!Sequence Analysis\, Protein/*methods!Sequence Homology\, Amino Acid!	scholar		Bioinformatics	20		4
14997358	Binding of chimeric metal-binding green fluorescent protein to lipid monolayer.	http://www.springerlink.com/index/0VJ02AM9Y1E2NTEG.pdf	Membrane-based bioanalytical devices for metal determination using green fluorescent protein as the sensor molecule may be a useful future biomimetic material. However\, in order to develop such a device\, it is necessary first to understand the interaction of the protein with lipid membranes. Thus we have investigated the interaction between chimeric cadmium-binding green fluorescent proteins (C…	1\,2-Dipalmitoylphosphatidylcholine/*chemistry!Binding Sites!Biosensing Techniques/*methods!Green Fluorescent Proteins/analysis/*chemistry/genetics/ultrastructure!Membrane Lipids/*chemistry!Metals/*analysis/*chemistry!Microscopy\, Fluorescence/*methods!Protein Binding!Recombinant Fusion Proteins/analysis/chemistry/ultrastructure!Research Support\, Non-U.S. Gov't!	scholar	2004	European Biophysics Journal	33	6	522
15003839	Transcription of subtelomerically located var gene variant in Plasmodium falciparum appears to require the truncation of an adjacent var gene.	http://www.sciencedirect.com/science?_ob=GatewayURL&_origin=ScienceSearch&_method=citationSearch&_piikey=S0166685103003578&_version=1&_returnURL=&md5=776f048b069343a9bd47f1a983277c4b	The Plasmodium falciparum R29 clone preferentially transcribes the R29var gene variant on rosette selection\, unlike other isogenic clones from the same parasite lineage. Characterisation of the R29var gene locus revealed that this gene lies internal to\, and is in a tail-to-tail orientation with\, a second var gene variant (A4var) at one end of chromosome 13. In the R29 clone\, a spontaneous del…	Animals!Antigenic Variation/genetics!Antigens\, Protozoan/genetics!Blotting\, Northern!DNA\, Protozoan/analysis/genetics!Gene Expression Regulation!Gene Order!*Genes\, Protozoan!Plasmodium falciparum/*genetics!Protozoan Proteins/*genetics!RNA\, Protozoan/analysis/genetics!Repetitive Sequences\, Nucleic Acid!Research Support\, Non-U.S. Gov't!Restriction Mapping!Sequence Deletion!Telomere/genetics!…	scirus	2004	Molecular and Biochemical Parasitology	134	2	193
15003842	PTRAMP; a conserved Plasmodium thrombospondin-related apical merozoite protein.	http://www.sciencedirect.com/science?_ob=GatewayURL&_origin=ScienceSearch&_method=citationSearch&_piikey=S0166685103003736&_version=1&_returnURL=&md5=a3726d6ff1a6e494216d66ea3ccb07d8	A gene encoding a 352 amino acid protein with a putative signal sequence\, transmembrane domain and thrombospondin structural homology repeat was identified in the genome of the human malaria parasite\, Plasmodium falciparum and the rodent malaria parasite\, Plasmodium berghei. The protein localises in the apical organelles of P. falciparum and P. berghei merozoites within intraerythrocytic schiz…	Amino Acid Motifs!Amino Acid Sequence!Animals!Antigens\, Protozoan/metabolism!Erythrocytes/parasitology!Gene Expression Regulation!Membrane Proteins/*chemistry/genetics/*metabolism!Molecular Sequence Data!Plasmodium/cytology/*genetics/growth &amp; development/metabolism!Plasmodium berghei/cytology/genetics/growth &amp; development/metabolism!Plasmodium falciparum/cytology/genetics/growth &amp; de…	scirus	2004	Molecular and Biochemical Parasitology	134	2	225
15003844	Human malaria parasite orotate phosphoribosyltransferase: functional expression\, characterization of kinetic reaction mechanism and inhibition profile.	http://www.sciencedirect.com/science?_ob=GatewayURL&_origin=ScienceSearch&_method=citationSearch&_piikey=S0166685103003773&_version=1&_returnURL=&md5=ffd32f041090258e4cfb34b1f12bc116	Plasmodium falciparum\, the causative agent of the most lethal form of human malaria\, relies on de novo pyrimidine biosynthesis. A gene encoding orotate phosphoribosyltransferase (OPRT)\, the fifth enzyme of the de novo pathway catalyzing formation of orotidine 5'-monophosphate (OMP) and pyrophosphate (PP(i)) from 5-phosphoribosyl-1-pyrophosphate (PRPP) and orotate\, was identified from P. falci…	Amino Acid Sequence!Animals!Antimalarials/pharmacology!Binding Sites/genetics!Catalytic Domain/genetics!Chromatography!Cloning\, Molecular!DNA\, Protozoan/chemistry/isolation &amp; purification!Dimerization!Enzyme Inhibitors/pharmacology!Escherichia coli/genetics/metabolism!Genes\, Protozoan!Kinetics!Molecular Sequence Data!Molecular Weight!Orotate Phosphoribosyltransferase/*antagonists &amp;!Pla…	scirus	2004	Molecular and Biochemical Parasitology	134	2	245
15032631	Mitochondrial and plastid functions as antimalarial drug targets.	http://www.ingentaconnect.com/content/ben/cdtid/2004/00000004/00000001/art00003	Malaria parasites possess three genomes: the nuclear chromosomes\, the mitochondrial genome\, and the plastid genome. Realization that the parasites contain a plastid remnant with its own genome has created much excitement not only from a basic biological point of view but also from the prospects for developing new antimalarial drugs. Both the mitochondrial and the plastid genomes are the smalles…	Animals!Antimalarials/metabolism/*therapeutic use!Cell Nucleus/genetics!Chromosomes/genetics!Electron Transport!Fatty Acids/biosynthesis!Humans!Mitochondria/drug effects/*metabolism!Models\, Biological!Plastids/drug effects/*metabolism!Research Support\, U.S. Gov't\, P.H.S.!Symbiosis!Terpenes/metabolism!	scholar	2004	Current Drug Targets--Infectious Disorders	4		11
15032632	Computer assisted searches for drug targets with emphasis on malarial proteases and their inhibitors.	http://www.ingentaconnect.com/content/ben/cdtid/2004/00000004/00000001/art00004	The creation of databases that make enormous and diverse amounts of information available\, the coding of algorithms that allow the collection and investigation of these data and the wide availability of desktop computers capable of handling the data and running the algorithms have set the stage for innovative approaches to drug target identification. Here we review the main currents in this new …	Algorithms!Animals!Antimalarials/*pharmacology!Computational Biology!*Computers!Databases\, Factual!*Drug Design!Endopeptidases/*drug effects!Evolution!Genome\, Protozoan!Genomics!Humans!Malaria/drug therapy!Malaria\, Falciparum/drug therapy!Plasmodium falciparum/drug effects!Protease Inhibitors/*pharmacology!Proteomics!Research Support\, Non-U.S. Gov't!Software!	scholar	2004	Current Drug Targets--Infectious Disorders	4		25
15037302	Toxoplasma as a novel system for motility.	http://therion.dna.uba.ar/bmei/teo/SAngel_motility.pdf	Motility is a characteristic of most living organisms and often requires specialized structures like cilia or flagella. An alternative is amoeboid movement\, where the polymerization/depolymerization of actin leads to the formation of pseudopodia\, filopodia and/or lamellipodia that enable the cell to crawl along a surface. Despite their lack of locomotive organelles and in absence of cell deform…	Actins/metabolism!Animals!Cytoskeleton/*physiology!*Locomotion!Models\, Animal!Myosins/genetics!Plasmodium falciparum/chemistry/physiology!Research Support\, Non-U.S. Gov't!Signal Transduction!Toxoplasma/cytology/*physiology!	scholar	2004	Curr Opin Cell Biol	16	1	32
15048989	Mass spectrometric analysis of Plasmodium falciparum erythrocyte membrane protein-1 variants expressed by placental malaria parasites.	http://doi.wiley.com/10.1002/pmic.200300666	Surface proteins from Plasmodium falciparum are important malaria vaccine targets. However\, the surface proteins previously identified are highly variant and difficult to study. We used tandem mass spectrometry to characterize the variant antigens (Plasmodium falciparum erythrocyte membrane protein 1 (PfEMP1)) expressed on the surface of malaria-infected erythrocytes that bind to chondroitin sul…	Animals!Chondroitin Sulfates/metabolism!Electrophoresis\, Polyacrylamide Gel!Erythrocyte Membrane/metabolism/parasitology!Erythrocytes/metabolism/*parasitology!Female!Malaria/metabolism!Malaria Vaccines/*immunology!Placenta/metabolism/parasitology!Plasmodium falciparum/immunology/*metabolism!Pregnancy!*Pregnancy Complications\, Parasitic!Protozoan Proteins/*metabolism!Research Support\, Non-U.S. …	scholar	2004	Proteomics	4	4	1086
15049814	The Plasmodium falciparum clag9 gene encodes a rhoptry protein that is transferred to the host erythrocyte upon invasion.	http://www.blackwell-synergy.com/links/doi/10.1111/j.1365-2958.2003.03969.x/abs/	The first gene characterizing the clag (cytoadherence linked asexual gene) family of Plasmodium falciparum was identified on chromosome 9. The protein product (Clag9) was implicated in cytoadhesion\, the binding of infected erythrocytes to host endothelial cells\, but little information on the biochemical characteristics of this protein is available. Other genes related to clag9 have been identif…	Amino Acid Sequence!Animals!Antigens\, Protozoan/genetics/metabolism/physiology!Cell Adhesion!Cell Adhesion Molecules/chemistry/*genetics/*metabolism!Erythrocytes/*parasitology!Gene Expression Regulation!Genes\, Protozoan!Microscopy\, Fluorescence!Microscopy\, Immunoelectron!Molecular Sequence Data!Plasmodium falciparum/*genetics/growth &amp;!Protein Transport!Protozoan Proteins/chemistry/*geneti…	scholar	2004	Molecular Microbiology	52	1	107
15055736	Eukaryotic operon genes can define highly conserved syntenies.	http://www.img.cas.cz/fb/pdf/2004-50-1-6.pdf	The synteny conservation of the members of eukaryotic operons was investigated by mapping their orthologues in Drosophila\, human\, and other eukaryotes. While the homologues of the operon members are generally not linked\, some examples of highly conserved syntenies were found. The most significant synteny involves two members of one C. elegans operon\, encoding fibrillarin and ribosomal protein…	Animals!Databases\, Factual!Evolution\, Molecular!Gene Rearrangement!Genome!Humans!Linkage (Genetics)!Molecular Sequence Data!Operon/*genetics!Research Support\, Non-U.S. Gov't!*Synteny!	scholar	2004	Folia Biologica (Praha)	50		1
15075257	Plasmodium falciparum histone acetyltransferase\, a yeast GCN5 homologue involved in chromatin remodeling.	http://ec.asm.org/cgi/content/abstract/3/2/264	The yeast transcriptional coactivator GCN5 (yGCN5)\, a histone acetyltransferase (HAT)\, is part of large multimeric complexes that are required for chromatin remodeling and transcriptional activation. Like other eukaryotes\, the malaria parasite DNA is organized into nucleosomes and the genome encodes components of chromatin-remodeling complexes. Here we show that GCN5 is conserved in Plasmodium…	Acetyltransferases/*genetics/metabolism/*physiology!Amino Acid Sequence!Animals!Chromatin Assembly and Disassembly/*genetics!DNA-Binding Proteins/genetics/metabolism!Gene Expression!Genetic Complementation Test!Glutathione Transferase/genetics!Histone Acetyltransferases!Molecular Sequence Data!Mutation!Nucleosomes/metabolism!Plasmodium falciparum/*enzymology/*genetics!Protein Kinases/genetics/met…	scholar		Eukaryotic Cell
15075278	A Theileria annulata DNA binding protein localized to the host cell nucleus alters the phenotype of a bovine macrophage cell line.	http://ec.asm.org/cgi/content/abstract/3/2/495	The apicomplexan parasite Theileria annulata is the only intracellular eukaryote that is known to induce the proliferation of mammalian cells. However\, as the parasite undergoes stage differentiation\, host cell proliferation is inhibited\, and the leukocyte is eventually destroyed. We have isolated a parasite gene (SuAT1) encoding an AT hook DNA binding polypeptide that has a predicted signal p…	AT-Hook Motifs!Amino Acid Sequence!Animals!Antibodies\, Protozoan/immunology!Cattle/*parasitology!Cell Line!Cell Nucleus/*chemistry/metabolism/ultrastructure!Cinnamates/pharmacology!Cytoskeletal Proteins/metabolism!DNA-Binding Proteins/*analysis/genetics/metabolism!Hygromycin B/*analogs &amp; derivatives/pharmacology!Macrophages/metabolism/*parasitology/ultrastructure!Microscopy\, Fluorescence!Mo…	scholar		Eukaryotic Cell
15078855	Computational analysis of Plasmodium falciparum metabolism: organizing genomic information to facilitate drug discovery.	http://intl.genome.org/cgi/content/abstract/14/5/917	Identification of novel targets for the development of more effective antimalarial drugs and vaccines is a primary goal of the Plasmodium genome project. However\, deciding which gene products are ideal drug/vaccine targets remains a difficult task. Currently\, a systematic disruption of every single gene in Plasmodium is technically challenging. Hence\, we have developed a computational approach…	Algorithms!Animals!Catalysis/drug effects!Comparative Study!Computational Biology/*methods!Databases\, Genetic!Enzyme Inhibitors/pharmacology!Escherichia coli/enzymology/genetics/metabolism!Escherichia coli Proteins/genetics/metabolism/physiology!Genes\, Bacterial/genetics/physiology!Genes\, Essential/drug effects/physiology!Genes\, Protozoan/genetics/physiology!*Genome\, Protozoan!Genomics/*meth…	scholar	2004	Genome Research	14	5	917
15094163	Molecular aspects of malaria pathogenesis.	http://www.blackwell-synergy.com/doi/abs/10.1016/j.femsim.2004.01.010	Plasmodium falciparum being the most lethal plasmodiae is still a major cause of the disease burden and mortality in malaria endemic areas. Due to the wide spread drug resistance in combination with poor socio-economic situation in the vast majority of the endemic countries\, malaria is today a great global challenge. The scientific community is\, however\, progressing. The 23 Mb genome of P. fal…	Animals!Antigenic Variation!Cell Adhesion Molecules/metabolism!Erythrocyte Membrane/parasitology!Female!Genes\, Protozoan!Humans!Malaria\, Falciparum/genetics/immunology/*parasitology/*physiopathology!Male!Phenotype!Plasmodium falciparum/*genetics/*pathogenicity!Pregnancy!Pregnancy Complications\, Parasitic/parasitology/physiopathology!Protozoan Proteins/*physiology!Research Support\, Non-U.S. Go…	scholar	2004	FEMS Immunol. Med. Microbiol	41		9
15099555	Plasmodium falciparum--do killers commit suicide?	http://www.sciencedirect.com/science?_ob=GatewayURL&_origin=ScienceSearch&_method=citationSearch&_piikey=S1471492204000273&_version=1&_returnURL=&md5=85250fd7ede5e4e85a13f4338d9a0b33		Animals!*Apoptosis!Biological Markers!Caspases/metabolism!Erythrocyte Aggregation!Erythrocytes/*parasitology/physiology!Gene Expression Regulation!Host-Parasite Relations!Humans!Plasmodium falciparum/pathogenicity/*physiology!Research Support\, Non-U.S. Gov't!	scirus	2004	Trends in Parasitology	20	4	165
15103554	CLAG 9 is located in the rhoptries of Plasmodium falciparum.	http://www.springerlink.com/index/MGDNA88EMYGXD33K.pdf	Clag 9\, a gene located on chromosome 9 of Plasmodium falciparum has previously been associated with the cytoadherence of parasitized erythrocytes to CD36. This gene is part of a multi-gene family found in all Plasmodium species studied to date. Using data from the Malaria Genome Sequencing Project\, peptides specific for clag 9 were designed\, synthesized and used to immunize mice. This antisera…	Amino Acid Sequence!Animals!Antibodies\, Protozoan!Cell Adhesion Molecules/chemistry/genetics/immunology/*metabolism!Erythrocytes/parasitology!Fluorescent Antibody Technique!Humans!Malaria\, Falciparum/parasitology!Mice!Mice\, Inbred BALB C!Molecular Sequence Data!Organelles/*metabolism!Peptides/chemistry/immunology!Plasmodium falciparum/genetics/*metabolism!Protozoan Proteins/chemistry/genetics/…	scholar	2004	Parasitology Research	93	1	64
15118727	Detecting selection using a single genome sequence of M. tuberculosis and P. falciparum.	http://volatility.cgr.harvard.edu/Nature428.pdf	Selective pressures on proteins are usually measured by comparing nucleotide sequences. Here we introduce a method to detect selection on the basis of a single genome sequence. We catalogue the relative strength of selection on each gene in the entire genomes of Mycobacterium tuberculosis and Plasmodium falciparum. Our analysis confirms that most antigens are under strong selection for amino-acid…	Animals!Bacterial Proteins/genetics!Codon/genetics!Evolution\, Molecular!Gene Expression Regulation!Genes\, Bacterial/*genetics!Genes\, Protozoan/*genetics!*Genome\, Bacterial!*Genome\, Protozoan!Mutation/genetics!Mycobacterium tuberculosis/*genetics!Plasmodium falciparum/*genetics/growth &amp; development!Protozoan Proteins/genetics!*Selection (Genetics)!	scholar	2004	Nature	428	6986	942
15120625	Molecular cloning of a K(+) channel from the malaria parasite Plasmodium falciparum.	http://www.binf.ku.dk/users/tlitman/publications/BBRC_2004_318_477_Ellekvist_Ricke_Litman.pdf	In most living cells\, K(+) channels are important for the generation of the membrane potential and for volume regulation. The parasite Plasmodium falciparum\, which causes malignant malaria\, must be able to deal with large variations in the ambient K(+) concentration: it is exposed to high concentrations of K(+) when inside the erythrocyte and low concentrations when in plasma. In the recently …	Amino Acid Sequence!Animals!Base Sequence!Cloning\, Molecular!Conserved Sequence!Erythrocytes/parasitology!Gene Expression!Humans!Malaria/parasitology!Membrane Proteins/genetics/metabolism!Molecular Sequence Data!Phylogeny!Plasmodium falciparum/genetics/growth &amp; development/*metabolism!Potassium Channels/*genetics/metabolism!Protozoan Proteins/*genetics/metabolism!RNA\, Messenger/biosynthesis…	scholar	2004	Biochemical and Biophysical Research Communications	318		477
15122533	Longitudinal assessment of Plasmodium falciparum var gene transcription in naturally infected asymptomatic children in Papua New Guinea.	http://www.journals.uchicago.edu/cgi-bin/resolve%3Fid%3Ddoi:10.1086/383250	Sequestration and antigenic variation are essential for Plasmodium falciparum survival in vivo contributing to severe pathologic findings and\, also\, chronic infection. Both are conferred by P. falciparum erythrocyte membrane proteins encoded by ~60 var genes. To study the dynamics of var gene expression\, we conducted a 4-month longitudinal study of semi-immune children from Papua New Guinea. B…	Animals!Base Sequence!Child!Cloning\, Molecular!Humans!Longitudinal Studies!Malaria\, Falciparum/blood/immunology/*parasitology!Molecular Sequence Data!Papua New Guinea!Plasmodium falciparum/*genetics/immunology!Protozoan Proteins/*genetics/immunology!RNA\, Protozoan/chemistry/genetics!Research Support\, Non-U.S. Gov't!Reverse Transcriptase Polymerase Chain Reaction!Sequence Analysis\, DNA!Transc…	scholar	2004	J. infect. Dis	189		1942
15123742	Plasmodium falciparum associated with severe childhood malaria preferentially expresses PfEMP1 encoded by group A var genes.	http://www.jem.org/cgi/content/abstract/199/9/1179	Parasite-encoded variant surface antigens (VSAs) like the var gene-encoded Plasmodium falciparum erythrocyte membrane protein 1 (PfEMP1) family are responsible for antigenic variation and infected red blood cell (RBC) cytoadhesion in P. falciparum malaria. Parasites causing severe malaria in nonimmune patients tend to express a restricted subset of VSA (VSA(SM)) that differs from VSA associated w…	Amino Acid Sequence!Animals!Antibodies\, Protozoan/blood!Antigens\, Protozoan/*genetics!Base Sequence!Child!Cloning\, Molecular!DNA Primers!Erythrocyte Membrane/parasitology!Gene Expression Regulation/genetics!Genes\, Protozoan/*genetics!Humans!Malaria\, Falciparum/blood/*physiopathology!Molecular Sequence Data!Plasmodium falciparum/*genetics/*pathogenicity!Polymerase Chain Reaction/methods!Proto…	scholar		Journal of Experimental Medicine	199	9	1179
15125686	Copper pathways in Plasmodium falciparum infected erythrocytes indicate an efflux role for the copper P-ATPase.	http://www.pubmedcentral.nih.gov/articlerender.fcgi%3Fartid%3D1133890	Copper\, like iron\, is a transition metal that can generate oxygen radicals by the Fenton reaction. The Plasmodium parasite invades an erythrocyte host cell containing 20 microM copper\, of which 70% is contained in the Cu/Zn SOD (cuprozinc superoxide dismutase). In the present study\, we follow the copper pathways in the Plasmodium-infected erythrocyte. Metal-determination analysis shows that t…	Adenosinetriphosphatase/genetics/*physiology!Amino Acid Sequence/genetics!Animals!Arabidopsis Proteins/genetics!Caenorhabditis elegans Proteins/genetics!Cation Transport Proteins/genetics/*physiology!Chelating Agents/pharmacology!Chromosome Mapping/methods!Comparative Study!Copper/*metabolism!DNA\, Protozoan/genetics!Drosophila Proteins/genetics!Erythrocyte Membrane/enzymology/metabolism/patholog…	scholar	2004	Biochem. J	381		803
15130119	Dissecting the loci of low-level quinine resistance in malaria parasites.	http://www.blackwell-synergy.com/links/doi/10.1111/j.1365-2958.2004.04035.x/abs/	Quinine (QN) remains effective against Plasmodium falciparum\, but its decreasing efficacy is documented from different continents. Multiple genes are likely to contribute to the evolution of QN resistance. To locate genes contributing to QN response variation\, we have searched a P. falciparum genetic cross for quantitative trait loci (QTL). Results identify additive QTL in segments of chromosom…	ATP-Binding Cassette Transporters/genetics/physiology!Amino Acid Sequence!Animals!Antimalarials/pharmacology!Chloroquine/pharmacology!Chromosome Mapping!Drug Resistance/*genetics!Genes\, Protozoan!Membrane Proteins/genetics/physiology!Molecular Sequence Data!Multifactorial Inheritance!Plasmodium falciparum/drug effects/*genetics!Polymorphism\, Genetic!Protozoan Proteins/genetics/physiology!Quanti…	scholar	2004	Molecular Microbiology	52	4	985
15137943	Calcium and a calcium-dependent protein kinase regulate gamete formation and mosquito transmission in a malaria parasite.	http://www.sciencedirect.com/science?_ob=GatewayURL&_origin=ScienceSearch&_method=citationSearch&_piikey=S0092867404004490&_version=1&_returnURL=&md5=f884d7c714e04301070cfedc2e779d64	Transmission of malaria parasites to mosquitoes is initiated by the obligatory sexual reproduction of the parasite within the mosquito bloodmeal. Differentiation of specialized transmission stages\, the gametocytes\, into male and female gametes is induced by a small mosquito molecule\, xanthurenic acid (XA). Using a Plasmodium berghei strain expressing a bioluminescent calcium sensor\, we show t…	Amino Acid Sequence/genetics!Animals!Base Sequence/genetics!Calcium/*metabolism!Calcium Signaling/genetics!Cell Differentiation/genetics!Culicidae/parasitology!DNA\, Complementary/analysis/genetics!Female!Flagella/enzymology/ultrastructure!Germ Cells/*enzymology/growth &amp; development/ultrastructure!Host-Parasite Relations/physiology!Male!Microscopy\, Electron\, Scanning!Molecular Sequence Data…	scirus	2004	Cell	117	4	503
15138065	Widespread distribution of antisense transcripts in the Plasmodium falciparum genome.	http://plasmodb.org/resources/pubpdfs/Gunasekeraetal2004.pdf	The availability of the complete genome sequence of Plasmodium falciparum has facilitated high-throughput profiling of its complex life cycle\, following the application of micro-array\, proteomic\, and serial analysis of gene expression (SAGE) technologies in this system. These\, in turn\, have yielded unprecedented insight into global gene expression\, including the foremost demonstration of an…	Animals!Databases\, Nucleic Acid!Expressed Sequence Tags!Gene Expression Profiling/*methods!*Genome\, Protozoan!Plasmodium falciparum/*genetics!Proteome!Protozoan Proteins/genetics/metabolism!RNA\, Antisense/*genetics/metabolism!Research Support\, Non-U.S. Gov't!Research Support\, U.S. Gov't\, Non-P.H.S.!Research Support\, U.S. Gov't\, P.H.S.!*Transcription\, Genetic!	scholar	2004	Mol Biochem Parasitol	136	1	35
15140830	A Plasmodium gene family encoding Maurer's cleft membrane proteins: structural properties and expression profiling.	http://intl.genome.org/cgi/content/abstract/14/6/1052	Upon invasion of the erythrocyte cell\, the malaria parasite remodels its environment; in particular\, it establishes a complex membrane network\, which connects the parasitophorous vacuole to the host plasma membrane and is involved in protein transport and trafficking. We have identified a novel subtelomeric gene family in Plasmodium falciparum that encodes 11 transmembrane proteins localized t…	Amino Acid Sequence!Animals!Antibodies\, Monoclonal/metabolism!DNA\, Protozoan/genetics!Erythrocytes/chemistry/parasitology!Gene Expression Profiling/methods!Gene Expression Regulation/genetics!Genes\, Protozoan/genetics!Humans!Membrane Proteins/chemistry/*genetics/immunology!Molecular Sequence Data!Multigene Family/genetics!Plasmodium falciparum/*genetics!Plasmodium yoelii/*genetics!Precipitin T…	scholar	2004	Genome Research	14	6	1052
15186492	START lipid/sterol-binding domains are amplified in plants and are predominantly associated with homeodomain transcription factors.	http://genomebiology.com/2004/5/6/R41	BACKGROUND: In animals\, steroid hormones regulate gene expression by binding to nuclear receptors. Plants lack genes for nuclear receptors\, yet genetic evidence from Arabidopsis suggests developmental roles for lipids/sterols analogous to those in animals. In contrast to nuclear receptors\, the lipid/sterol-binding StAR-related lipid transfer (START) protein domains are conserved\, making them …	Animals!Arabidopsis/genetics/growth &amp; development!Arabidopsis Proteins/*genetics/physiology!Bacterial Proteins/genetics/physiology!Caenorhabditis elegans Proteins/genetics/physiology!Cell Differentiation/genetics/physiology!Comparative Study!Drosophila Proteins/genetics/physiology!Evolution\, Molecular!Gene Amplification/*genetics/physiology!Homeodomain Proteins/*genetics/physiology!Humans!Le…	scirus	2004	Genome Biology	5	6	41
15222903	The MB2 gene family of Plasmodium species has a unique combination of S1 and GTP-binding domains.	http://www.biomedcentral.com/content/pdf/1471-2105-5-83.pdf	BACKGROUND: Identification and characterization of novel Plasmodium gene families is necessary for developing new anti-malarial therapeutics. The products of the Plasmodium falciparum gene\, MB2\, were shown previously to have a stage-specific pattern of subcellular localization and proteolytic processing. RESULTS: Genes homologous to MB2 were identified in five additional parasite species\, P. k…	Amino Acid Sequence!Animals!Conserved Sequence/genetics!DNA\, Protozoan/genetics!GTP-Binding Proteins/*genetics!Genome\, Protozoan!Molecular Sequence Data!Multigene Family/genetics!Open Reading Frames/genetics!Peptides/*genetics!Plasmodium/*genetics!Plasmodium berghei/genetics!Plasmodium falciparum/genetics!Plasmodium gallinaceum/genetics!Plasmodium knowlesi/genetics!Plasmodium yoelii/genetics!Pr…	scholar	2004	BMC Bioinformatics	5		83
15228526	Identification of a 67-amino-acid region of the Plasmodium falciparum variant surface antigen that binds chondroitin sulphate A and elicits antibodies reactive with the surface of placental isolates.	http://www.blackwell-synergy.com/links/doi/10.1111/j.1365-2958.2004.04145.x/abs/	The complications of malaria in pregnancy are caused by the massive sequestration of parasitized erythrocytes (PE) in the placenta. Placental isolates of Plasmodium falciparum are unusual in that they do not bind the primary microvasculature receptor CD36 but instead bind chondroitin sulphate A (CSA). Pregnant mothers develop antibodies that recognize placental variants worldwide\, suggesting tha…	Amino Acid Sequence!Animals!Antibodies\, Protozoan/blood/*immunology!Antigens\, CD36/metabolism!Antigens\, Protozoan/chemistry/genetics/immunology/metabolism!Cell Adhesion!Cell Line!Chondroitin Sulfates/*metabolism!Conserved Sequence!Cricetinae!Membrane Proteins/chemistry/genetics/immunology/metabolism!Phylogeny!Plasmodium falciparum/*immunology/pathogenicity!Protein Binding!Protein Structure\, T…	scholar	2004	Molecular Microbiology	53	2	445
15230980	Post-translational generation of constitutively active cores from larger phosphatases in the malaria parasite\, Plasmodium falciparum: implications for proteomics.	http://www.biomedcentral.com/1471-2199/5/6	BACKGROUND: Although the complete genome sequences of a large number of organisms have been determined\, the exact proteomes need to be characterized. More specifically\, the extent to which post-translational processes such as proteolysis affect the synthesized proteins has remained unappreciated. We examined this issue in selected protein phosphatases of the protease-rich malaria parasite\, Pla…	Animals!Calcineurin/*biosynthesis/chemistry/metabolism!Gene Expression Regulation\, Enzymologic/genetics!Humans!Malaria!Malaria\, Falciparum/*enzymology!Molecular Sequence Data!Parasites/*enzymology!Peptide Hydrolases/metabolism!Phosphoprotein Phosphatase/*biosynthesis/chemistry!Plasmodium falciparum/*enzymology/*metabolism!Protein Processing\, Post-Translational/*physiology!Protein-Serine-Threon…	scholar	2004	BMC Molecular Biology	2004	5	6
15245577	Antioxidant defense in Plasmodium falciparum--data mining of the transcriptome.	http://www.pubmedcentral.nih.gov/articlerender.fcgi%3Fartid%3D514526	The intraerythrocytic malaria parasite is under constant oxidative stress originating both from endogenous and exogenous processes. The parasite is endowed with a complete network of enzymes and proteins that protect it from those threats\, but also uses redox activities to regulate enzyme activities. In the present analysis\, the transcription of the genes coding for the antioxidant defense elem…	Animals!Erythrocytes/metabolism/*parasitology!Glutathione/biosynthesis/genetics/metabolism!Lactoylglutathione Lyase/genetics/metabolism!Oxidation-Reduction!Oxidative Stress/genetics!Plasmodium falciparum/enzymology/genetics/*metabolism!Protein Folding!Reactive Oxygen Species/metabolism!Superoxide Dismutase/genetics/metabolism!Thiolester Hydrolases/genetics/metabolism!Thioredoxin/genetics/metaboli…	scholar	2004	Malaria Journal	3	1	23
15252121	The Plasmodium falciparum Vps4 homolog mediates multivesicular body formation.	http://jcs.biologists.org/cgi/content/abstract/117/17/3831	Members of the apicomplexan family of parasites contain morphologically unique secretory organelles termed rhoptries that are essential for host cell invasion. Rhoptries contain internal membranes\, and thus resemble multivesicular bodies. To determine whether multivesicular body endosomal intermediates are formed in Apicomplexa\, we used the Plasmodium falciparum homolog of the class E gene\, Vp…	Adenosine Triphosphate/metabolism!Adenosinetriphosphatase/*metabolism/*physiology!Animals!COS Cells!Cell Proliferation!Cholesterol/metabolism!Cloning\, Molecular!Cytoplasm/metabolism!Cytosol/metabolism!DNA/metabolism!Electroporation!Endosomes/metabolism!Fibroblasts/parasitology!Green Fluorescent Proteins/metabolism!Humans!Hydrolysis!Immunoblotting!Lipoproteins\, LDL/metabolism!Microscopy\, Electr…	scholar	2004	Journal of Cell Science	117		3831
15256513	Comparative genomics of transcriptional control in the human malaria parasite Plasmodium falciparum.	http://intl.genome.org/cgi/content/abstract/14/8/1548	The life cycle of the parasite Plasmodium falciparum\, responsible for the most deadly form of human malaria\, requires specialized protein expression for survival in the mammalian host and insect vector. To identify components of processes controlling gene expression during its life cycle\, the malarial genome--along with seven crown eukaryote group genomes--was queried with a reference set of t…	Animals!Comparative Study!Conserved Sequence!*Gene Expression Regulation!*Genome!Humans!Phylogeny!Physical Chromosome Mapping!Plasmodium falciparum/*genetics!Research Support\, Non-U.S. Gov't!*Transcription\, Genetic!	scholar	2004	Genome Research	14	8	1548
15265035	Structural and functional analysis of ataxin-2 and ataxin-3.	http://content.febsjournal.org/cgi/content/abstract/271/15/3155	Spinocerebellar ataxia types 2 (SCA2) and 3 (SCA3) are autosomal-dominantly inherited\, neurodegenerative diseases caused by CAG repeat expansions in the coding regions of the genes encoding ataxin-2 and ataxin-3\, respectively. To provide a rationale for further functional experiments\, we explored the protein architectures of ataxin-2 and ataxin-3. Using structure-based multiple sequence alignm…	Amino Acid Sequence!Animals!Humans!Models\, Molecular!Molecular Sequence Data!Nerve Tissue Proteins/*chemistry/*metabolism!Peptides/chemistry/metabolism!Protein Binding!Protein Structure\, Tertiary!Proteins/*chemistry/*metabolism!RNA/metabolism!Research Support\, Non-U.S. Gov't!Sequence Alignment!Structure-Activity Relationship!Ubiquitin/metabolism!	scholar	2004	FEBS Journal	271		3155
15286401	Identification of a hypothetical membrane protein interactor of ribosomal phosphoprotein P0.	http://www.ias.ac.in/jbiosci/mar2004/33.pdf	The ribosomal phosphoprotein P0 of the human malarial parasite Plasmodium falciparum (PfP0) has been identified as a protective surface protein. In Drosophila\, P0 protein functions in the nucleus. The ribosomal function of P0 is mediated at the stalk of the large ribosomal subunit at the GTPase centre\, where the elongation factor eEF2 binds. The multiple roles of the P0 protein presumably occur…		scholar	2004	J. Biosci	29	1	101
15287581	Proteomics approach reveals novel proteins on the surface of malaria-infected erythrocytes.	http://www.utsa.edu/mbrs/pages/colloquium/seminar/attach105/wangMBP.pdf	Proteins on the surface of parasite-infected erythrocytes (PIESPs) have been one of the major focuses of malaria research due to their role in pathogenesis and their potential as targets for immunity and drug intervention. Despite intense scrutiny\, only a few surface proteins have been identified and characterized. We report the identification of two novel surface proteins from Plasmodium falcip…	Amino Acid Sequence!Animals!Antibodies\, Protozoan!Antigens\, Protozoan/chemistry/genetics/*isolation &amp; purification!Conserved Sequence!Erythrocyte Membrane/chemistry!Erythrocytes/*chemistry/*parasitology!Genes\, Protozoan!Membrane Proteins/chemistry/genetics/*isolation &amp; purification!Microscopy\, Fluorescence!Molecular Sequence Data!Plasmodium falciparum/*chemistry/genetics!*Proteomics!P…	scholar	2004	Mol. Biochem. Parasitol	135		1
15287589	Genetic and metabolic analysis of folate salvage in the human malaria parasite Plasmodium falciparum.	http://www.sciencedirect.com/science?_ob=GatewayURL&_origin=ScienceSearch&_method=citationSearch&_piikey=S0166685104000301&_version=1&_returnURL=&md5=fd8bdc39f49301c740d5386d6b2b575a	Antifolate drugs that target the biosynthesis and processing of essential folate cofactors are widely used for treatment of chloroquine-resistant falciparum malaria. Salvage of pre-formed folate can strongly compromise the efficacy of these drugs in vitro and the availability of folate from the human host in natural infections also influences therapeutic outcomes. To investigate how different par…	4-Aminobenzoic Acid/metabolism!5' Untranslated Regions!Amino Acid Substitution!Animals!Antimalarials/pharmacology!Chromosome Mapping!DNA\, Protozoan/chemistry/genetics!Folic Acid/*analogs &amp; derivatives/*metabolism!Genes\, Protozoan!Leucovorin/metabolism!Multienzyme Complexes/*antagonists &amp; inhibitors/*genetics/metabolism!Phenotype!Plasmodium falciparum/drug effects/*genetics/growth &amp;!…	scirus	2004	Molecular and Biochemical Parasitology	135	1	77
15287595	Plasmodium falciparum genes differentially expressed during merozoite morphogenesis.	http://www.sciencedirect.com/science?_ob=GatewayURL&_origin=ScienceSearch&_method=citationSearch&_piikey=S0166685104000210&_version=1&_returnURL=&md5=342c04d898e91c43d13f968cbc8df1cf		Animals!DNA\, Protozoan/chemistry/isolation &amp; purification!Gene Expression Profiling!*Gene Expression Regulation!*Genes\, Protozoan!Molecular Sequence Data!Morphogenesis!Nucleic Acid Hybridization!Plasmodium falciparum/*genetics/*growth &amp; development!Research Support\, Non-U.S. Gov't!Sequence Analysis\, DNA!Sequence Homology!	scirus	2004	Molecular and Biochemical Parasitology	135	1	143
9920046	Plasmodium berghei: identification of an mdr-like gene associated with drug resistance.		Amplification\, mutations\, or overexpression of the pfmdr1 gene have been associated with multiple drug resistance in some strains of Plasmodium falciparum. In order to better understand this potential mechanism of drug resistance\, we are currently investigating putative mdr homologues in vivo in the rodent malaria Plasmodium berghei. We have identified and partially sequenced a gene that is am…	Gene Amplification\,Antimalarials\,Amino Acid Sequence\,Genes\, Protozoan\,Sequence Alignment\,Gene Dosage\,Plasmodium berghei\,Mefloquine\,Cloning\, Molecular\,Chromosome Mapping\,Molecular Sequence Data\,Drug Resistance\, Multiple\,Polymerase Chain Reaction\,Animals\,ATP-Binding Cassette Transporters\,Protozoan Proteins	NCBI	1999	Experimental parasitology	91	1	86-92
15296759	High coding density on the largest Paramecium tetraurelia somatic chromosome.	http://www.sciencedirect.com/science?_ob=GatewayURL&_origin=ScienceSearch&_method=citationSearch&_piikey=S0960982204005330&_version=1&_returnURL=&md5=c3cfea8e2a289b8e89f1ab7a83317763	Paramecium\, like other ciliates\, remodels its entire germline genome at each sexual generation to produce a somatic genome stripped of transposons and other multicopy elements. The germline chromosomes are fragmented by a DNA elimination process that targets heterochromatin to give a reproducible set of some 200 linear molecules 50 kb to 1 Mb in size. These chromosomes are maintained at a ploid…	Animals!Base Composition!Base Sequence!Chromosome Mapping!Chromosomes/*genetics!Comparative Study!Gene Components!Gene Library!Genes\, Protozoan/*genetics!*Genome\, Protozoan!Molecular Sequence Data!Open Reading Frames/genetics!Paramecium tetraurelia/*genetics!Repetitive Sequences\, Nucleic Acid/genetics!Research Support\, Non-U.S. Gov't!Sequence Analysis\, DNA!Sequence Homology!	scirus	2004	Current Biology	14	15	1397
15304495	A Plasmodium falciparum dipeptidyl aminopeptidase I participates in vacuolar hemoglobin degradation.	http://www.jbc.org/cgi/content/abstract/279/41/43000	Intraerythrocytic growth of the human malaria parasite Plasmodium falciparum requires the catabolism of large amounts of host cell hemoglobin. Endoproteolytic digestion of hemoglobin to short oligopeptides occurs in an acidic organelle called the food vacuole. How amino acids are generated from these peptides is not well understood. To gain insight into this process\, we have studied a plasmodial…	Amino Acid Sequence!Animals!Blotting\, Southern!Cell Division!Chromosomes/metabolism!Cloning\, Molecular!Dipeptidyl Peptidase I/chemistry/metabolism/*physiology!Erythrocytes/metabolism!Hemoglobins/*metabolism!Humans!Hydrolysis!Immunoblotting!Immunoprecipitation!Microscopy\, Fluorescence!Microscopy\, Immunoelectron!Models\, Biological!Models\, Genetic!Molecular Sequence Data!Peptides/chemistry!Pla…	scholar		Journal of Biological Chemistry
15315475	'FAS't inhibition of malaria.	http://www.pubmedcentral.nih.gov/articlerender.fcgi%3Fartid%3D1133732	Malaria\, a tropical disease caused by Plasmodium sp.\, has been haunting mankind for ages. Unsuccessful attempts to develop a vaccine\, the emergence of resistance against the existing drugs and the increasing mortality rate all call for immediate strategies to treat it. Intense attempts are underway to develop potent analogues of the current antimalarials\, as well as a search for novel drug ta…	Animals!Enzyme Inhibitors/pharmacology!Fatty Acid Synthetase Complex/antagonists &amp; inhibitors/*metabolism!Fatty Acids/antagonists &amp; inhibitors/biosynthesis!Humans!Malaria/*enzymology!Plasmodium/drug effects/enzymology/pathogenicity!Research Support\, Non-U.S. Gov't!	scholar	2004	Biochem. J	383		401
15317584	An alpha-proteobacterial type malate dehydrogenase may complement LDH function in Plasmodium falciparum. Cloning and biochemical characterization of the enzyme.	http://www.blackwell-synergy.com/links/doi/10.1111/j.1432-1033.2004.04281.x/pdf	Malate dehydrogenase (MDH) may be important in carbohydrate and energy metabolism in malarial parasites. The cDNA corresponding to the MDH gene\, identified on chromosome 6 of the Plasmodium falciparum genome\, was amplified by RT-PCR\, cloned and overexpressed in Escherichia coli. The recombinant Pf MDH was purified to homogeneity and biochemically characterized as an NAD(+)(H)-specific MDH\, wh…	Amino Acid Sequence!Animals!Cloning\, Molecular!Enzyme Inhibitors/metabolism!Gossypol/metabolism!Humans!L-Lactate Dehydrogenase/chemistry/classification/genetics/*metabolism!Malate Dehydrogenase/chemistry/classification/genetics/*metabolism!Models\, Molecular!Molecular Sequence Data!Molecular Structure!Oxamic Acid/metabolism!Oxidation-Reduction!Oxidoreductases/chemistry/genetics/metabolism!Phylog…	scholar	2004	Eur. J. Biochem	271		3488
15356386	Diversification of genes encoding mei2 -like RNA binding proteins in plants.	http://www.springerlink.com/index/P75W2751761X47G6.pdf	A predominantly plant-based family of genes encoding RNA binding proteins is defined by the presence of a highly conserved RNA binding motif first described in the mei2 gene of the fission yeast Schizosaccharomyces pombe. In silico analyses reveal nine mei2 -like genes in Arabidopsis thaliana and six in Oryza sativa. These predicted genes group into four distinct clades\, based on overall sequenc…	Alternative Splicing!Amino Acid Motifs/genetics!Amino Acid Sequence!Arabidopsis/embryology/genetics/growth &amp; development!Comparative Study!Conserved Sequence/genetics!DNA\, Complementary/chemistry/genetics!DNA\, Plant/chemistry/genetics!Gene Duplication!Gene Expression Regulation\, Developmental!Gene Expression Regulation\, Plant!Genes\, Plant/genetics!In Situ Hybridization!Molecular Sequence…	scholar	2004	Plant Molecular Biology	54	5	653
15358235	Plasmodium falciparum expresses a multidrug resistance-associated protein.	http://www.ncbi.nlm.nih.gov/entrez/query.fcgi%3Fcmd%3DRetrieve%26db%3DPubMed%26list_uids%3D15358235%26dopt%3DCitation	Plasmodium falciparum proteins that efflux toxic metabolic products such as oxidised glutathione (GSSG) are possible targets for anti-malarial drug development. Proteins capable of transporting GSSG and glutathione conjugates include the multidrug resistance-associated transporters (MRPs). A gene\, PFA0590w\, encoding a MRP homologue\, has been identified in P. falciparum. Here we show the presen…	Amino Acid Sequence!Animals!Base Sequence!DNA Primers!Drug Resistance\, Multiple/*genetics!Glutathione Disulfide!Molecular Sequence Data!Plasmodium falciparum/*genetics!Protozoan Proteins/genetics!RNA\, Messenger/genetics!	scholar	2004	Biochem Biophys Res Commun	321	1	197
15358256	Pernicious plans revealed: Plasmodium falciparum genome wide expression analysis.	http://www.sciencedirect.com/science?_ob=GatewayURL&_origin=ScienceSearch&_method=citationSearch&_piikey=S1369527404000803&_version=1&_returnURL=&md5=b1c503ddbe5e17dd2aa8dbb574605345	The asexual intraerythrocytic developmental cycle (IDC) of Plasmodium falciparum is responsible for the majority of the clinical manifestations of malaria in humans. Although malaria has been studied for over a century\, the elucidation of the full genome sequence of P. falciparum has now allowed for in-depth studies of gene expression throughout the entire intraerythrocytic stage. As the mainsta…	Animals!Erythrocytes/*parasitology!Gene Expression Profiling/methods!*Gene Expression Regulation!*Genome\, Protozoan!Humans!Malaria\, Falciparum/parasitology!Plasmodium falciparum/*growth &amp; development!*Proteome!Protozoan Proteins/genetics/*metabolism!	scirus	2004	Current Opinion in Microbiology	7	4	382
15385514	Correct promoter control is needed for trafficking of the ring-infected erythrocyte surface antigen to the host cytosol in transfected malaria parasites.	http://iai.asm.org/cgi/content/abstract/72/10/6095	Following invasion of human erythrocytes\, the malaria parasite\, Plasmodium falciparum\, exports proteins beyond the confines of its own plasma membrane to modify the properties of the host red cell membrane. These modifications are critical to the pathogenesis of malaria. Analysis of the P. falciparum genome sequence has identified a large number of molecules with putative atypical signal seque…	Amino Acid Sequence!Animals!Cytosol/*metabolism!Erythrocytes/*parasitology/pathology!Fluorescent Antibody Technique!Green Fluorescent Proteins!Humans!Luminescent Proteins/analysis/genetics/metabolism!Malaria\, Falciparum/parasitology!Molecular Sequence Data!Plasmodium falciparum/*genetics/*metabolism!Promoter Regions (Genetics)/*genetics!Protein Transport!Protozoan Proteins/chemistry/*genetics/*m…	scholar		Infection and Immunity
15451420	Isolation of a dinoflagellate mitotic cyclin by functional complementation in yeast.	http://www.bio.umontreal.ca/profs/Morse/images/Bertomeu.BBRC.04.pdf	Dinoflagellates are protists with permanently condensed chromosomes that lack histones and whose nuclear membrane remains intact during mitosis. These unusual nuclear characters have suggested that the typical cell cycle regulators might be slightly different than those in more typical eukaryotes. To test this\, a cyclin has been isolated from the dinoflagellate Gonyaulax polyedra by functional c…	Amino Acid Sequence!Animals!Cell Cycle Proteins/*chemistry/genetics/isolation &amp;!Cells\, Cultured!Cloning\, Molecular/methods!Comparative Study!Cyclins/*chemistry/genetics/isolation &amp; purification/*metabolism!Dinoflagellida/genetics/*metabolism!Mitosis/*physiology!Molecular Sequence Data!Recombinant Proteins/chemistry/genetics/isolation &amp;!Research Support\, Non-U.S. Gov't!Saccharomyces…	scholar	2004	Biochemical and Biophysical Research Communications	323		1172
15452112	The methylerythritol phosphate pathway is functionally active in all intraerythrocytic stages of Plasmodium falciparum.	http://www.jbc.org/cgi/content/abstract/279/50/51749	Two genes encoding the enzymes 1-deoxy-D-xylulose-5-phosphate synthase and 1-deoxy-D-xylulose-5-phosphate reductoisomerase have been recently identified\, suggesting that isoprenoid biosynthesis in Plasmodium falciparum depends on the methylerythritol phosphate (MEP) pathway\, and that fosmidomycin could inhibit the activity of 1-deoxy-D-xylulose-5-phosphate reductoisomerase. The metabolite 1-deo…	Animals!Antimalarials/pharmacology!Dolichol/biosynthesis!Erythritol/*analogs &amp; derivatives/*metabolism!Erythrocytes/parasitology!Fosfomycin/*analogs &amp; derivatives/pharmacology!Genes\, Protozoan!Humans!Malaria\, Falciparum/drug therapy/parasitology!Molecular Structure!Pentosephosphates/biosynthesis!Plasmodium falciparum/drug effects/genetics/growth &amp;!Pyridoxal Phosphate/*analogs &amp; …	scholar	2004	Journal of Biological Chemistry	279	50	51749
15474309	Transcriptome of 3D7 and its gametocyte-less derivative F12 Plasmodium falciparum clones during erythrocytic development using a gene-specific microarray assigned to gene regulation\, cell cycle and transcription factors.	http://www.sciencedirect.com/science?_ob=GatewayURL&_origin=ScienceSearch&_method=citationSearch&_piikey=S0378111904004184&_version=1&_returnURL=&md5=70110a63f09933b36d0c33636e4ef072	During the complex life cycle of Plasmodium falciparum\, through mosquito and human\, the erythrocytic cycle is responsible for malarial disease and transmission. The regulation of events that occur during parasite development\, such as proliferation and differentiation\, implies a fine control of transcriptional activities that in turn governs the expression profiles of sets of genes. Pathways t…	Animals!Cell Cycle Proteins/genetics!Comparative Study!Erythrocytes/*parasitology!*Gene Expression Profiling!Gene Expression Regulation\, Developmental!Genes\, Protozoan/*genetics!Humans!Oligonucleotide Array Sequence Analysis/*methods!Plasmodium falciparum/*genetics/growth &amp; development!Reproducibility of Results!Research Support\, Non-U.S. Gov't!Transcription Factors/genetics!Transcription\…	scirus	2004	Gene	341	.	267
15476558	Rank Difference Analysis of Microarrays (RDAM)\, a novel approach to statistical analysis of microarray expression profiling data.	http://www.biomedcentral.com/content/pdf/1471-2105-5-178.pdf	BACKGROUND: A key step in the analysis of microarray expression profiling data is the identification of genes that display statistically significant changes in expression signals between two biological conditions. RESULTS: We describe a new method\, Rank Difference Analysis of Microarrays (RDAM)\, which estimates the total number of truly varying genes and assigns a p-value to each signal variati…	Comparative Study!Gene Expression Profiling/standards/*statistics &amp; numerical data/*trends!Oligonucleotide Array Sequence Analysis/*methods/standards/statistics &amp;!Research Support\, Non-U.S. Gov't!	scholar	2004	BMC Bioinformatics	5		148
15477199	Myosin-like sequences in the malaria parasite Plasmodium falciparum bind human erythrocyte membrane protein 4.1.	http://www.haematologica.org/journal/2004/891168.pdf	BACKGROUND AND OBJECTIVES: Plasmodium falciparum malaria is one of the most lethal infectious diseases afflicting humanity. During development within the erythrocyte\, P. falciparum induces significant modifications to the structure and function of the human erythrocyte membrane. This study focused on the identification of new protein-protein interactions between host and parasite. DESIGN AND MET…		scholar	2004	Haematologica(Roma)	89	10	1168
15479470	Protein kinases of the human malaria parasite Plasmodium falciparum: the kinome of a divergent eukaryote.	http://www.biomedcentral.com/1471-2164/5/79	BACKGROUND: Malaria\, caused by the parasitic protist Plasmodium falciparum\, represents a major public health problem in the developing world. The P. falciparum genome has been sequenced\, which provides new opportunities for the identification of novel drug targets. Eukaryotic protein kinases (ePKs) form a large family of enzymes with crucial roles in most cellular processes; hence malarial ePK…	Animals!Eukaryotic Cells/enzymology!Humans!Malaria\, Falciparum/enzymology!Phylogeny!Plasmodium falciparum/*enzymology!Protein Kinases/*metabolism!Research Support\, Non-U.S. Gov't!Research Support\, U.S. Gov't\, Non-P.H.S.!Research Support\, U.S. Gov't\, P.H.S.!Variation (Genetics)/*genetics!	scholar	2004	BMC Genomics	5	1	79
15481109	A novel Plasmodium falciparum ring stage protein\, REX\, is located in Maurer's clefts.	http://www.sciencedirect.com/science?_ob=GatewayURL&_origin=ScienceSearch&_method=citationSearch&_piikey=S0166685104001070&_version=1&_returnURL=&md5=7e1de1b2df9088982e8c7daf287aa419	The asexual stages of the malaria parasite Plasmodium falciparum develop inside erythrocytes of the human host. Erythrocytes are highly specialized cells lacking organelles and trafficking machinery. The parasite must therefore establish its own transport system to export proteins and waste and import nutrients. A number of parasite-derived structures\, implicated in trafficking\, appear in the i…	Animals!Antibodies\, Protozoan!Base Sequence!DNA\, Protozoan/genetics!Erythrocytes/parasitology!Gene Expression Regulation\, Developmental!Genes\, Protozoan!Humans!Malaria\, Falciparum/parasitology!Organelles/parasitology!Plasmodium falciparum/genetics/growth &amp; development/immunology/*metabolism!Protozoan Proteins/genetics/immunology/*metabolism!RNA\, Messenger/genetics/metabolism!RNA\, Proto…	scirus	2004	Molecular and Biochemical Parasitology	136	2	181
15489329	High-throughput generation of P. falciparum functional molecules by recombinational cloning.	http://intl.genome.org/cgi/content/full/14/10b/2076	Large-scale functional genomics studies for malaria vaccine and drug development will depend on the generation of molecular tools to study protein expression. We examined the feasibility of a high-throughput cloning approach using the Gateway system to create a large set of expression clones encoding Plasmodium falciparum single-exon genes. Master clones and their ORFs were transferred en masse t…	Animals!Antibodies\, Protozoan/blood!Antigens\, Protozoan/*genetics!Cloning\, Molecular/*methods!DNA\, Protozoan/genetics!Genome\, Protozoan!Liver/parasitology!Malaria/immunology/parasitology/prevention &amp; control!Malaria Vaccines/administration &amp; dosage/*genetics/pharmacology!Mice!Plasmids/genetics!Plasmodium falciparum/*genetics/growth &amp; development/*immunology!Polymerase Chain React…	scholar	2004	Genome Research	14	10 b	2076
15491999	Genetic disruption of the Plasmodium falciparum digestive vacuole plasmepsins demonstrates their functional redundancy.	http://www.jbc.org/cgi/content/abstract/279/52/54088	The digestive vacuole plasmepsins PfPM1\, PfPM2\, PfPM4\, and PfHAP (a histoaspartic proteinase) are 4 aspartic proteinases among 10 encoded in the Plasmodium falciparum malarial genome. These have been hypothesized to initiate and contribute significantly to hemoglobin degradation\, a catabolic function essential to the survival of this intraerythrocytic parasite. Because of their perceived sign…	Animals!Aspartic Endopeptidases/*genetics/*physiology!Blotting\, Northern!Blotting\, Southern!Blotting\, Western!Cloning\, Molecular!Electrophoresis\, Gel\, Two-Dimensional!Enzyme Inhibitors!Erythrocytes/parasitology!Genetic Engineering!Hemoglobins/metabolism!Microscopy\, Electron!Plasmodium falciparum/enzymology/*genetics/growth &amp; development!Research Support\, U.S. Gov't\, P.H.S.!Transfecti…	scholar	2004	Journal of Biological Chemistry	279	52	54088
15515182	A genomic perspective of protein kinases in Plasmodium falciparum.	http://doi.wiley.com/10.1002/prot.20278	Protein kinases are central to regulation of cellular signaling in the eukaryotes. Well-conserved and lineage-specific protein kinases have previously been identified from various completely sequenced genomes of eukaryotes. The current work describes a genome-wide analysis for protein kinases encoded in the Plasmodium falciparum genome. Using a few different profile matching methods\, we have ide…	Animals!Genes\, Protozoan/genetics!*Genome\, Protozoan!Genomics/*methods!Plasmodium falciparum/*enzymology/*genetics!Protein Kinases/*genetics!Protozoan Proteins/genetics!Research Support\, Non-U.S. Gov't!	scholar	2005	PROTEINS: Structure\, Function\, and Bioinformatics\\""	58		180
15520249	Evidence for the involvement of VAR2CSA in pregnancy-associated malaria.	http://www.jem.org/cgi/content/abstract/200/9/1197	In Plasmodium falciparum-endemic areas\, pregnancy-associated malaria (PAM) is an important health problem. The condition is precipitated by accumulation of parasite-infected erythrocytes (IEs) in the placenta\, and this process is mediated by parasite-encoded variant surface antigens (VSA) binding to chondroitin sulfate A (CSA). Parasites causing PAM express unique VSA types\, VSAPAM\, which can…	Africa!Birth Weight/*immunology!Chondroitin Sulfates/*metabolism!Comparative Study!DNA Primers!Enzyme-Linked Immunosorbent Assay!Erythrocytes/metabolism/*parasitology!Female!Humans!Immunoglobulin G/blood/immunology!Malaria\, Falciparum/*immunology/metabolism!Male!Microscopy\, Confocal!Placenta/*parasitology!Pregnancy!Protozoan Proteins/*metabolism!Recombinant Proteins/metabolism!Research Support\…	scholar		Journal of Experimental Medicine	200	9	1197
9747969	A Plasmodium chabaudi protein contains a repetitive region with a predicted spectrin-like structure.		cDNA and genomic DNA clones covering the entire open reading frame (ORF) for a Plasmodium chabaudi 96V protein were isolated. From the first ATG codon the intronless gene codes for a 229-kDa protein. Antisera raised against recombinant polypeptides coded by two different regions of the gene reacted with a 240/225-kDa doublet on Western blots of parasite extracts. In immunofluorescence studies the…	Spectrin\,Mice\, Inbred BALB C\,Fluorescent Antibody Technique\,Erythrocytes\,Dimerization\,Amino Acid Sequence\,Genes\, Protozoan\,Malaria\,Plasmodium chabaudi\,Cloning\, Molecular\,DNA\, Protozoan\,Leucine Zippers\,Molecular Sequence Data\,DNA\, Complementary\,Mice\,Rats\, Inbred F344\,Rats\,Repetitive Sequences\, Amino Acid\,Protein Structure\, Secondary\,Animals\,Protozoan Proteins	NCBI	1998	Molecular and biochemical parasitology	94	2	185-96
15522671	Malaria vaccines: if at first you don't succeed...	http://www.sciencedirect.com/science?_ob=GatewayURL&_origin=ScienceSearch&_method=citationSearch&_piikey=S1471492204002508&_version=1&_returnURL=&md5=847974a8bd3f0b60ddfde84a502fdbc6	The Roll Back Malaria campaign vowed to halve the global burden of malaria in ten years but\, midway into that campaign\, few new malaria control tools have been introduced\, and many established methods appear to be failing with effective chemotherapy being perhaps the most problematic. It has been repeatedly argued that the discovery and implementation of a safe and effective vaccine against ma…	Animals!Antigens\, Protozoan/immunology!Humans!Immunologic Memory!Malaria/*immunology/prevention &amp; control!Malaria Vaccines/*immunology/therapeutic use!Plasmodium/*immunology!Research Support\, Non-U.S. Gov't!Research Support\, U.S. Gov't\, P.H.S.!	scirus	2004	Trends in Parasitology	20	12	604
12169096	Critical role of amino acid 23 in mediating activity and specificity of vinckepain-2\, a papain-family cysteine protease of rodent malaria parasites.	http://www.pubmedcentral.nih.gov/articlerender.fcgi?tool=pmcentrez&artid=1222974	Cysteine proteases of Plasmodium falciparum\, known as falcipains\, have been identified as haemoglobinases and potential drug targets. As anti-malarial drug discovery requires the analysis of non-primate malaria\, genes encoding related cysteine proteases of the rodent malaria parasites P. vinckei (vinckepain-2) and P. berghei (berghepain-2) were characterized. These genes encoded fairly typical…	Plasmodium falciparum\,Peptide Library\,Rodentia\,Amino Acid Sequence\,Malaria\,Recombinant Proteins\,Amino Acid Substitution\,Mutation\,Substrate Specificity\,Rodent Diseases\,Molecular Sequence Data\,Sequence Homology\, Amino Acid\,Base Sequence\,Helminth Proteins\,Cysteine Endopeptidases\,Protein Folding\,Papain\,Animals\,Protozoan Proteins	NCBI	2002	The Biochemical journal	368	Pt 1	273-81
15550167	GOtcha: a new method for prediction of protein function assessed by the annotation of seven genomes.	http://www.biomedcentral.com/1471-2105/5/178	BACKGROUND: The function of a novel gene product is typically predicted by transitive assignment of annotation from similar sequences. We describe a novel method\, GOtcha\, for predicting gene product function by annotation with Gene Ontology (GO) terms. GOtcha predicts GO term associations with term-specific probability (P-score) measures of confidence. Term-specific probabilities are a novel fe…	Animals!Arabidopsis/*genetics!Caenorhabditis elegans/*genetics!Drosophila melanogaster/*genetics!*Genome!Genome\, Fungal!Genome\, Human!Genome\, Plant!Genome\, Protozoan!Humans!Plasmodium falciparum/*genetics!Predictive Value of Tests!Proteins/*physiology!Research Support\, Non-U.S. Gov't!Saccharomyces cerevisiae/*genetics!*Software!	scholar	2004	BMC Bioinformatics	5	1	178
15562607	Functional characterization of an LCCL-lectin domain containing protein family in Plasmodium berghei.	http://www.bioone.org/bioone/%3Frequest%3Dget-abstract%26issn%3D0022-3395%26volume%3D090%26issue%3D05%26page%3D1062	Using bioinformatic\, proteomic\, immunofluorescence\, and genetic cross methods\, we have functionally characterized a family of putative parasite ligands as potential mediators of cell-cell interactions. We name these proteins the Limulus clotting factor C\, Coch-5b2\, and Lgl1 (LCCL)-lectin adhesive-like protein (LAP) family. We demonstrate that this family is conserved amongst Plasmodium spp.…	Amino Acid Sequence!Animals!Anopheles!Blotting\, Western!Female!Fluorescent Antibody Technique\, Indirect!Gene Expression!Lectins/chemistry/*genetics!Mice!Microscopy\, Phase-Contrast!Molecular Sequence Data!*Multigene Family!Plasmodium berghei/chemistry/*genetics!Polymerase Chain Reaction!Protozoan Proteins/chemistry/*genetics!Research Support\, Non-U.S. Gov't!Research Support\, U.S. Gov't\, Non-…	scholar		Journal of Parasitology	90	5	1062
15577928	Survival of protozoan intracellular parasites in host cells.		The most common human diseases are caused by pathogens. Several of these microorganisms have developed efficient ways in which to exploit host molecules\, along with molecular pathways to ensure their survival\, differentiation and replication in host cells. Although the contribution of the host cell to the development of many intracellular pathogens (particularly viruses and bacteria) has been u…	Animals!Cytoplasm/*parasitology!Host-Parasite Relations/physiology!Humans!Protozoa/*pathogenicity!Research Support\, Non-U.S. Gov't!Vacuoles/*parasitology!	scholar
15580261	Genetically modified Plasmodium parasites as a protective experimental malaria vaccine.	http://neuron.montana.edu/courses/BIOL451M/DynaPage.pdf	Malaria is a mosquito-borne disease that is transmitted by inoculation of the Plasmodium parasite sporozoite stage. Sporozoites invade hepatocytes\, transform into liver stages\, and subsequent liver-stage development ultimately results in release of pathogenic merozoites. Liver stages of the parasite are a prime target for malaria vaccines because they can be completely eliminated by sterilizing…	Animals!Female!Gene Deletion!Gene Targeting!Liver/parasitology!Malaria/immunology/*parasitology/*prevention &amp; control!Malaria Vaccines/*genetics/*immunology!Mice!Mice\, Inbred C57BL!Phenotype!Plasmodium berghei/*genetics/growth &amp;!Research Support\, Non-U.S. Gov't!Research Support\, U.S. Gov't\, P.H.S.!Vaccines\, Attenuated/genetics/immunology!	scholar	2005	Nature	433	7022	164
15582520	Gene expression in Plasmodium: from gametocytes to sporozoites.	http://www.sciencedirect.com/science?_ob=GatewayURL&_origin=ScienceSearch&_method=citationSearch&_piikey=S0020751904002127&_version=1&_returnURL=&md5=1fca83361c115d1945b1e73ba216d678	Completion of the complex developmental program of Plasmodium in the mosquito is essential for parasite transmission\, yet this part of its life cycle is still poorly understood. In recent years\, considerable progress has been made in the identification and characterization of genes expressed during parasite development in the mosquito. This line of investigation was greatly facilitated by the a…	Animals!Gene Expression!*Genes\, Protozoan!Life Cycle Stages/genetics!Plasmodium/*genetics/growth &amp; development!Research Support\, U.S. Gov't\, P.H.S.!Sporozoites/genetics/growth &amp; development!	scirus	2004	International Journal for Parasitology	34	13	1431
15582523	The role of programmed cell death in Plasmodium-mosquito interactions.	http://www.sciencedirect.com/science?_ob=GatewayURL&_origin=ScienceSearch&_method=citationSearch&_piikey=S0020751904002073&_version=1&_returnURL=&md5=298d7de18dc6acce7191b948b9e080ec	Many host-parasite interactions are regulated in part by the programmed cell death of host cells or the parasite. Here we review evidence suggesting that programmed cell death occurs during the early stages of the development of the malaria parasite in its vector. Zygotes and ookinetes of Plasmodium berghei have been shown to die by programmed cell death (apoptosis) in the midgut lumen of the vec…	Animals!*Apoptosis!Culicidae/*parasitology!Host-Parasite Relations!Insect Vectors/*parasitology!Malaria/*parasitology/transmission!Plasmodium/cytology/*physiology!	scirus	2004	International Journal for Parasitology	34	13	1459
15582526	Cysteine proteases of malaria parasites.	http://www.sciencedirect.com/science?_ob=GatewayURL&_origin=ScienceSearch&_method=citationSearch&_piikey=S0020751904002085&_version=1&_returnURL=&md5=eceab3b0feb898edc1addff6b62a5bf2	A number of cysteine proteases of malaria parasites have been described\, and many more putative cysteine proteases are suggested by analysis of the Plasmodium falciparum genome sequence. Studies with protease inhibitors have suggested roles for cysteine proteases in hemoglobin hydrolysis\, erythrocyte rupture\, and erythrocyte invasion by erythrocytic malaria parasites. The best characterised Pl…	Animals!Antimalarials/therapeutic use!Cysteine Endopeptidases/genetics/*physiology!Cysteine Proteinase Inhibitors/therapeutic use!Erythrocytes/parasitology!Genes\, Protozoan!Malaria/*parasitology!Plasmodium/*enzymology/genetics!Plasmodium falciparum/enzymology/genetics!Research Support\, Non-U.S. Gov't!Research Support\, U.S. Gov't\, P.H.S.!	scirus	2004	International Journal for Parasitology	34	13	1489
15591057	Histone acetylase GCN5 enters the nucleus via importin-alpha in protozoan parasite Toxoplasma gondii.	http://www.jbc.org/cgi/content/abstract/280/7/5902	The histone acetyltransferase GCN5 acetylates nucleosomal histones to alter gene expression. How GCN5 gains entry into the nucleus of the cell has not been determined. We have mapped a six-amino acid motif (RKRVKR) that serves as a necessary and sufficient nuclear localization signal (NLS) for GCN5 in the protozoan pathogen Toxoplasma gondii (TgGCN5). Virtually nothing is known about nucleocytopl…	Acetyltransferases/chemistry/genetics/*metabolism!Active Transport\, Cell Nucleus!Amino Acid Motifs!Amino Acid Sequence!Animals!Binding Sites!Cell Nucleus/*metabolism!Cloning\, Molecular!Computational Biology!Fibroblasts/parasitology!Histone Acetyltransferases!Humans!Immunoprecipitation!Molecular Sequence Data!Nuclear Localization Signals/chemistry/genetics/*physiology!Protein Binding!Protozoan P…	scholar	2005	Journal of Biological Chemistry	280	7	5902
15591202	Targeting malaria virulence and remodeling proteins to the host erythrocyte.	http://171.66.122.53/cgi/content/abstract/sci%3B306/5703/1930	To establish infection in the host\, malaria parasites export remodeling and virulence proteins into the erythrocyte. These proteins can traverse a series of membranes\, including the parasite membrane\, the parasitophorous vacuole membrane\, and the erythrocyte membrane. We show that a conserved pentameric sequence plays a central role in protein export into the host cell and predict the exporte…	*Amino Acid Motifs!Amino Acid Sequence!Animals!Computational Biology!Cytoplasm/metabolism!Erythrocyte Membrane/metabolism!Gene Expression Profiling!Genes\, Protozoan!Humans!Hydrophobicity!Malaria\, Falciparum/parasitology!Membrane Proteins/chemistry/metabolism!Molecular Sequence Data!Oligonucleotide Array Sequence Analysis!Plasmodium/chemistry/genetics/metabolism!Plasmodium falciparum/genetics/gr…	scholar	2004	Science	306	5703	1930
15591203	A host-targeting signal in virulence proteins reveals a secretome in malarial infection.	http://171.66.122.53/cgi/content/abstract/306/5703/1934	Malaria parasites secrete proteins across the vacuolar membrane into the erythrocyte\, inducing modifications linked to disease and parasite survival. We identified an 11-amino acid signal required for the secretion of proteins from the Plasmodium falciparum vacuole to the human erythrocyte. Bioinformatics predicted a secretome of &gt;320 proteins and conservation of the signal across parasite sp…	*Amino Acid Motifs!Amino Acid Sequence!Animals!Computational Biology!Cytosol/metabolism!Erythrocytes/*metabolism/parasitology!Genes\, Protozoan!Humans!Malaria\, Falciparum/parasitology!Membrane Proteins/chemistry/metabolism!Molecular Sequence Data!Plasmodium falciparum/genetics/growth &amp;!*Protein Sorting Signals!Protein Structure\, Tertiary!Protein Transport!Protozoan Proteins/chemistry/geneti…	scholar	2004	Science	306	5703	1934
15610814	Gene expression in Plasmodium berghei ookinetes and early oocysts in a co-culture system with mosquito cells.	http://www.sciencedirect.com/science?_ob=GatewayURL&_origin=ScienceSearch&_method=citationSearch&_piikey=S0166685104000623&_version=1&_returnURL=&md5=4e1a49236ac644e0c690fa2cc9170729	Using an in vitro development system for Plasmodium berghei sporogonic stages and microarray technology we examined parasite gene expression during ookinete invasion of Aedes cells and the ensuing oocyst development. A number of genes were found to be differentially expressed. The most prominent class of up-regulated elements corresponded to products involved in protein synthesis and metabolism. …	Animals!Cells\, Cultured!Cluster Analysis!Coculture Techniques!Culicidae/cytology/*parasitology!Energy Metabolism!Epithelial Cells/parasitology!*Gene Expression!*Gene Expression Profiling!*Genes\, Protozoan!Life Cycle Stages!Oligonucleotide Array Sequence Analysis!Plasmodium berghei/*genetics/growth &amp; development!Protein Biosynthesis/genetics!Research Support\, Non-U.S. Gov't!	scirus	2005	Molecular and Biochemical Parasitology	139	1	1
15612915	The malaria parasite Plasmodium falciparum has only one pyruvate dehydrogenase complex\, which is located in the apicoplast.	http://www.blackwell-synergy.com/links/doi/10.1111/j.1365-2958.2004.04407.x/abs/	The relict plastid (apicoplast) of apicomplexan parasites synthesizes fatty acids and is a promising drug target. In plant plastids\, a pyruvate dehydrogenase complex (PDH) converts pyruvate into acetyl-CoA\, the major fatty acid precursor\, whereas a second\, distinct PDH fuels the tricarboxylic acid cycle in the mitochondria. In contrast\, the presence of genes encoding PDH and related enzyme c…	Acetyl Coenzyme A/metabolism!Animals!Blotting\, Western!DNA\, Complementary/chemistry!DNA\, Protozoan/chemistry!Erythrocytes/parasitology!Genes\, Reporter!Green Fluorescent Proteins/genetics!Introns!Molecular Sequence Data!Plasmodium falciparum/*enzymology/genetics!Plastids/*enzymology!Protein Subunits/genetics/metabolism!Pyruvate Dehydrogenase Complex/genetics/*metabolism!Pyruvic Acid/metabolism…	scholar	2005	Molecular Microbiology	55	1	39
15612927	PfPK7\, an atypical MEK-related protein kinase\, reflects the absence of classical three-component MAPK pathways in the human malaria parasite Plasmodium falciparum.	http://www.blackwell-synergy.com/links/doi/10.1111/j.1365-2958.2004.04393.x/abs/	Two members of the mitogen-activated protein kinase (MAPK) family have been previously characterized in Plasmodium falciparum\, but in vitro attempts at identifying MAP kinase kinase (MAPKK) homologues have failed. Here we report the characterization of a novel plasmodial protein kinase\, PfPK7\, whose top scores in blastp analysis belong to the MAPKK3/6 subgroup of MAPKKs. However\, homology to …	Amino Acid Sequence!Animals!Conserved Sequence!Cyclic AMP-Dependent Protein Kinases/genetics/*metabolism!Enzyme Inhibitors/pharmacology!Fungal Proteins/chemistry!Gene Expression!In Vitro!MAP Kinase Signaling System!Mitogen-Activated Protein Kinase Kinases/antagonists &amp;!Molecular Sequence Data!Plasmodium falciparum/*enzymology/genetics!Protein Structure\, Tertiary!Protozoan Proteins/genetics/*…	scholar	2005	Molecular Microbiology	55	1	184
2601715	Antifolate drug selection results in duplication and rearrangement of chromosome 7 in Plasmodium chabaudi.	http://www.pubmedcentral.nih.gov/articlerender.fcgi?tool=pmcentrez&artid=363670	We selected lines of Plasmodium chabaudi that are resistant to high levels of the antifolate drug pyrimethamine and have shown that rearrangement and duplication of a portion of chromosome 7 has occurred in the resistant lines. This chromosomal duplication results in an increase in the chromosome number from 14 to 15: two derived chromosomes (450 kilobases and 1.1 megabases) were smaller than the…	Karyotyping\,Genes\,Amino Acid Sequence\,Restriction Mapping\,Pyrimethamine\,Sequence Homology\, Nucleic Acid\,Molecular Sequence Data\,Gene Rearrangement\,Heat-Shock Proteins\,Multigene Family\,Base Sequence\,Linkage (Genetics)\,Drug Resistance\,Animals\,Chromosomes\,Plasmodium	NCBI	1989	Molecular and cellular biology	9	11	5182-8
15659064	A Plasmodium sporozoite protein with a membrane attack complex domain is required for breaching the liver sinusoidal cell layer prior to hepatocyte infection.	http://www.blackwell-synergy.com/links/doi/10.1111/j.1462-5822.2004.00447.x/full/	Plasmodium sporozoites are injected into the mammalian host during mosquito blood feeding and carried by the blood stream to the liver\, where they infect hepatocytes and develop into erythrocyte-invasive forms. To reach the hepatocytes\, sporozoites must cross the liver sinusoidal cell layer\, which separates the hepatocytes from the circulatory system. Little is known about the molecular mechan…	Amino Acid Sequence!Animals!Cell Membrane/parasitology!Complement Membrane Attack Complex/*chemistry!Expressed Sequence Tags!Gene Targeting!Hepatocytes/*parasitology!Humans!Kupffer Cells/parasitology!Liver/*parasitology!Membrane Glycoproteins/genetics/physiology!Molecular Sequence Data!Mutagenesis\, Insertional!Plasmodium berghei/genetics/*physiology!Protein Structure\, Tertiary/physiology!Protoz…	scholar	2004	Cell Microbiol	2
15659354	A selenocysteine tRNA and SECIS element in Plasmodium falciparum.	http://www.rnajournal.org/cgi/content/abstract/11/2/119	The molecular machinery for incorporating selenocysteine into proteins is present in both prokaryotes and eukaryotes. Although selenocysteine insertion has been reported in animals\, plants\, and protozoans\, known eukaryotic selenocysteine tRNA sequences and selenocysteine insertion sequences are limited to animals and plants. Here we present clear indications of the presence of selenocysteine-t…	Amino Acid Sequence!Animals!Base Sequence!DNA Transposable Elements/*genetics!DNA\, Protozoan/*genetics!Molecular Sequence Data!Nucleic Acid Conformation!Plasmodium/genetics!Plasmodium falciparum/*genetics/metabolism!Protozoan Proteins/biosynthesis/chemistry!RNA\, Protozoan/chemistry/*genetics!RNA\, Transfer\, Amino Acyl/chemistry/*genetics!Research Support\, Non-U.S. Gov't!Selenocysteine/metabol…	scholar	2005	RNA	11		119
15659379	Identifying Plasmodium falciparum cytoadherence-linked asexual protein 3 (CLAG 3) sequences that specifically bind to C32 cells and erythrocytes.	http://protsci.highwire.org/cgi/content/abstract/14/2/504	Adhesion of mature asexual stage Plasmodium falciparum parasite-infected erythrocytes (iRBC) to the vascular endothelium is a critical event in the pathology of Plasmodium falciparum malaria. It has been suggested that the clag gene family is essential in cytoadherence to endothelial receptors. Primers used in PCR and RT-PCR assays allowed us to determine that the gene encoding CLAG 3 (GenBank ac…	Amino Acid Sequence!Animals!Antibodies/chemistry!Antigens\, CD36/chemistry!Base Sequence!Blotting\, Western!Cell Adhesion Molecules/*chemistry!Circular Dichroism!Cross-Linking Reagents/chemistry!DNA Primers/chemistry!DNA\, Complementary/metabolism!Electrophoresis\, Polyacrylamide Gel!Erythrocytes/*metabolism/*parasitology!Humans!Immunoblotting!Molecular Sequence Data!Peptides/chemistry!Plasmodium…	scholar	2005	Protein Science	14		504
15661734	Resistance to a protein farnesyltransferase inhibitor in Plasmodium falciparum.	http://www.jbc.org/cgi/content/abstract/280/14/13554	The post-translational farnesylation of proteins serves to anchor a subset of intracellular proteins to membranes in eukaryotic organisms and also promotes protein-protein interactions. Inhibition of protein farnesyltransferase (PFT) is lethal to the pathogenic protozoa Plasmodium falciparum. Parasites were isolated that were resistant to BMS-388891\, a tetrahydroquinoline (THQ) PFT inhibitor. Re…	Alkyl and Aryl Transferases/*antagonists &amp; inhibitors/genetics/*metabolism!Amino Acid Sequence!Animals!Binding Sites!Drug Resistance/genetics/*physiology!Humans!Imidazoles/chemistry/metabolism/therapeutic use!Malaria/drug therapy/parasitology!Models\, Molecular!Molecular Sequence Data!Molecular Structure!Plasmodium falciparum/genetics/*metabolism!Point Mutation!Protein Processing\, Post-Trans…	scholar	2005	Journal of Biological Chemistry	280	14	13554
15664648	Identification of putative Plasmodium falciparum mefloquine resistance genes.	http://www.sciencedirect.com/science?_ob=GatewayURL&_origin=ScienceSearch&_method=citationSearch&_piikey=S0166685104002828&_version=1&_returnURL=&md5=50a32719b900479bd7373189429c3ccb	Mefloquine is an effective antimalarial drug; however\, resistant strains of the human malarial pathogen\, Plasmodium falciparum\, are beginning to arise. The yeast Saccharomyces cerevisiae is sensitive to mefloquine\, enabling a screen for P. falciparum genes involved in resistance. Yeast were transformed with a P. falciparum expression library\, followed by selection on mefloquine plates and se…	Animals!Antimalarials/*pharmacology!Drug Resistance/*genetics!Gene Expression Regulation!Mefloquine/*pharmacology!Parasitic Sensitivity Tests/methods!Plasmodium falciparum/*drug effects/genetics!Protozoan Proteins/*genetics!Saccharomyces cerevisiae/genetics/metabolism!Transformation\, Genetic!	scirus	2005	Molecular and Biochemical Parasitology	139	2	133
15664653	A Plasmodium falciparum FK506-binding protein (FKBP) with peptidyl-prolyl cis-trans isomerase and chaperone activities.	http://www.sciencedirect.com/science?_ob=GatewayURL&_origin=ScienceSearch&_method=citationSearch&_piikey=S0166685104003093&_version=1&_returnURL=&md5=a42aba7a691470da55b8f51fdd0d730a	The immunosuppressive drugs FK506 and rapamycin have anti-malarial properties but their mechanisms of action against malaria parasites remain unknown. The pathway by which these drugs cause immunosuppression in humans is known to involve an FK506-binding protein (FKBP). Homologues of FKBPs have been identified in almost every organism in which they have been sought. Here\, we describe the charact…	Amino Acid Sequence!Animals!Immunosuppressive Agents/*metabolism!Molecular Chaperones/*metabolism!Molecular Sequence Data!Peptidylprolyl Isomerase/*metabolism!Plasmodium falciparum/genetics/*metabolism!Protein Folding!Protozoan Proteins/*metabolism!Recombinant Proteins/metabolism!Research Support\, Non-U.S. Gov't!Tacrolimus/*metabolism!Tacrolimus Binding Proteins/chemistry/genetics/*metabolism!	scirus	2005	Molecular and Biochemical Parasitology	139	2	185
15665330	Maize phosphoenolpyruvate carboxylase. Mutations at the putative binding site for glucose 6-phosphate caused desensitization and abolished responsiveness to regulatory phosphorylation.	http://www.jbc.org/cgi/content/abstract/280/12/11798	Phosphoenolpyruvate carboxylases (PEPC\, EC 4.1.1.31) from higher plants are regulated by both allosteric effects and reversible phosphorylation. Previous x-ray crystallographic analysis of Zea mays PEPC has revealed a binding site for sulfate ion\, speculated to be the site for an allosteric activator\, glucose 6-phosphate (Glc-6-P) (Matsumura\, H.\, Xie\, Y.\, Shirakata\, S.\, Inoue\, T.\, Yosh…	Amino Acid Sequence!Binding Sites!Enzyme Activation!Glucose-6-Phosphate/*metabolism!Molecular Sequence Data!Mutation!Phosphoenolpyruvate Carboxylase/*chemistry!Phosphorylation!Protein Structure\, Secondary!Research Support\, Non-U.S. Gov't!Sulfates/metabolism!Zea mays/*enzymology!	scholar	2005	Journal of Biological Chemistry	280	12	11798
15670824	Unusual properties of Plasmodium falciparum actin: new insights into microfilament dynamics of apicomplexan parasites.	http://www.sciencedirect.com/science?_ob=GatewayURL&_origin=ScienceSearch&_method=citationSearch&_piikey=S0014579304015753&_version=1&_returnURL=&md5=975b07955613f3e9143df44ef4f65de7	Plasmodium falciparum\, the etiologic agent of malaria\, is a facultative intracellular parasite of the phylum Apicomplexa. A limited turnover of microfilaments takes place beneath the parasite plasma membrane\, but the cytoplasm of apicomplexans is virtually devoid of F-actin. We produced Plasmodium actin in yeast. Purified recombinant Plasmodium actin polymerized inefficiently unless both gelso…	Actins/chemistry/genetics/*metabolism!Amino Acid Sequence!Animals!Cloning\, Molecular!DNA\, Complementary!Models\, Molecular!Molecular Sequence Data!Plasmodium falciparum/*metabolism!Protein Conformation!Research Support\, Non-U.S. Gov't!Sequence Homology\, Amino Acid!	scirus	2005	FEBS Letters	579	3	655
15671043	Proteomic analysis identifies novel proteins of the Maurer's clefts\, a secretory compartment delivering Plasmodium falciparum proteins to the surface of its host cell.	http://www.mcponline.org/cgi/content/abstract/4/4/582%3Fetoc	A novel method was validated for the efficient distinction between malaria parasite-derived and host cell proteins in mass spectrometry analyses. This method was applied to a ghost fraction from Plasmodium falciparum-infected erythrocytes containing the red blood cell plasma membrane\, the erythrocyte submembrane skeleton\, and the Maurer's clefts\, a Golgi-like apparatus linked to and addressing…	Animals!Blotting\, Western!DNA Primers!DNA\, Protozoan/chemistry!Deuterium/metabolism!Endopeptidase K/metabolism!Erythrocyte Membrane/*chemistry/drug effects/metabolism/*parasitology!Glutathione Transferase/metabolism!Host-Parasite Relations!Humans!Life Cycle Stages!Malaria\, Falciparum/parasitology!Membrane Proteins/*analysis/chemistry/isolation &amp; purification/metabolism!Microscopy\, Fluores…	scholar	2005	Molecular & Cellular Proteomics	4		582
15681372	Parasitology. Malaria vaccines: back to the future?	http://www.sciencemag.org/cgi/content/summary/307/5709/528		Animals!Apoptosis!Genes\, Protozoan!Genetic Engineering!Hepatocytes/parasitology/physiology!Humans!Immunization Schedule!Immunization\, Secondary!Malaria/*immunology/prevention &amp; control!*Malaria Vaccines/immunology!Malaria\, Falciparum/immunology/prevention &amp; control!Mice!Plasmodium berghei/genetics/growth &amp; development/*immunology!Plasmodium falciparum/genetics/immunology!Protozoan …	scholar	2005	Science	307	5709	528
15694486	A novel 'DEAD-box' DNA helicase from Plasmodium falciparum is homologous to p68.	http://www.sciencedirect.com/science?_ob=GatewayURL&_origin=ScienceSearch&_method=citationSearch&_piikey=S0166685104003354&_version=1&_returnURL=&md5=9738e5d74d250fa31d675859f0e34971		Adenosine Triphosphate/metabolism!Adenosinetriphosphatase/analysis!Amino Acid Sequence!Animals!Comparative Study!DNA Helicases/chemistry/genetics/*metabolism!Escherichia coli/genetics/metabolism!Isopropyl Thiogalactoside!Molecular Sequence Data!Molecular Weight!Plasmodium falciparum/*enzymology/genetics!*Protein Kinases/chemistry/genetics!*RNA Helicases/chemistry/genetics!Recombinant Proteins/met…	scirus	2005	Molecular and Biochemical Parasitology	140	1	55
15694487	A novel Sushi domain-containing protein of Plasmodium falciparum.	http://www.ncbi.nlm.nih.gov/entrez/query.fcgi%3Fcmd%3DRetrieve%26db%3DPubMed%26list_uids%3D15694487%26dopt%3DCitation	Using bioinformatics analyses of the completed malaria genome sequence\, we have identified a novel protein with a potential role in erythrocyte invasion. The protein (PFD0295c\, ) has a predicted signal sequence and transmembrane domain and a sequence near the C-terminus of the protein shows significant similarity with Sushi domains. These domains\, which exist in a wide variety of complement an…	Amino Acid Sequence!Animals!Comparative Study!Fluorescent Antibody Technique!Immunoblotting!Molecular Sequence Data!Plasmodium falciparum/*genetics/metabolism!Protein Structure\, Tertiary!Protozoan Proteins/*genetics/isolation &amp; purification/metabolism!Research Support\, Non-U.S. Gov't!Sequence Alignment!Virulence!	scholar	2005	Mol Biochem Parasitol	140	1	61
15699336	Plasmodium liver stage developmental arrest by depletion of a protein at the parasite-host interface.	http://www.pnas.org/cgi/content/abstract/102/8/3022	Plasmodium parasites of mammals\, including the species that cause malaria in humans\, infect the liver first and develop there into clinically silent liver stages. Liver stages grow and ultimately produce thousands of first-generation merozoites\, which initiate the erythrocytic cycles causing malaria pathology. Here\, we present a Plasmodium protein with a critical function for complete liver s…	Animals!Female!Immunization!Liver/*parasitology!Mice!Mice\, Inbred C57BL!Plasmodium berghei/*growth &amp; development/immunology!Protozoan Proteins/*physiology!Research Support\, Non-U.S. Gov't!Research Support\, U.S. Gov't\, P.H.S.!Sporozoites/immunology/physiology!Vacuoles/parasitology!	scholar	2005	Proceedings of the National Academy of Sciences	102	8	3022
15703443	RNA polymerase II synthesizes antisense RNA in Plasmodium falciparum.	http://www.rnajournal.org/cgi/content/abstract/11/4/365	The recent identification of antisense RNA in the transcriptomes of many eukaryotes has generated enormous interest. The presence of antisense RNA in Plasmodium falciparum\, the causative agent of severe malaria\, remains controversial. Elucidation of the mechanism of antisense RNA in P. falciparum synthesis is critical in order to demonstrate the origin and function of these transcripts. Therefo…	Animals!Blotting\, Southern!DNA\, Single-Stranded!Plasmodium falciparum/*genetics/metabolism!RNA Polymerase II/genetics/*metabolism!RNA\, Antisense/*biosynthesis/genetics!RNA\, Protozoan/*biosynthesis/genetics!Research Support\, Non-U.S. Gov't!Research Support\, U.S. Gov't\, P.H.S.!Transcription\, Genetic!	scholar	2005	RNA	11		365
15710548	Expression of mRNAs and proteins for peroxiredoxins in Plasmodium falciparum erythrocytic stage.	http://www.sciencedirect.com/science?_ob=GatewayURL&_origin=ScienceSearch&_method=citationSearch&_piikey=S1383576904000716&_version=1&_returnURL=&md5=1e003ee6cb7f0c27fd645abdfa9f93fb	mRNA and protein expression profiles for three peroxiredoxins (PfTPx-1\, PfTPx-2 and Pf1-Cys-Prx) and a thioredoxin (PfTrx-1) of Plasmodium falciparum during the erythrocytic stage were examined by real-time quantitative reverse transcription-PCR (RT-PCR)\, Western blotting and confocal laser scanning microscopy. PfTPx-1 was expressed constitutively in the parasite cytoplasm throughout the erythr…	Animals!Blotting\, Western!Erythrocytes/*parasitology!*Gene Expression Regulation!Microscopy\, Fluorescence!Peroxidases/genetics/*metabolism!Plasmodium falciparum/genetics/growth &amp; development/*metabolism!Protozoan Proteins/metabolism!RNA\, Messenger/*metabolism!Research Support\, Non-U.S. Gov't!Reverse Transcriptase Polymerase Chain Reaction!Subcellular Fractions/metabolism!Thioredoxin/genet…	scirus	2005	Parasitology International	54	1	35
15717280	Identification of multiple chondroitin sulfate A (CSA)-binding domains in the var2CSA gene transcribed in CSA-binding parasites.	http://www.journals.uchicago.edu/cgi-bin/resolve%3Fid%3Ddoi:10.1086/428137	Malaria in pregnancy is a serious complication associated with parasitized erythrocyte (PE) sequestration in the placenta. Recent work suggests that var genes could play an important role in PE binding to chondroitin sulfate A (CSA)\, a primary placental adherence receptor. Here\, we confirm that var2CSA is transcriptionally up-regulated in CSA-binding parasites and define CSA-binding domains in …	Amino Acid Sequence!Animals!Antigens\, Protozoan/*chemistry/genetics/metabolism!CHO Cells!Cattle!Chondroitin Sulfates/*metabolism!Cricetinae!Molecular Sequence Data!Plasmodium falciparum/*metabolism!Protozoan Proteins/*chemistry/genetics/metabolism!Research Support\, Non-U.S. Gov't!Research Support\, U.S. Gov't\, P.H.S.!Transcription\, Genetic!*Up-Regulation!	scholar	2005	J Infect Dis	191	6	1010
11163248	A central role for P48/45 in malaria parasite male gamete fertility.		Fertilization and zygote development are obligate features of the malaria parasite life cycle and occur during parasite transmission to mosquitoes. The surface protein PFS48/45 is expressed by male and female gametes of Plasmodium falciparum and PFS48/45 antibodies prevent zygote development and transmission. Here\, gene disruption was used to show that Pfs48/45 and the ortholog Pbs48/45 from a r…	Plasmodium falciparum\,Amino Acid Sequence\,Malaria\,Plasmodium berghei\,Female\,Male\,Molecular Sequence Data\,Antibodies\,Zygote\,Gametogenesis\,Genome\, Protozoan\,Fertility\,Malaria Vaccines\,Culicidae\,Animals\,Protozoan Proteins	NCBI	2001	Cell	104	1	153-64
15723602	Using expression information to discover new drug and vaccine targets in the malaria parasite Plasmodium falciparum.	http://www.futuremedicine.com/doi/full/10.1517/14622416.6.1.17	The recent completion of the malaria parasite Plasmodium falciparum genome has opened the door for applying a variety of genomic-based systems biology approaches that complement existing gene-by-gene methods of investigation. Transcriptomic analyses of P.falciparum using DNA microarrays has allowed for the rapid elucidation of gene function\, parasite drug response\, and invivo expression profile…		scholar	2005	Pharmacogenomics	6	1	17
15727041	Parasite plastids: approaching the endgame.	http://www.journals.cambridge.org/abstract_S1464793104006591	Considerable work still needs to be done to understand more fully the basic processes going on inside the non-photosynthetic plastid organelle of Plasmodium spp.\, the causative agent of malaria. Following an explosion of genomic and transcriptional information in recent years\, research workers are still analysing these data looking for new material relevant to the plastid. Several metabolic and…	Animals!Antimalarials/pharmacology!Evolution!Genome\, Protozoan!Humans!Intracellular Membranes/metabolism!Malaria/*drug therapy/metabolism/prevention &amp; control!Organelles/metabolism!Parasitic Sensitivity Tests!Phylogeny!Plasmodium/classification/drug effects/*metabolism/*ultrastructure!Plastids/*metabolism!	scholar	2005	Biological Reviews	80	1	129
15729590	Identification of proteins interacting with Toxoplasma SRCAP by yeast two-hybrid screening.	http://www.springerlink.com/index/G7PR145YK9RLPRPP.pdf	Toxoplasma gondii is an opportunistic protozoan parasite that differentiates into latent cysts (bradyzoite) that can be reactivated during immunosuppression. TgSRCAP (Toxoplasma gondii Snf2-related CBP activator protein) is a SWI2/SNF2 family chromatin remodeler whose expression increases during cyst development. Identifying the proteins associating with TgSRCAP during the pre-cyst stage (tachyzo…	Animals!Computational Biology!Enzymes/genetics/isolation &amp; purification/metabolism!Humans!Immunoprecipitation!Plasmids!Protein Binding!Protozoan Proteins/genetics/*metabolism!Research Support\, N.I.H.\, Extramural!Research Support\, Non-U.S. Gov't!Research Support\, U.S. Gov't\, P.H.S.!Toxoplasma/genetics/growth &amp; development/*metabolism!Transcription Factors/genetics/isolation &amp; puri…	scholar	2005	Parasitology Research	95	4	236
15741555	Analysis of the genetic diversity of the Plasmodium falciparum multidrug resistance gene 5' upstream region.	http://www.ajtmh.org/cgi/content/abstract/72/2/182	Recent findings indicating a low level of polymorphism in the Plasmodium falciparum genome have led to the hypothesis that existent polymorphisms are likely to have functional significance. We tested this hypothesis by developing a map of the polymorphism in the P. falciparum multidrug resistance 1 (pfmdr1) gene 5' upstream region and assaying its correlation with drug resistance in a sample of f…	ATP-Binding Cassette Transporters/*genetics!Animals!Antimalarials/therapeutic use!DNA Primers!DNA\, Protozoan/analysis!Genes\, MDR/*genetics!Humans!Malaria\, Falciparum/drug therapy/epidemiology!Plasmodium falciparum/*genetics!Polymerase Chain Reaction!Polymorphism\, Single Nucleotide!Protozoan Proteins/*genetics!Research Support\, Non-U.S. Gov't!Research Support\, U.S. Gov't\, P.H.S.!Senegal/epi…	scholar	2005	The American Journal of Tropical Medicine and Hygiene	72	2	182
15745999	metaSHARK: software for automated metabolic network prediction from DNA sequence and its application to the genomes of Plasmodium falciparum and Eimeria tenella.	http://nar.oupjournals.org/cgi/content/abstract/33/4/1399	The metabolic SearcH And Reconstruction Kit (metaSHARK) is a new fully automated software package for the detection of enzyme-encoding genes within unannotated genome data and their visualization in the context of the surrounding metabolic network. The gene detection package (SHARKhunt) runs on a Linux system and requires only a set of raw DNA sequences (genomic\, expressed sequence tag and/or ge…	Animals!Coenzyme A/biosynthesis!Eimeria tenella/enzymology/genetics!Enzymes/*genetics!*Genome\, Protozoan!Genomics/*methods!Plasmodium falciparum/enzymology/genetics!Research Support\, Non-U.S. Gov't!Sequence Analysis\, DNA/*methods!*Software!	scholar	2005	Nucleic Acids Research	33	4	1399
3556207	Plasmodium berghei: cloning of the circumsporozoite protein gene.		A DNA fragment encoding the carboxy terminal 80% of the Plasmodium berghei circumsporozoite protein was selected from a genomic DNA expression library. Sequencing revealed that the P. berghei circumsporozoite protein was similar in overall structure to circumsporozoite proteins from other malaria species\, although the central repeat region was unique in comprising two different blocks of tandem …	Plasmodium falciparum\,Amino Acid Sequence\,Plasmodium berghei\,Cloning\, Molecular\,Antigens\, Protozoan\,Antigens\, Surface\,Base Sequence\,Plasmodium vivax\,Animals\,Protozoan Proteins\,Plasmodium\,Evolution	NCBI	1987	Experimental parasitology	63	3	295-300
2432395	Circumsporozoite protein of Plasmodium berghei: gene cloning and identification of the immunodominant epitopes.	http://www.pubmedcentral.nih.gov/articlerender.fcgi?tool=pmcentrez&artid=367160	The gene encoding the circumsporozoite (CS) protein of the rodent malaria parasite Plasmodium berghei was cloned and characterized. A cDNA library made from P. berghei sporozoite RNA was screened with a monoclonal antibody for expression of CS protein epitopes. The resulting cDNA clone was used to isolate the CS protein gene from a lambda library containing parasite blood-stage DNA. The CS protei…	Oligodeoxyribonucleotides\,Genes\,Amino Acid Sequence\,Plasmodium berghei\,Radioimmunoassay\,Cloning\, Molecular\,DNA Restriction Enzymes\,Antigens\, Protozoan\,Genes\, Dominant\,Epitopes\,Antigens\, Surface\,Animals\,Protozoan Proteins	NCBI	1986	Molecular and cellular biology	6	11	3965-72
15752424	A new Apicomplexa-specific protein kinase family: multiple members in Plasmodium falciparum\, all with an export signature.	http://www.biomedcentral.com/1471-2164/6/30	BACKGROUND: Malaria caused by protozoan parasites of the genus Plasmodium spp. is a major health burden in tropical countries. The development of new control tools\, including vaccines and drugs\, is urgently needed. The availability of genome sequences from several malaria parasite species provides a basis on which to identify new potential intervention targets. Database mining for orthologs to …	Animals!Antigenic Variation!Antigens\, Protozoan/chemistry/*physiology!Apicomplexa/*metabolism!Catalytic Domain!Chromosome Mapping!Conserved Sequence!Erythrocyte Membrane/metabolism!Erythrocytes/*parasitology!Humans!Models\, Biological!Molecular Sequence Data!Multigene Family!Phylogeny!Plasmodium!Plasmodium falciparum/*metabolism!Plasmodium vivax/metabolism!Plasmodium yoelii/metabolism!Protein Ki…	scholar	2005	BMC Genomics	6	1	30
15760655	Implication of a Plasmodium falciparum gene in the switch between asexual reproduction and gametocytogenesis.	http://www.sciencedirect.com/science?_ob=GatewayURL&_origin=ScienceSearch&_method=citationSearch&_piikey=S0166685105000022&_version=1&_returnURL=&md5=5ef744c3fa735388521eea010cf1594a	Gametocytogenesis is fundamental for transmission of the malaria parasite Plasmodium falciparum from the human host to the mosquito vector\, yet very little is understood about what triggers the switch between asexual reproduction and gametocytogenesis. Arresting the progression through the sexual cycle would block transmission of this disease. Here we identify a novel gene in P. falciparum that …	Animals!Antigens\, Protozoan/biosynthesis/metabolism!Blotting\, Northern!Gametogenesis/genetics!*Genes\, Protozoan!Genetic Complementation Test!Membrane Proteins/biosynthesis/metabolism!Plasmodium falciparum/genetics/*physiology!Reproduction\, Asexual/genetics!Research Support\, Non-U.S. Gov't!	scirus	2005	Molecular & Biochemical Parasitology	140	2	153
15763561	Variation and evolution of biomolecular systems: searching for functional relevance.	http://www.sciencedirect.com/science?_ob=GatewayURL&_origin=ScienceSearch&_method=citationSearch&_piikey=S0014579305001699&_version=1&_returnURL=&md5=8548322a0c925949961e2d1e2801e003	The availability of genome sequences and functional genomics data from multiple species enables us to compare the composition of biomolecular systems like biochemical pathways and protein complexes between species. Here\, we review small- and large-scale\, &quot;genomics-based&quot; approaches to biomolecular systems variation. In general\, caution is required when comparing the results of bioinf…	*Evolution\, Molecular!Multiprotein Complexes/*genetics!Phylogeny!Protein Binding/genetics!Variation (Genetics)!	scirus	2005	FEBS Letters	579	8	1839
15774020	Data mining of the transcriptome of Plasmodium falciparum: the pentose phosphate pathway and ancillary processes.	http://www.malariajournal.com/content/4/1/17	The general paradigm that emerges from the analysis of the transcriptome of the malaria parasite Plasmodium falciparum is that the expression clusters of genes that code for enzymes engaged in the same cellular function is coordinated. Here the consistency of this perception is examined by analysing specific pathways that metabolically-linked. The pentose phosphate pathway (PPP) is a fundamental …		scirus	2005	Malaria Journal	4	1	17
15774027	The 'permeome' of the malaria parasite: an overview of the membrane transport proteins of Plasmodium falciparum.	http://www.pubmedcentral.nih.gov/articlerender.fcgi%3Fartid%3D1088945	BACKGROUND: The uptake of nutrients\, expulsion of metabolic wastes and maintenance of ion homeostasis by the intraerythrocytic malaria parasite is mediated by membrane transport proteins. Proteins of this type are also implicated in the phenomenon of antimalarial drug resistance. However\, the initial annotation of the genome of the human malaria parasite Plasmodium falciparum identified only a …	Amino Acid Sequence!Amino Acid Transport Systems/genetics/metabolism!Animals!Computational Biology/methods!Equilibrative Nucleoside Transport Proteins/genetics/metabolism!Erythrocytes/parasitology!Genomics!Humans!Hydrophobicity!Ion Channels/genetics/metabolism!Malaria\, Falciparum/parasitology!Membrane Transport Proteins/chemistry/*genetics/physiology!Molecular Sequence Data!Multigene Family/gene…	scholar	2005	Genome Biology	2005	6	R26
15778902	Structure and the evolutionary implication of the triplicated complement factor B genes of a urochordate ascidian\, Ciona intestinalis.	http://www.springerlink.com/index/P96GKD54P7T51AJ1.pdf	To elucidate the evolution of the complement system and MHC class III region\, we analyzed the complement factor B (Bf) genes of a urochordate ascidian\, Ciona intestinalis. Three different cDNA species\, termed CiBf-1\, CiBf-2 and CiBf-3\, were identified. The deduced amino-acid sequences all contained the usual domains of vertebrate Bf and\, in addition\, three extra domains at the N-terminus. …	Amino Acid Sequence!Animals!Base Sequence!Chromosome Mapping!Ciona intestinalis/*genetics/*immunology!Cloning\, Molecular!Comparative Study!Complement Factor B/chemistry/*genetics!DNA\, Complementary/genetics!*Evolution\, Molecular!Exons!Female!Gene Conversion!*Gene Duplication!Gene Expression!Genome!In Situ Hybridization\, Fluorescence!Linkage (Genetics)!Male!Molecular Sequence Data!Phylogeny!Pr…	scholar	2005	Immunogenetics	56	12	930
15792953	Cyanobacterial non-mevalonate pathway: (E)-4-hydroxy-3-methylbut-2-enyl diphosphate synthase interacts with ferredoxin in Thermosynechococcus elongatus BP-1.	http://www.jbc.org/cgi/content/abstract/280/21/20672%3Fct	(E)-4-Hydroxy-3-methylbut-2-enyl diphosphate synthase (GcpE)\, which catalyzes the conversion of 2-C-methyl-D-erythritol cyclodiphosphate (MEcPP) into (E)-4-hydroxy-3-methylbut-2-enyl diphosphate (HMBPP)\, is an essential enzyme of the non-mevalonate (2-C-methyl-D-erythritol-4-phosphate (MEP)) pathway for isoprenoid biosynthesis. The terminal steps of the MEP pathway are still not fully understoo…	Alkyl and Aryl Transferases/*metabolism!Amino Acid Sequence!Animals!Arabidopsis/enzymology!Cloning\, Molecular!Comparative Study!Cyanobacteria/*enzymology/metabolism!Electron Transport!Enzymes/chemistry/genetics/*metabolism!Escherichia coli/genetics!Ferredoxins/genetics/*metabolism!Gene Expression!Glutathione Transferase/genetics!Iron-Sulfur Proteins!Mevalonic Acid/metabolism!Molecular Sequence D…	scholar	2005	Journal of Biological Chemistry	280	21	20672
15797990	Antigenic variation in Plasmodium falciparum is associated with movement of var loci between subnuclear locations.	http://www.pnas.org/cgi/content/abstract/102/15/5414	Much of the success of Plasmodium falciparum in establishing persistent infections is attributed to immune evasion through antigenic variation. This process involves periodically exchanging variants of the major surface antigen PfEMP1\, a protein also responsible for parasite cytoadherence. PfEMP1 is encoded by genes of the 60-member var family\, located at subtelomeric and internal chromosome lo…	Animals!Antigenic Variation/*genetics!Cell Nucleus/*genetics/metabolism/ultrastructure!Gene Expression Regulation/*genetics!Gene Silencing!Genes\, Protozoan/*genetics!In Situ Hybridization\, Fluorescence!Models\, Genetic!Plasmodium falciparum/cytology/*genetics/*immunology/ultrastructure!Protozoan Proteins/genetics!Research Support\, Non-U.S. Gov't!Telomere/*genetics/metabolism!Transcription\, Ge…	scholar	2005	Proceedings of the National Academy of Sciences	102	15	5414
15819631	Broad analysis reveals a consistent pattern of var gene transcription in Plasmodium falciparum repeatedly selected for a defined adhesion phenotype.	http://www.blackwell-synergy.com/links/doi/10.1111/j.1365-2958.2005.04577.x/abs/	Transcription of the majority of the members of the Plasmodium falciparum var multigene family were analysed in two isolates by a quantitative approach. Both of these isolates had been repeatedly selected for adhesion to chondroitin sulphate A (CSA) and one had also been selected for adhesion to hyaluronic acid (HA). These adhesion phenotypes are expressed by many parasites isolated from placenta…	Alternative Splicing!Animals!Cattle!Cell Adhesion!Chondroitin Sulfates/metabolism!Female!Gene Expression Regulation!Genes\, Dominant!Hyaluronic Acid/metabolism!Malaria\, Falciparum/parasitology!Multigene Family!Oligonucleotide Array Sequence Analysis/methods!Phenotype!Placenta/parasitology!Plasmodium falciparum/*cytology/*genetics!Pregnancy!Protozoan Proteins/*genetics!Research Support\, Non-U.S.…	scholar	2005	Molecular Microbiology	56	3	774
15820675	Heterochromatin silencing and locus repositioning linked to regulation of virulence genes in Plasmodium falciparum.	http://www.biologie.uni-erlangen.de/bc/ckoch/SeminarSS2005/malaria2.pdf	The malaria parasite Plasmodium falciparum undergoes antigenic variation to evade host immune responses through switching expression of variant surface proteins encoded by the var gene family. We demonstrate that both a subtelomeric transgene and var genes are subject to reversible gene silencing. Var gene silencing involves the SIR complex as gene disruption of PfSIR2 results in activation of th…	Animals!Antigenic Variation/*genetics/immunology!Cell Compartmentation/*genetics/immunology!Cell Nucleus/genetics/immunology!Chromatin Assembly and Disassembly/*genetics!Chromosomes/genetics/immunology!Gene Silencing/*immunology!Genes\, Protozoan/genetics/immunology!Heterochromatin/*genetics/immunology!Humans!In Situ Hybridization\, Fluorescence!Malaria\, Falciparum/genetics/*parasitology!Microar…	scholar	2005	Cell	121		13
15820676	Telomeric heterochromatin propagation and histone acetylation control mutually exclusive expression of antigenic variation genes in malaria parasites.	http://students.washington.edu/mdminer/pabio_551/campbell11.pdf	Malaria parasites use antigenic variation to avoid immune clearance and increase the duration of infection in the human host. Variation at the surface of P. falciparum-infected erythrocytes is mediated by the differential control of a family of surface antigens encoded by var genes. Switching of var gene expression occurs in situ\, mostly from telomere-associated loci\, without detectable DNA alt…	Animals!Antigenic Variation/*genetics!Cell Nucleolus/*genetics!Chromatin Immunoprecipitation!*Gene Silencing!Genes\, Protozoan/genetics!Heterochromatin/*genetics!Histone Deacetylases/genetics!In Situ Hybridization\, Fluorescence!Microscopy\, Immunoelectron!Plasmodium falciparum/*genetics!Promoter Regions (Genetics)/genetics!Research Support\, Non-U.S. Gov't!Saccharomyces cerevisiae/genetics!Silen…	scholar	2005	Cell	121		25
15826641	Integration of tools and resources for display and analysis of genomic data for protozoan parasites.	http://www.sciencedirect.com/science?_ob=GatewayURL&_origin=ScienceSearch&_method=citationSearch&_piikey=S0020751905000500&_version=1&_returnURL=&md5=d401ce5fa367f8eb9499bf9bc6bb8143	Centralisation of tools for analysis of genomic data is paramount in ensuring that research is always carried out on the latest currently available data. As such\, World Wide Web sites providing a range of online analyses and displays of data can play a crucial role in guaranteeing consistency of in silico work. In this respect\, the protozoan parasite research community is served by several reso…	Animals!Computational Biology!*Databases\, Genetic!*Genome\, Protozoan!*Genomics!Information Storage and Retrieval!Online Systems!Research Support\, Non-U.S. Gov't!	scirus	2005	International Journal for Parasitology	35	5	481
17253978	Plasmodium cysteine repeat modular proteins 1-4: complex proteins with roles throughout the malaria parasite life cycle.		The Cysteine Repeat Modular Proteins (PCRMP1-4) of Plasmodium\, are encoded by a small gene family that is conserved in malaria and other Apicomplexan parasites. They are very large\, predicted surface proteins with multipass transmembrane domains containing motifs that are conserved within families of cysteine-rich\, predicted surface proteins in a range of unicellular eukaryotes\, and a unique …		NCBI	2007
15843145	Plasmodium falciparum glutaredoxin-like proteins.	http://www.extenza-eps.com/WDG/doi/ref/10.1515/BC.2005.005	Glutaredoxin-like proteins form a new subgroup of glutaredoxins with a serine replacing the second cysteine in the CxxC-motif of the active site. Yeast Grx5 is the only glutaredoxin-like protein studied biochemically so far. We identified and cloned three genes encoding glutaredoxin-like proteins from the malaria parasite Plasmodium falciparum (Pf Glp1\, Pf Glp2\, and Pf Glp3) containing a conser…	Amino Acid Sequence!Animals!Comparative Study!Gene Expression Regulation!Models\, Molecular!Molecular Sequence Data!Oxidoreductases/chemistry!Plasmodium falciparum/*enzymology!Protein Conformation!Protein Folding!Protein Structure\, Tertiary!Proteins/*chemistry/genetics/isolation &amp; purification!Recombinant Proteins/chemistry/genetics/isolation &amp; purification!Research Support\, Non-U.S. Go…	scholar	2005	Biol. Chem	386		33
15850701	A role for poly(dA)poly(dT) tracts in directing activity of the Plasmodium falciparum calmodulin gene promoter.	http://www.sciencedirect.com/science?_ob=GatewayURL&_origin=ScienceSearch&_method=citationSearch&_piikey=S0166685105000812&_version=1&_returnURL=&md5=15452c731c624dde5534cd004e07088f	Expression of the Plasmodium falciparum calmodulin gene (pfcam) is developmentally regulated throughout the blood-stage cycle. The promoter lies within approximately 1 kb of intergenic sequence that separates the pfcam open reading frame (ORF) from an upstream inverted ORF encoding a product homologous to the co-chaperone STI1. Using the oligo-capping method\, which selectively reverse-transcribe…	5' Untranslated Regions!Animals!Calmodulin/*genetics!DNA\, Intergenic!*Gene Expression Regulation!Plasmodium falciparum/*genetics/metabolism!Polydeoxyribonucleotides/*metabolism!Promoter Regions (Genetics)/*physiology!Protozoan Proteins/genetics!RNA Processing\, Post-Transcriptional!Research Support\, Non-U.S. Gov't!Sequence Deletion!Transcription Initiation Site!	scirus	2005	Molecular & Biochemical Parasitology	141	2	179
15853885	A role for the Plasmodium falciparum RESA protein in resistance against heat shock demonstrated using gene disruption.	http://www.blackwell-synergy.com/links/doi/10.1111/j.1365-2958.2005.04603.x	During erythrocyte invasion\, the Plasmodium falciparum Ring-infected erythrocyte surface antigen (RESA) establishes specific interactions with spectrin. Based on analysis of strains with a large chromosome 1 deletion\, RESA has been assigned several functions\, none of which is firmly established. Analysis of parasites with a disrupted resa1 gene and isogenic parental or resa3-disrupted controls…	Animals!Animals\, Genetically Modified!Antigens\, CD36/metabolism!Antigens\, Protozoan/genetics/metabolism!Cell Shape!Cytoskeleton/metabolism!Erythrocytes/cytology/parasitology!*Heat!Humans!Malaria\, Falciparum!*Mutation!Plasmodium falciparum/genetics/*metabolism!Protozoan Proteins/*genetics/*metabolism!Research Support\, Non-U.S. Gov't!Research Support\, U.S. Gov't\, P.H.S.!Saimiri/parasitology!	scholar	2005	Molecular Microbiology	56	4	990
15857512	Expression of Plasmodium falciparum erythrocyte membrane protein 1 in experimentally infected humans.	http://www.pubmedcentral.nih.gov/articlerender.fcgi%3Fartid%3D1112614	BACKGROUND: Parasites causing severe malaria in non-immune patients express a restricted subset of variant surface antigens (VSA)\, which are better recognized by immune sera than VSA expressed during non-severe disease in semi-immune individuals. The most prominent VSA are the var gene-encoded Plasmodium falciparum erythrocyte membrane protein 1 (PfEMP1) family\, which is expressed on the surfac…		scholar	2005	Malaria Journal	2005	4	21
15864297	A mitogen-activated protein kinase regulates male gametogenesis and transmission of the malaria parasite Plasmodium berghei.		Differentiation of malaria parasites into sexual forms (gametocytes) in the vertebrate host and their subsequent development into gametes in the mosquito vector are crucial steps in the completion of the parasite's life cycle and transmission of the disease. The molecular mechanisms that regulate the sexual cycle are poorly understood. Although several signal transduction pathways have been impli…	Animals!Anopheles/parasitology!Cloning\, Molecular!Female!Flagella/physiology!Gametogenesis/genetics/*physiology!Host-Parasite Relations!Insect Vectors!MAP Kinase Signaling System/*physiology!Malaria/parasitology/transmission!Male!Mice!Mitogen-Activated Protein Kinase 1/genetics/*physiology!Plasmodium berghei/genetics/metabolism/*physiology!Research Support\, N.I.H.\, Extramural!Research Support\…	scholar
15895988	2.3 A crystal structure of tetanus neurotoxin light chain.	http://atb.slac.stanford.edu/public/papers.php%3Fsendfile%3D177	TeNT is the causative agent of the neuroparalytic disease tetanus. A key component of TeNT is its light chain\, a Zn(2+) endopeptidase that targets SNAREs. Recent structural studies of closely related BoNT endopeptidases indicate that substrate-binding exosites remote from a conserved active site are the primary determinants of substrate specificity. Here we report the 2.3 A X-ray crystal structu…	Amino Acid Sequence!Comparative Study!Crystallization!Crystallography\, X-Ray!Electrostatics!Metalloendopeptidases/*chemistry/metabolism!Models\, Molecular!Molecular Sequence Data!Nerve Tissue Proteins/chemistry/metabolism!Protein Binding!Protein Subunits/*chemistry/metabolism!Research Support\, N.I.H.\, Extramural!Research Support\, U.S. Gov't\, Non-P.H.S.!Research Support\, U.S. Gov't\, P.H.S.!…	scholar	2005	Biochemistry	44	20	7450
15899528	Biochemical characterization of the two nucleosome assembly proteins from Plasmodium falciparum.	http://www.sciencedirect.com/science?_ob=GatewayURL&_origin=ScienceSearch&_method=citationSearch&_piikey=S0166685105001362&_version=1&_returnURL=&md5=b8b1507dd89f78109b2079f51fee4eb2	The human malaria parasite Plasmodium falciparum contains two nucleosome assembly proteins\, which we have termed PfNAPS and PfNAPL. We have over-expressed\, purified and characterized these proteins using biochemical and biophysical techniques. PfNAPS and PfNAPL exist as dimers in solution and circular dichroism studies suggest that they may have different three-dimensional protein structures. E…	Animals!Chromatin Assembly and Disassembly!Circular Dichroism!Dimerization!Enzyme-Linked Immunosorbent Assay!Fluorescent Antibody Technique!Gene Expression Regulation!Histones/*metabolism!Humans!Nucleosomes/*metabolism!Phosphorylation!Plasmodium falciparum/genetics/*metabolism/physiology!Protozoan Proteins/*metabolism!Recombinant Proteins/genetics/metabolism!Research Support\, Non-U.S. Gov't!	scirus	2005	Molecular & Biochemical Parasitology	142	2	237
15899703	Labelling of four distinct trophozoite falcipains of Plasmodium falciparum by a cystatin-derived probe.	http://www.extenza-eps.com/WDG/doi/ref/10.1515/BC.2005.048	Trophozoite cysteine protease (TCP) activity\, isolated from Plasmodium falciparum soluble 100\,000 g extracts\, displayed native falcipain-1 kinetic parameters towards peptidyl substrates. The labelling of either isolated TCP or soluble 100\,000 g extracts by a cystatin-derived probe (biotinyl-Leu-Val-Gly-CHN2) revealed a single band of ca. 30 kDa by SDS-PAGE\, which was resolved into four spots…	Animals!Cystatins/analysis/*metabolism!Cysteine Endopeptidases/analysis/*metabolism!Molecular Probes/*metabolism!Peptide Fragments/analysis/metabolism!Plasmodium falciparum/*enzymology/*growth &amp; development!Research Support\, Non-U.S. Gov't!	scholar	2005	Biol. Chem	386		401
15908211	Three-dimensional structure of Plasmodium falciparum Ca2+ -ATPase(PfATP6) and docking of artemisinin derivatives to PfATP6.	http://www.sciencedirect.com/science?_ob=GatewayURL&_origin=ScienceSearch&_method=citationSearch&_piikey=S0960894X05005238&_version=1&_returnURL=&md5=087ea4eafd3880f49bda74e4bd631dca	Construction of the 3D structure of PfATP6 by homology modeling and docking simulation of artemisinin derivatives to this protein model are reported. Docking and consequent LUDI scores show good relation with in vitro antimalarial activities. The main binding source of artemisinins to the PfATP6 is hydrophobic interaction and biologically important peroxide bonds were exposed to outside of the bi…	Amino Acid Sequence!Animals!Anti-Infective Agents/chemistry/metabolism!Artemisia!Artemisinins/*chemistry/*metabolism!Ca(2+)-Transporting ATPase/*chemistry/*metabolism!Computer Simulation!Hemin/metabolism!Ligands!Models\, Molecular!Molecular Sequence Data!Molecular Structure!Peroxides/chemistry/metabolism!Plasmodium falciparum/*enzymology!Protein Binding!Research Support\, Non-U.S. Gov't!Sequence …	scirus	2005	Bioorganic & Medicinal Chemistry Letters	15	12	2994
15913633	Apicomplexan rhomboids have a potential role in microneme protein cleavage during host cell invasion.	http://www.sciencedirect.com/science?_ob=GatewayURL&_origin=ScienceSearch&_method=citationSearch&_piikey=S0020751905001268&_version=1&_returnURL=&md5=178985088d6d7a19c6531086d9a025a8	Apicomplexan parasites secrete transmembrane (TM) adhesive proteins as part of the process leading to host cell attachment and invasion. These microneme proteins are cleaved in their TM domains by an unidentified protease termed microneme protein protease 1 (MPP1). The cleavage site sequence (IA downward arrowGG)\, mapped in the Toxoplasma gondii microneme proteins TgMIC2 and TgMIC6\, is conserve…	Animals!Blotting\, Western/methods!Cell Adhesion Molecules/genetics/*metabolism!Drosophila Proteins/metabolism!Enzyme Activation!Fluorescent Antibody Technique\, Indirect!Membrane Proteins/genetics/metabolism!Microscopy\, Confocal!Protozoan Proteins/genetics/*metabolism!Research Support\, Non-U.S. Gov't!Serine Endopeptidases/metabolism!Toxoplasma/*metabolism!Toxoplasmosis/*metabolism/transmission!	scirus	2005	International Journal for Parasitology	35	7	747
15913804	The spermidine synthase of the malaria parasite Plasmodium falciparum: molecular and biochemical characterisation of the polyamine synthesis enzyme.	http://www.sciencedirect.com/science?_ob=GatewayURL&_origin=ScienceSearch&_method=citationSearch&_piikey=S0166685105001349&_version=1&_returnURL=&md5=f8f3e34d6052657afa0493e93d2db2a3	The gene encoding spermidine synthase was cloned from the human malaria parasite Plasmodium falciparum. Northern and Western blot analyses revealed a stage specific expression during the erythrocytic schizogony with the maximal amount of transcript and protein in mature trophozoites. Immunofluorescence assays (IFAs) suggest a cytoplasmatic localisation of the spermidine synthase in P. falciparum.…	Amino Acid Sequence!Animals!Cloning\, Molecular!Erythrocytes/*parasitology!Escherichia coli/enzymology/genetics!Humans!Kinetics!Molecular Sequence Data!Plasmodium falciparum/*enzymology/genetics/*growth &amp; development!Research Support\, Non-U.S. Gov't!Spermidine/biosynthesis!*Spermidine Synthase/antagonists &amp;!Spermine/biosynthesis!	scirus	2005	Molecular & Biochemical Parasitology	142	2	224
15924221	Genes coding for tryptophan-rich proteins are transcribed throughout the asexual cycle of Plasmodium falciparum.	http://www.springerlink.com/index/W4R225G2M7X667K1.pdf	Multigene families are a common feature in Plasmodia spp. and constitute a substantial content of the parasite genome. Here\, we analyse the structural organisation and sequence diversity of two further members of the Trp-rich multigene family of P. falciparum. The complete DNA sequence of both genes was determined from a series of laboratory adapted and field isolates. Based on the amino acid se…	Amino Acid Sequence!Animals!DNA\, Protozoan/analysis!Molecular Sequence Data!Nuclear Proteins/*genetics/metabolism!Plasmodium falciparum/*genetics/metabolism!Protozoan Proteins/*genetics!RNA\, Protozoan/analysis!Research Support\, Non-U.S. Gov't!Reverse Transcriptase Polymerase Chain Reaction!*Tryptophan!	scholar	2005	Parasitology Research	96	6	347
15926202	Organelle-specific cochaperonins in apicomplexan parasites.	http://www.sciencedirect.com/science?_ob=GatewayURL&_origin=ScienceSearch&_method=citationSearch&_piikey=S0166685105000435&_version=1&_returnURL=&md5=83425c8d2b5391f8a5774bdaa8cfd81e	Protein maturation in eukaryotic organelles requires the type I chaperonin system; this comprises chaperonin 60 (Cpn60) and its cochaperonin. We have re-examined and revised the sequence of the nuclear genes specifying organellar cochaperonins in Plasmodium falciparum (Pf). One gene encodes a typical cochaperonin (PfCpn10) whereas the other (encoding PfCpn20) specifies two Cpn10 domains arranged …	Amino Acid Sequence!Animals!Apicomplexa/chemistry/*genetics/metabolism!Chaperonins/*analysis/chemistry/*genetics!Cloning\, Molecular!DNA\, Protozoan/chemistry!Genes\, Protozoan!Green Fluorescent Proteins/analysis/genetics!Mitochondria/chemistry!Molecular Sequence Data!Organelles/*chemistry!Phylogeny!Plasmodium falciparum/chemistry/*genetics/ultrastructure!Protein Structure\, Tertiary!Research Sup…	scirus	2005	Molecular & Biochemical Parasitology	141	2	133
15926203	The plastidic DNA replication enzyme complex of Plasmodium falciparum.	http://www.sciencedirect.com/science?_ob=GatewayURL&_origin=ScienceSearch&_method=citationSearch&_piikey=S0166685105000551&_version=1&_returnURL=&md5=303135101a94c254047904d7242e37d0	The replication and repair of organellar genomes in the malaria parasite Plasmodium falciparum is poorly understood. We have assessed the properties of an open reading frame Pfprex (formerly known as pom1) and confirm that it specifies a multi-domain polypeptide with DNA primase\, DNA helicase\, DNA polymerase and 3'-5' exonuclease activities. The sequence of the primase/helicase domain is phylog…	Animals!DNA Helicases/chemistry/genetics/metabolism!DNA Polymerase III/chemistry/genetics/metabolism!DNA Primase/chemistry/genetics/metabolism!*DNA Replication!Exonucleases/chemistry/genetics/metabolism!Genes\, Protozoan!Genes\, Reporter!Green Fluorescent Proteins/analysis/genetics!Multienzyme Complexes/chemistry/*genetics/metabolism!Organelles/genetics/*metabolism!Phylogeny!Plasmodium falciparum…	scirus	2005	Molecular & Biochemical Parasitology	141	2	145
15935755	Proteome analysis of separated male and female gametocytes reveals novel sex-specific Plasmodium biology.	http://www.cmdr.ubc.ca/trainingprogram/papers/jp_Medi_Nov%252021b_05.pdf	Gametocytes\, the precursor cells of malaria-parasite gametes\, circulate in the blood and are responsible for transmission from host to mosquito vector. The individual proteomes of male and female gametocytes were analyzed using mass spectrometry\, following separation by flow sorting of transgenic parasites expressing green fluorescent protein\, in a sex-specific manner. Promoter tagging in tra…	Animals!Chromatography\, Liquid!Female!Flow Cytometry!Genes\, Reporter!Male!Mitogen-Activated Protein Kinase 1/genetics/metabolism!Plasmodium berghei/enzymology/genetics/*physiology!Promoter Regions (Genetics)!Protein Kinases/genetics/*metabolism!*Proteome!Protozoan Proteins!Research Support\, Non-U.S. Gov't!*Sex Determination (Genetics)!Spectrum Analysis\, Mass!	scholar	2005	Cell	121		675
15936248	Comparative folate metabolism in humans and malaria parasites (part II): activities as yet untargeted or specific to Plasmodium.	http://www.sciencedirect.com/science?_ob=GatewayURL&_origin=ScienceSearch&_method=citationSearch&_piikey=S1471492205001248&_version=1&_returnURL=&md5=a5160b7b0080aacb1eaff023aa2354d7	The folate pathway represents a powerful target for combating rapidly dividing systems such as cancer cells\, bacteria and malaria parasites. Whereas folate metabolism in mammalian cells and bacteria has been studied extensively\, it is understood less well in malaria parasites. In two articles\, we attempt to reconstitute the malaria folate pathway based on available information from mammalian a…	Animals!Antimalarials/pharmacokinetics/*pharmacology!Comparative Study!*Drug Design!Folic Acid/*metabolism!Humans!Malaria/drug therapy/*metabolism!Plasmodium/*metabolism!Research Support\, N.I.H.\, Extramural!Research Support\, Non-U.S. Gov't!Research Support\, U.S. Gov't\, P.H.S.!	scirus	2005	Trends in Parasitology	21	7	334
15939796	SURFIN is a polymorphic antigen expressed on Plasmodium falciparum merozoites and infected erythrocytes.	http://www.jem.org/cgi/content/abstract/201/11/1853	The surfaces of the infected erythrocyte (IE) and the merozoite\, two developmental stages of malaria parasites\, expose antigenic determinants to the host immune system. We report on surface-associated interspersed genes (surf genes)\, which encode a novel polymorphic protein family\, SURFINs\, present on both IEs and merozoites. A SURFIN expressed in 3D7 parasites\, SURFIN4.2\, was identified b…	Animals!Antigens\, Protozoan/*biosynthesis/genetics/immunology!Cells\, Cultured!Erythrocytes/immunology/*metabolism/parasitology!*Gene Expression Regulation/immunology!Genes\, Protozoan/genetics/*immunology!Genotype!Host-Parasite Relations/genetics/immunology!Humans!Malaria\, Falciparum/genetics/immunology/*metabolism!Membrane Proteins/*biosynthesis/immunology!Plasmodium falciparum/immunology/*me…	scholar		Journal of Experimental Medicine
15950069	Model of the TBP-TFIIB complex from Plasmodium falciparum: interface analysis and perspectives as a new target for antimalarial design.	http://www.sciencedirect.com/science?_ob=GatewayURL&_origin=ScienceSearch&_method=citationSearch&_piikey=S0188440905000937&_version=1&_returnURL=&md5=eb5c2996b4c3fe0a6b160643cd7ac993	BACKGROUND: Malaria affects 200-300 million individuals per year worldwide. Plasmodium falciparum is the causative agent of the most severe and mortal type of malaria. The need for new antimalarials comes from the widespread resistance to those in current use. New antimalarial targets are required to increase chemical diversity and effectiveness of the drugs. The research for such new targets and…	Amino Acid Sequence!Animals!Antimalarials/*pharmacology!Cell Nucleus/metabolism!Crystallography\, X-Ray!Evolution\, Molecular!Humans!Hydrogen Bonding!Models\, Molecular!Molecular Sequence Data!Mutation!Open Reading Frames!Phosphoric Acid Esters/*chemistry!Plasmodium falciparum/*metabolism!Protein Binding!Protein Conformation!Research Support\, Non-U.S. Gov't!Sequence Homology\, Amino Acid!Transcr…	scirus	2005	Archives of Medical Research	36	4	317
15953647	Apical expression of three RhopH1/Clag proteins as components of the Plasmodium falciparum RhopH complex.	http://www.ncbi.nlm.nih.gov/entrez/query.fcgi%3Fcmd%3DRetrieve%26db%3DPubMed%26list_uids%3D15953647%26dopt%3DCitation	The Plasmodium falciparum high molecular mass rhoptry protein ('PfRhopH') complex is important for parasite growth and comprises three distinct gene products: RhopH1\, RhopH2 and RhopH3. We have previously shown that P. falciparum RhopH1 is encoded by either PFC0110w (clag3.2) or PFC0120w (clag3.1)\, members of the previously-named clag (cytoadherence-linked asexual gene) multigene family. In thi…	Animals!Base Sequence!Chromosome Mapping!Cloning\, Molecular!Crosses\, Genetic!DNA\, Protozoan/genetics!Macromolecular Substances!Plasmodium falciparum/*genetics!Protozoan Proteins/*genetics!Research Support\, Non-U.S. Gov't!	scholar	2005	Mol Biochem Parasitol
15960857	AutoFACT: an automatic functional annotation and classification tool.	http://www.biomedcentral.com/1471-2105/6/151	BACKGROUND: Assignment of function to new molecular sequence data is an essential step in genomics projects. The usual process involves similarity searches of a given sequence against one or more databases\, an arduous process for large datasets. RESULTS: We present AutoFACT\, a fully automated and customizable annotation tool that assigns biologically informative functions to a sequence. Key fea…	Acanthamoeba castellanii/classification/genetics!Animals!Computational Biology/methods!Contig Mapping/instrumentation/methods!DNA\, Complementary/analysis!Databases\, Genetic!*Expressed Sequence Tags!Humans!Information Management/*methods!Internet!Phylogeny!Plasmodium falciparum/classification/genetics!Research Support\, Non-U.S. Gov't!Rickettsia prowazekii/classification/genetics!Saccharomyces c…	scirus	2005	BMC Bioinformatics	6	1	151
15969766	Molecular analysis of two local falciparum malaria outbreaks on the French Guiana coast confirms the msp1 B-K1/varD genotype association with severe malaria.	http://www.pubmedcentral.nih.gov/articlerender.fcgi%3Fartid%3D1187918	BACKGROUND: Plasmodium falciparum outbreaks can occur in the coastal area of French Guiana\, where the population is essentially non-immune. Two sporadic outbreaks were observed\, including one with severe malaria cases. To characterize these outbreaks and verify previous observations of specific genotype characteristics in severe malaria in this area\, all cases from each outbreak were studied. …		scholar	2005	Malaria Journal	2005	4	26
15970588	A NIMA-related protein kinase is essential for completion of the sexual cycle of malaria parasites.	http://www.jbc.org/cgi/content/abstract/280/36/31957	The molecular mechanisms regulating the sexual development of malaria parasites from gametocytes to oocysts in their mosquito vector are still largely unexplored. In other eukaryotes\, NIMA-related kinases (Neks) regulate cell cycle progression and have been implicated in the regulation of meiosis. Here\, we demonstrate that Nek-4\, a new Plasmodium member of the Nek family\, is essential for com…	Amino Acid Sequence!Animals!Catalytic Domain!Cell Cycle/*physiology!DNA Replication/physiology!Evolution\, Molecular!Humans!Life Cycle Stages/*physiology!Meiosis/physiology!Molecular Sequence Data!Phylogeny!Plasmodium falciparum/*enzymology/genetics/*growth &amp; development!Protein Kinases/genetics/*physiology!Protozoan Proteins/genetics/*physiology!RNA\, Messenger/metabolism!Research Support\, …	scholar	2005	Journal of Biological Chemistry	280	36	31957
15975905	A Plasmodium actin-depolymerizing factor that binds exclusively to actin monomers.	http://www.molbiolcell.org/cgi/content/abstract/16/9/4013	ADF/cofilins (AC) are essential F- and G-actin binding proteins that modulate microfilament turnover. The genome of Plasmodium falciparum\, the parasite causing malaria\, contains two members of the AC family. Interestingly\, P. falciparum ADF1 lacks the F-actin binding residues of the AC consensus. Reverse genetics in the rodent malaria model system suggest that ADF1 performs vital functions dur…	Actins/*metabolism!Amino Acid Sequence!Animals!Binding Sites!Kinetics!Malaria\, Falciparum/*metabolism!Molecular Sequence Data!Plasmodium falciparum/*metabolism!Protein Binding/physiology!Protein Structure\, Tertiary!Research Support\, Non-U.S. Gov't!Sequence Homology\, Amino Acid!Temperature!	scholar		Molecular Biology of the Cell
15978954	Amino acid sequence constraint and gene expression pattern across the life history in the malaria parasite Plasmodium falciparum.	http://www.pubmedcentral.nih.gov/articlerender.fcgi%3Fartid%3D1242185	The relationship between gene expression across the life cycle and protein conservation in Plasmodium falciparum was examined by comparing gene expression data for six life-history stages with the number of nonsynonymous substitutions per site dN between 901 orthologous gene pairs of P. falciparum and Plasmodium yoelii. A high level of expression across the life history was associated with decrea…	*Amino Acid Sequence!Animals!Base Composition!Codon!*Evolution\, Molecular!*Gene Expression Regulation\, Developmental!Humans!Life Cycle Stages!Plasmodium falciparum/*genetics/*growth &amp; development/metabolism!Plasmodium yoelii/genetics/growth &amp; development/metabolism!Principal Component Analysis!Protozoan Proteins/genetics!Research Support\, N.I.H.\, Extramural!Research Support\, U.S. Gov…	scholar	2005	Mol Biochem Parasitol	142	2	170
15984931	Identification\, molecular cloning and functional characterization of an octaprenyl pyrophosphate synthase in intra-erythrocytic stages of Plasmodium falciparum.	http://www.biochemj.org/bj/imps_x/pdf/BJ20050441.pdf	Isoprenoids play important roles in all living organisms as components of structural cholesterol\, steroid hormones in mammals\, carotenoids in plants\, and ubiquinones. Significant differences occur in the length of the isoprenic side chains of ubiquinone between different organisms\, suggesting that different enzymes are involved in the synthesis of these side chains. Whereas in Plasmodium falc…	Alkyl and Aryl Transferases/antagonists &amp; inhibitors/*genetics/*metabolism!Amino Acid Sequence!Animals!Cloning\, Molecular!*Gene Expression Regulation\, Developmental!*Gene Expression Regulation\, Enzymologic!Molecular Sequence Data!Plasmodium falciparum/drug effects/*enzymology/*growth &amp; development!Research Support\, Non-U.S. Gov't!Sequence Alignment!Sequence Homology\, Amino Acid!Sesqu…	scholar	2005	Biochemical journal(London. 1984)	392		117
15996767	Identification of a subtelomeric gene family expressed during the asexual-sexual stage transition in Plasmodium falciparum.	http://www.sciencedirect.com/science?_ob=GatewayURL&_origin=ScienceSearch&_method=citationSearch&_piikey=S0166685105001672&_version=1&_returnURL=&md5=f8e5ef0295f8e8ae1dcab94ea17730f6	For malaria transmission\, the parasite must undergo sexual differentiation into mature gametocytes. However\, the molecular basis for this critical transition in the parasites life cycle is unknown. Six previously uncharacterized genes\, Pfg14.744\, Pfg14.745\, Pfg14.748\, Pfg14.763\, Pfg14.752 and Pfg6.6 that are members of a 36 gene Plasmodium falciparum-specific subtelomeric superfamily were …	Amino Acid Sequence!Animals!Blotting\, Northern!Consensus Sequence!DNA Primers!Female!Genes\, Protozoan!Genes\, Reporter!Green Fluorescent Proteins/genetics!Male!Molecular Sequence Data!*Multigene Family!Oligonucleotide Array Sequence Analysis!Plasmodium falciparum/*genetics/growth &amp; development!Polymerase Chain Reaction!Research Support\, N.I.H.\, Extramural!Research Support\, U.S. Gov't\, P…	scirus	2005	Molecular & Biochemical Parasitology	143	1	90
16005087	The Plasmodium falciparum sexual development transcriptome: a microarray analysis using ontology-based pattern identification.	http://www.sciencedirect.com/science?_ob=GatewayURL&_origin=ScienceSearch&_method=citationSearch&_piikey=S0166685105001623&_version=1&_returnURL=&md5=228461539194bfefbe273958f0e443fe	The sexual stages of malarial parasites are essential for the mosquito transmission of the disease and therefore are the focus of transmission-blocking drug and vaccine development. In order to better understand genes important to the sexual development process\, the transcriptomes of high-purity stage I-V Plasmodium falciparum gametocytes were comprehensively profiled using a full-genome high-de…	Animals!Base Sequence!DNA\, Protozoan/genetics!Female!*Gene Expression Profiling!Genome\, Protozoan!Male!Multigene Family!*Oligonucleotide Array Sequence Analysis!Plasmodium falciparum/*genetics/growth &amp; development!Research Support\, Non-U.S. Gov't!Research Support\, U.S. Gov't\, Non-P.H.S.!Sequence Alignment!Sexual Maturation!*Transcription\, Genetic!	scirus	2005	Molecular & Biochemical Parasitology	143	1	67
16007716	Structurally simple farnesyltransferase inhibitors arrest the growth of malaria parasites.	http://doi.wiley.com/10.1002/anie.200500674			scholar	2005	Angewandte Chemie(International ed. Print)	44	31	4903
16014411	The protozoan parasite Cryptosporidium parvum possesses two functionally and evolutionarily divergent replication protein A large subunits.	http://www.jbc.org/cgi/content/abstract/280/36/31460	Very little is known about protozoan replication protein A (RPA)\, a heterotrimeric complex critical for DNA replication and repair. We have discovered that in medically and economically important apicomplexan parasites\, two unique RPA complexes may exist based on two different types of large subunit RPA1. In this study\, we characterized the single-stranded DNA binding features of two distinct …	Amino Acid Sequence!Animals!Comparative Study!Conserved Sequence!Cryptosporidium parvum/chemistry/genetics/*metabolism!DNA\, Single-Stranded/metabolism!DNA-Binding Proteins/*chemistry/genetics/metabolism!*Evolution\, Molecular!Humans!Molecular Sequence Data!Protein Binding!Protein Structure\, Quaternary!Protozoan Proteins/*chemistry/genetics/metabolism!Replication Factor A!Research Support\, N.I.…	scholar	2005	Journal of Biological Chemistry	280	36	31460
16026866	Genome-wide identification of genes upregulated at the onset of gametocytogenesis in Plasmodium falciparum.	http://www.sciencedirect.com/science?_ob=GatewayURL&_origin=ScienceSearch&_method=citationSearch&_piikey=S0166685105001751&_version=1&_returnURL=&md5=86ab2ea5d37aeca1c535699e1a9cf93e	A genome-wide expression analysis was undertaken to identify novel genes specifically activated from early stages of gametocytogenesis in Plasmodium falciparum. A comparative analysis was conducted on sexually induced cultures of reference parasite clone 3D7 and its gametocyteless derivative clone F12. Competitive hybridisations on long-oligomer microarrays representing 4488 P. falciparum genes i…	Animals!Gene Expression Profiling!*Genome\, Protozoan!Germ Cells/*physiology!Plasmodium falciparum/*genetics/growth &amp; development!RNA\, Messenger/genetics!RNA\, Protozoan/genetics!Research Support\, Non-U.S. Gov't!*Transcription\, Genetic!	scirus	2005	Molecular & Biochemical Parasitology	143	1	100
16038615	PfPDE1\, a novel cGMP-specific phosphodiesterase from the human malaria parasite Plasmodium falciparum.	http://www.biochemj.org/bj/imps/pdf/BJ20050425.pdf	This is the first report of molecular characterization of a novel cyclic nucleotide PDE (phosphodiesterase)\, isolated from the human malaria parasite Plasmodium falciparum and designated PfPDE1. PfPDE1 cDNA encodes an 884-amino-acid protein\, including six putative transmembrane domains in the N-terminus followed by a catalytic domain. The PfPDE1 gene is a single-copy gene consisting of two exon…	Animals!Cloning\, Molecular!Cyclic GMP/*metabolism!Erythrocytes!Gene Expression Regulation\, Developmental!Gene Expression Regulation\, Enzymologic!Humans!Molecular Sequence Data!Phosphoric Diester Hydrolases/genetics/*metabolism!Phylogeny!Plasmodium falciparum/*enzymology!RNA\, Messenger!	scholar	2005	Biochemical journal(London. 1984)	392		221
16039160	A glycine-cleavage complex as part of the folate one-carbon metabolism of Plasmodium falciparum.	http://www.sciencedirect.com/science?_ob=GatewayURL&_origin=ScienceSearch&_method=citationSearch&_piikey=S1471492205001868&_version=1&_returnURL=&md5=58e8125a1524d796ccc68f09dbdedf78	The glycine-cleavage complex (GCV) and serine hydroxymethyltransferase represent the two systems of one-carbon transfer that are employed in the biosynthesis of active folate cofactors in eukaryotes. Although the understanding of this area of metabolism in Plasmodium falciparum is still at an early stage\, we discuss evidence that genes and transcription products of the GCV are present and expres…	Amino Acid Oxidoreductases/chemistry/genetics/*metabolism!Animals!Carrier Proteins/chemistry/genetics/*metabolism!Dihydrolipoamide Dehydrogenase/genetics/metabolism!Erythrocytes/*parasitology!Folic Acid/chemistry/*metabolism!Gene Expression Regulation\, Enzymologic!Glycine/metabolism!Glycine Hydroxymethyltransferase/genetics/*metabolism!Malaria\, Falciparum/parasitology!Multienzyme Complexes/chem…	scirus	2005	Trends in Parasitology	21	9	406
16040597	Discovery of the principal specific transcription factors of Apicomplexa and their implication for the evolution of the AP2-integrase DNA binding domains.	http://nar.oxfordjournals.org/cgi/content/abstract/33/13/3994	The comparative genomics of apicomplexans\, such as the malarial parasite Plasmodium\, the cattle parasite Theileria and the emerging human parasite Cryptosporidium\, have suggested an unexpected paucity of specific transcription factors (TFs) with DNA binding domains that are closely related to those found in the major families of TFs from other eukaryotes. This apparent lack of specific TFs is …	Amino Acid Sequence!Animals!Apicomplexa/*genetics/growth &amp; development!Cryptosporidium/genetics!DNA-Binding Proteins/*chemistry/genetics!*Evolution\, Molecular!Gene Expression!Genomics!Homeodomain Proteins/chemistry!Integrases/chemistry!Molecular Sequence Data!Nuclear Proteins/chemistry!Plant Proteins/chemistry!Plasmodium falciparum/genetics!Protein Structure\, Tertiary!Research Support\, N.I…	scholar	2005	Nucleic Acids Research	33	13	3994
16042788	Prediction of the general transcription factors associated with RNA polymerase II in Plasmodium falciparum: conserved features and differences relative to other eukaryotes.	http://www.biomedcentral.com/1471-2164/6/100	BACKGROUND: To date\, only a few transcription factors have been identified in the genome of the parasite Plasmodium falciparum\, the causative agent of malaria. Moreover\, no detailed molecular analysis of its basal transcription machinery\, which is otherwise well-conserved in the crown group of eukaryotes\, has yet been reported. In this study\, we have used a combination of sensitive sequence…	Amino Acid Sequence!Animals!Cluster Analysis!Conserved Sequence!Databases\, Protein!*Genome!Humans!Models\, Biological!Models\, Genetic!Molecular Sequence Data!Plasmodium falciparum/*enzymology!Protein Structure\, Tertiary!RNA/metabolism!RNA Polymerase II/*genetics/metabolism!Research Support\, Non-U.S. Gov't!Sequence Homology\, Amino Acid!Transcription Factor TFIIA/genetics!Transcription Factor …	scholar	2005	BMC Genomics	2005	6	100
16046185	Targeting malaria parasite proteins to the erythrocyte.	http://www.sciencedirect.com/science?_ob=GatewayURL&_origin=ScienceSearch&_method=citationSearch&_piikey=S1471492205001935&_version=1&_returnURL=&md5=e86e65cb0e8d3560f737ad9e8af9f67e	The intraerythrocytic stages of the protozoan parasite Plasmodium falciparum reside within a parasitophorous vacuole (PV) and set up unique &quot;extraparasite\, intraerythrocyte&quot; protein-trafficking pathways that target parasite-encoded proteins to the erythrocyte cytoplasm and cell surface. Two recent articles report the identification of trafficking motifs that regulate the transport of p…	Amino Acid Sequence!Animals!Erythrocytes/*parasitology/ultrastructure!Genes\, Protozoan!Host-Parasite Relations!Humans!Malaria\, Falciparum/blood/*parasitology!Plasmodium falciparum/growth &amp; development/metabolism/*physiology!Protozoan Proteins/*metabolism!Sequence Alignment!Vacuoles/*parasitology!	scirus	2005	Trends in Parasitology	21	9	399
16046186	Pexel/VTS: a protein-export motif in erythrocytes infected with malaria parasites.	http://www.sciencedirect.com/science?_ob=GatewayURL&_origin=ScienceSearch&_method=citationSearch&_piikey=S1471492205001911&_version=1&_returnURL=&md5=015618287ebece9604aa88e98eaff1c9	The trafficking of proteins from the malaria parasite into the erythrocyte host has an important role in both the adaptation by the parasite of its immediate environment and the pathophysiology of disease. The molecular basis of these trafficking processes\, particularly export from the parasitophorous vacuole (PV)\, is poorly understood and a matter of some controversy. In this article\, we high…	Amino Acid Motifs!Animals!Cytosol/metabolism/parasitology!Erythrocyte Membrane/metabolism/parasitology!Erythrocytes/*parasitology!*Host-Parasite Relations!Humans!Membrane Proteins/*metabolism!Plasmodium falciparum/growth &amp; development/metabolism/*physiology!Protozoan Proteins/*metabolism!Research Support\, Non-U.S. Gov't!Secretory Vesicles/metabolism/parasitology!	scirus	2005	Trends in Parasitology	21	9	396
16048916	Countrywide survey shows very high prevalence of Plasmodium falciparum multilocus resistance genotypes in Cambodia.	http://aac.asm.org/cgi/content/abstract/49/8/3147	Cambodia is located in an area of resistance to multiple antimalarials and has been the first country to implement the systematic use of an artesunate-mefloquine combination as first-line treatment for Plasmodium falciparum malaria. Little is known\, however\, about the prevalence of resistance mutations within the natural parasite populations\, impeding rational drug policy in this context. Usin…	ATP-Binding Cassette Transporters/genetics!Animals!Antimalarials/*pharmacology!Cambodia/epidemiology!Dihydropteroate Synthase/genetics!Drug Resistance\, Multiple/*genetics!Genes\, Protozoan!Genotype!Humans!Malaria\, Falciparum/*epidemiology/parasitology!Mutation!Parasitic Sensitivity Tests!Plasmodium falciparum/classification/*drug effects/genetics!Prevalence!Protozoan Proteins/*genetics!Research…	scholar	2005	Antimicrobial Agents and Chemotherapy	49	8	3147
16085323	Gene discovery in Plasmodium vivax through sequencing of ESTs from mixed blood stages.	http://www.sciencedirect.com/science?_ob=GatewayURL&_origin=ScienceSearch&_method=citationSearch&_piikey=S0166685105001982&_version=1&_returnURL=&md5=02e33fa262e94491a73eee43ae78618f	Despite the significance of Plasmodium vivax as the most widespread human malaria parasite and a major public health problem\, gene expression in this parasite is poorly understood. To accelerate gene discovery and facilitate the annotation phase of the P. vivax genome project\, we have undertaken a transcriptome approach to study gene expression in the mixed blood stages of a P. vivax field isol…	Animals!DNA\, Complementary/genetics!DNA\, Protozoan/genetics!Expressed Sequence Tags!Gene Library!*Genes\, Protozoan!Humans!Malaria\, Vivax/parasitology!Molecular Sequence Data!Plasmodium vivax/*genetics!Research Support\, N.I.H.\, Extramural!Research Support\, U.S. Gov't\, P.H.S.!	scirus	2005	Molecular & Biochemical Parasitology	144	1	1
11163454	Myosin A expressions in sporogonic stages of Plasmodium.			Plasmodium falciparum\,Amino Acid Sequence\,Myosins\,Plasmodium berghei\,Sequence Analysis\, DNA\,Molecular Sequence Data\,Life Cycle Stages\,Animals	NCBI	2000	Molecular and biochemical parasitology	111	2	465-9
2183186	Nucleotide sequence of the Plasmodium berghei circumsporozoite protein gene from the ANKA clone 2.34L.	http://www.pubmedcentral.nih.gov/articlerender.fcgi?tool=pmcentrez&artid=330291		Genes\,Amino Acid Sequence\,Plasmodium berghei\,Cloning\, Molecular\,Antigens\, Protozoan\,Molecular Sequence Data\,Base Sequence\,Animals\,Protozoan Proteins	NCBI	1990	Nucleic acids research	18	2	376
1625704	Stage-specific expression of aldolase isoenzymes in the rodent malaria parasite Plasmodium berghei.		We have cloned two gene (aldo-1 and aldo-2) encoding the glycolytic enzyme aldolase of the rodent malaria parasite Plasmodium berghei. The amino acid sequence of one gene product\, ALDO-1\, is virtually identical to P. falciparum aldolase whereas ALDO-2\, the second gene product\, is different and has 13% sequence diversity to ALDO-1. We expressed ALDO-2 as an active enzyme in Escherichia coli an…	Amino Acid Sequence\,Restriction Mapping\,Humans\,Fructose-Bisphosphate Aldolase\,Kinetics\,Sequence Alignment\,Plasmodium berghei\,Blotting\, Western\,Cloning\, Molecular\,Substrate Specificity\,Isoenzymes\,Molecular Sequence Data\,Animals\,Evolution	NCBI	1992	Molecular and biochemical parasitology	52	1	15-27
10613710	The rodent malaria parasite Plasmodium berghei does not contain a typical O-type small subunit ribosomal RNA gene.			Gene Expression\,Genes\, Protozoan\,Sequence Alignment\,Plasmodium berghei\,DNA\, Protozoan\,Sequence Analysis\, DNA\,Molecular Sequence Data\,RNA\, Ribosomal\,Genes\, rRNA\,Base Sequence\,Transcription\, Genetic\,Blotting\, Northern\,Animals	NCBI	2000	Molecular and biochemical parasitology	105	1	169-74
16095562	Characterization of amino acid variation at strategic positions in parasite and human proteases for selective inhibition of falcipains in Plasmodium falciparum.	http://www.ncbi.nlm.nih.gov/entrez/query.fcgi%3Fcmd%3DRetrieve%26db%3DPubMed%26list_uids%3D16095562%26dopt%3DCitation	Falcipains (FP) of Plasmodium falciparum are important virulence factors marked as potential targets for antimalarial drug discovery. In this study\, the previously uncharacterized fp2B (PF11_0161) was shown to be highly expressed as an active enzyme during the erythrocytic stage. With three related proteases in the FP family and the existence of human homologues\, it is prudent to identify clust…	Amino Acid Sequence!Animals!Base Sequence!Chromatography\, Gel!Cloning\, Molecular!Cysteine Endopeptidases/chemistry/genetics/*metabolism!DNA Primers!Electrophoresis\, Polyacrylamide Gel!Humans!Models\, Molecular!Molecular Sequence Data!Mutagenesis\, Site-Directed!Peptide Hydrolases/*chemistry/metabolism!Plasmodium falciparum/*enzymology/genetics!Polymerase Chain Reaction!Recombinant Proteins/che…	scholar	2005	Biochem Biophys Res Commun	335	3	762
16099989	Complete genome sequence and lytic phase transcription profile of a Coccolithovirus.	http://www.sciencemag.org/cgi/data/309/5737/1090/DC1/1	The genus Coccolithovirus is a recently discovered group of viruses that infect the globally important marine calcifying microalga Emiliania huxleyi. Among the 472 predicted genes of the 407\,339-base pair genome are a variety of unexpected genes\, most notably those involved in biosynthesis of ceramide\, a sphingolipid known to induce apoptosis. Uniquely for algal viruses\, it also contains six …	Algae/virology!Apoptosis!Base Composition!Ceramides/biosynthesis!Computational Biology!DNA\, Viral/chemistry/genetics!DNA-Directed RNA Polymerases/genetics!Gene Expression!Gene Expression Profiling!Genes\, Viral!*Genome\, Viral!Oligonucleotide Array Sequence Analysis!Peptide Hydrolases/genetics!Phycodnaviridae/classification/*genetics/*physiology!Promoter Regions (Genetics)!Protein Subunits!Resea…	scholar	2005	Science	309	5737	1090
16102004	Distinct mechanisms govern proteolytic shedding of a key invasion protein in apicomplexan pathogens.	http://www.blackwell-synergy.com/doi/abs/10.1111/j.1365-2958.2005.04772.x	Apical membrane antigen-1 (AMA1) is a conserved apicomplexan protein that plays an important but undefined role in host cell invasion. We have studied the fate of Plasmodium falciparum AMA1 (PfAMA1) during erythrocyte invasion by the malaria merozoite\, and compared it with that of the Toxoplasma gondii orthologue\, TgAMA1. Shedding of the PfAMA1 ectodomain goes essentially to completion during i…	Amino Acid Sequence!Animals!Antigens\, Protozoan/*metabolism!Comparative Study!Erythrocyte Membrane/metabolism/parasitology!Erythrocytes/*parasitology!Membrane Proteins/*metabolism!Molecular Sequence Data!Peptide Hydrolases/drug effects/*metabolism!Plasmodium falciparum/*pathogenicity!Protease Inhibitors/pharmacology!Protein Structure\, Tertiary!Protozoan Proteins/*metabolism!Toxoplasma/*pathogen…	scholar	2005	Mol Microbiol	57	5	1342
16115694	Plasmodium berghei alpha-tubulin II: a role in both male gamete formation and asexual blood stages.	http://www.sciencedirect.com/science?_ob=GatewayURL&_origin=ScienceSearch&_method=citationSearch&_piikey=S0166685105002161&_version=1&_returnURL=&md5=8ca6515cc6ddf3e01cffd64d196a1dd9	Plasmodium falciparum contains two genes encoding different isotypes of alpha-tubulin\, alpha-tubulin I and alpha-tubulin II. alpha-Tubulin II is highly expressed in male gametocytes and forms part of the microtubules of the axoneme of male gametes. Here we present the characterization of Plasmodium berghei alpha-tubulin I and alpha-tubulin II that encode proteins of 453 and 450 amino acids\, res…	Animals!Gene Expression!Germ Cells/growth &amp; development/metabolism!*Life Cycle Stages!Male!Plasmodium berghei/*chemistry/cytology/genetics/growth &amp; development!Promoter Regions (Genetics)/genetics!Protozoan Proteins/genetics/*physiology!Research Support\, Non-U.S. Gov't!Tubulin/genetics/*physiology!	scirus	2005	Molecular & Biochemical Parasitology	144	1	16
16123303	Molecular mechanism for switching of P. falciparum invasion pathways into human erythrocytes.	http://171.66.122.53/cgi/content/abstract/309/5739/1384	The malaria parasite\, Plasmodium falciparum\, exploits multiple ligand-receptor interactions\, called invasion pathways\, to invade the host erythrocyte. Strains of P. falciparum vary in their dependency on sialated red cell receptors for invasion. We show that switching from sialic acid-dependent to -independent invasion is reversible and depends on parasite ligand use. Expression of P. falcipa…	Animals!Animals\, Genetically Modified!Erythrocytes/*parasitology!Gene Expression Profiling!Gene Silencing!Genes\, Protozoan!Humans!Ligands!Membrane Proteins/analysis/genetics/*physiology!Neuraminidase/pharmacology!Oligonucleotide Array Sequence Analysis!Plasmodium falciparum/genetics/growth &amp;!Polymerase Chain Reaction!Protozoan Proteins/analysis/genetics/*physiology!Recombinant Fusion Protei…	scholar	2005	Science	309	5739	1384
16125802	MSP8 is a non-essential merozoite surface protein in Plasmodium falciparum.	http://www.sciencedirect.com/science?_ob=GatewayURL&_origin=ScienceSearch&_method=citationSearch&_piikey=S0166685105002197&_version=1&_returnURL=&md5=5aef375b48da231d631ee482f5dae041	MSP8 is a recently identified merozoite surface protein that shares similar structural features with the leading vaccine candidate MSP1. Both proteins contain two C-terminal epidermal growth factor (EGF)-like domains\, a glycosylphosphatidylinositol (GPI) anchor attachment sequence and undergo proteolytic processing. By double recombination\, we have disrupted the MSP8 gene in P. falciparum 3D7 p…	Animals!Antigens\, Protozoan/genetics/metabolism/*physiology!Blotting\, Western!Erythrocytes/parasitology!Fluorescent Antibody Technique!Life Cycle Stages!Plasmodium falciparum/cytology/*growth &amp; development/metabolism!Protozoan Proteins/genetics/metabolism/*physiology!Research Support\, N.I.H.\, Extramural!Research Support\, Non-U.S. Gov't!Research Support\, U.S. Gov't\, P.H.S.!Transfection!	scirus	2005	Molecular & Biochemical Parasitology	144	1	27
16131758	Structures of Plasmodium falciparum purine nucleoside phosphorylase complexed with sulfate and its natural substrate inosine.	http://dx.doi.org/10.1107/S0907444905020251	Purine metabolism in the parasite Plasmodium has been identified as a promising target for antimalarial therapies. Purine nucleoside phosphorylase (PNP) is part of a salvage pathway for the biosynthesis of purines\, which are essential for parasite survival. Two crystal structures of PNP from Plasmodium falciparum (PfPNP) in two space groups\, each with a single subunit in the asymmetric unit\, a…	Animals!Binding Sites!Crystallization!Crystallography\, X-Ray!Inosine/*chemistry!Models\, Molecular!Plasmodium falciparum/*enzymology!Protein Binding!Protein Structure\, Quaternary!Purine-Nucleoside Phosphorylase/*chemistry!Research Support\, N.I.H.\, Extramural!Research Support\, Non-U.S. Gov't!Research Support\, U.S. Gov't\, P.H.S.!Sulfates/*chemistry!	scholar	2005	Acta crystallographica. Section D\, Biological crystallography\\""	61		1245
16138199	Rapid turnover of Plasmodium falciparum var gene transcripts and genotypes during natural non-symptomatic infections.	http://www.scielo.br/scielo.php%3Fscript%3Dsci_arttext%26pid%3DS0036-46652005000400004	The var genes of Plasmodium falciparum code for the antigenically variant erythrocyte membrane proteins 1 (PfEMP1)\, a major factor for cytoadherence and immune escape of the parasite. Herein\, we analyzed the var gene transcript turnover in two ongoing\, non-symptomatic infections at sequential time points during two weeks. The number of different circulating genomes was estimated by microsatell…	Adult!Animals!Antigenic Variation/*genetics!Antigens\, Protozoan/*genetics!DNA\, Protozoan/genetics!Female!Genome\, Protozoan!Genotype!Humans!Malaria\, Falciparum/*parasitology!Male!Plasmodium falciparum/*genetics!Polymerase Chain Reaction!Protozoan Proteins/*genetics!RNA\, Protozoan/genetics!Research Support\, Non-U.S. Gov't!Time Factors!Transcription\, Genetic/genetics!	scholar	2005	Rev. Inst. Med. trop. S. Paulo	47	4
16159678	Toxoplasma gondii is capable of exogenous folate transport. A likely expansion of the BT1 family of transmembrane proteins.	http://www.sciencedirect.com/science?_ob=GatewayURL&_origin=ScienceSearch&_method=citationSearch&_piikey=S0166685105002227&_version=1&_returnURL=&md5=50bc55f76c4a6db622a608bf31b42b09	Folates are key elements in eukaryotic biosynthetic processes. The protozoan parasite Toxoplasma gondii possesses the enzymes necessary for de novo folate synthesis and has been suggested to lack alternative mechanisms for folate acquisition. In this paper\, we present a different view by providing evidence that Toxoplasma is capable of salvaging exogenous folates. By monitoring uptake of radiola…	Amino Acid Sequence!Animals!Biological Transport!Cell Line!Cloning\, Molecular!Folic Acid/*metabolism!Humans!Membrane Transport Proteins/genetics/physiology!Methotrexate/metabolism!Mitochondria/metabolism!Molecular Sequence Data!Protein Structure\, Tertiary/genetics/physiology!Protozoan Proteins/genetics/physiology!Research Support\, N.I.H.\, Extramural!Research Support\, Non-U.S. Gov't!Research …	scirus	2005	Molecular & Biochemical Parasitology	144	1	44
16164760	Comparative analysis of the kinomes of three pathogenic trypanosomatids: Leishmania major\, Trypanosoma brucei and Trypanosoma cruzi.	http://www.biomedcentral.com/1471-2164/6/127	BACKGROUND: The trypanosomatids Leishmania major\, Trypanosoma brucei and Trypanosoma cruzi cause some of the most debilitating diseases of humankind: cutaneous leishmaniasis\, African sleeping sickness\, and Chagas disease. These protozoa possess complex life cycles that involve development in mammalian and insect hosts\, and a tightly coordinated cell cycle ensures propagation of the highly pol…	Animals!Codon!Comparative Study!Computational Biology!Genes\, Protozoan!Genome!Genome\, Protozoan!Humans!Leishmania major/*genetics!Likelihood Functions!Models\, Genetic!Phylogeny!Plasmodium falciparum/metabolism!Protein Structure\, Tertiary!RNA\, Messenger/metabolism!Research Support\, N.I.H.\, Extramural!Research Support\, Non-U.S. Gov't!Research Support\, U.S. Gov't\, P.H.S.!Species Specificit…	scholar	2005	BMC Genomics	2005	6	127
16168946	Effect of metalloprotease inhibitors on invasion of red blood cell by Plasmodium falciparum.	http://www.sciencedirect.com/science?_ob=GatewayURL&_origin=ScienceSearch&_method=citationSearch&_piikey=S0001706X05002512&_version=1&_returnURL=&md5=464514618c9ec9c9106dff82919f7b83	For successful invasion\, the malaria merozoite needs to attach to the red blood cell membrane\, undergo reorientation\, form a junction of the apical end with the host membrane\, and internalize. Malaria proteases have been implicated in the invasion process\, but their specific cellular functions remain unclear. To demonstrate the involvement of metalloprotease in the process of Plasmodium falc…	Animals!Erythrocytes/*parasitology!Humans!Metalloproteases/*antagonists &amp; inhibitors!Phenanthrolines/*pharmacology!Plasmodium falciparum/*drug effects/growth &amp; development/*pathogenicity!Protease Inhibitors/*pharmacology!Research Support\, Non-U.S. Gov't!	scirus	2006	Acta Tropica	97	1	5
16170412	Yeast model uncovers dual roles of mitochondria in action of artemisinin.	http://genetics.plosjournals.org/perlserv/%3Frequest%3Dget-document%26doi%3D10.1371/journal.pgen.0010036	Artemisinins\, derived from the wormwood herb Artemisia annua\, are the most potent antimalarial drugs currently available. Despite extensive research\, the exact mode of action of artemisinins has not been established. Here we use yeast\, Saccharamyces cerevisiae\, to probe the core working mechanism of this class of antimalarial agents. We demonstrate that artemisinin's inhibitory effect is med…	Animals!Antimalarials/pharmacology!Artemisinins/*pharmacology!Electron Transport/genetics!Mitochondria/drug effects/*physiology!Mitochondrial Membranes/drug effects!Plasmodium falciparum/drug effects!Research Support\, Non-U.S. Gov't!Sesquiterpenes/*pharmacology!Yeasts/*drug effects/*growth &amp; development!	scholar
16172495	The novel Plasmodium gallinaceum sporozoite protein\, Pg93\, is preferentially expressed in the nucleus of oocyst sporozoites.	http://www.ajtmh.org/cgi/content/abstract/73/3/634	To study gene expression differences between oocyst and salivary gland sporozoites\, cDNA libraries previously constructed from the two sporozoite populations of the avian malaria parasite\, Plasmodium gallinaceum\, were used in a subtractive hybridization protocol to isolate Pg93\, a novel oocyst sporozoite gene. Pg93 encodes a putative approximately 76 kDa translated protein that was predicted …	Amino Acid Sequence!Animals!Base Sequence!Gene Expression Regulation/*physiology!Molecular Sequence Data!*Oocysts!Plasmodium gallinaceum/*metabolism!Protozoan Proteins/*metabolism!Research Support\, N.I.H.\, Extramural!Research Support\, Non-U.S. Gov't!Research Support\, U.S. Gov't\, Non-P.H.S.!Research Support\, U.S. Gov't\, P.H.S.!Sequence Homology\, Amino Acid!Sporozoites/*metabolism!	scholar	2005	The American Journal of Tropical Medicine and Hygiene	73	3	634
2183034	Organization of subtelomeric repeats in Plasmodium berghei.	http://www.pubmedcentral.nih.gov/articlerender.fcgi?tool=pmcentrez&artid=360592	Several (but not all) Plasmodium berghei chromosomes bear in the subtelomeric position a cluster of 2.3-kilobase (kb) tandem repeats. The 2.3-kb unit contains 160 base pairs of telomeric sequence. The resulting subtelomeric structure is one in which stretches of telomeric sequences are periodically spaced by a 2.1-kb reiterated sequence. This periodic organization of internal telomeric sequences …	Restriction Mapping\,Plasmodium berghei\,Chromosome Mapping\,Molecular Sequence Data\,Repetitive Sequences\, Nucleic Acid\,Base Sequence\,Electrophoresis\, Agar Gel\,Animals\,Chromosomes	NCBI	1990	Molecular and cellular biology	10	5	2423-7
16183147	A screen for conserved sequences with biased base composition identifies noncoding RNAs in the A-T rich genome of Plasmodium falciparum.	http://www.sciencedirect.com/science?_ob=GatewayURL&_origin=ScienceSearch&_method=citationSearch&_piikey=S0166685105002525&_version=1&_returnURL=&md5=c6b023bb42e00c92d7bde59a8612707e	Noncoding RNAs (ncRNAs) such as snRNAs\, snoRNAs and microRNAs play important roles in transcription and translation control. These ncRNAs have yet to be discovered in the malarial parasite Plasmodium falciparum\, an organism in which these basic biological processes are poorly understood. Inspired by a report by Klein et al.\, we initiated a bioinformatics screen to uncover several candidate ncR…	Animals!Base Composition!Base Sequence!Conserved Sequence!DNA\, Intergenic/genetics!*Genome\, Protozoan!Molecular Sequence Data!Plasmodium falciparum/*genetics!RNA\, Protozoan/*genetics!RNA\, Untranslated/*genetics!Research Support\, Non-U.S. Gov't!Sequence Homology\, Nucleic Acid!Species Specificity!	scirus	2005	Molecular & Biochemical Parasitology	144	2	149
16185941	Targeting malaria with specific CDK inhibitors.	http://www.sciencedirect.com/science?_ob=GatewayURL&_origin=ScienceSearch&_method=citationSearch&_piikey=S1570963905002906&_version=1&_returnURL=&md5=00966234e34a99e47d87958b6859128b	Cyclin-dependent protein kinases (CDKs) are attractive targets for drug discovery and efforts have led to the identification of novel CDK selective inhibitors in the development of treatments for cancers\, neurological disorders\, and infectious diseases. More recently\, they have become the focus of rational drug design programs for the development of new antimalarial agents. CDKs are valid targ…	Adenosine Triphosphate/chemistry!Animals!Antimalarials/*chemistry!Binding Sites!Cyclin-Dependent Kinases/*antagonists &amp; inhibitors/chemistry!Drug Design!Enzyme Inhibitors/*chemistry/pharmacology!Humans!Hydrogen Bonding!Hydrophobicity!Malaria/*drug therapy/metabolism!Models\, Molecular!Plasmodium falciparum/drug effects/enzymology!Protein Kinases/chemistry!Protozoan Proteins/antagonists &amp; …	scirus	2005	BBA - Proteins and Proteomics	1754	1	160
16186127	Characterization of a novel filarial serine protease inhibitor\, Ov-SPI-1\, from Onchocerca volvulus\, with potential multifunctional roles during development of the parasite.	http://www.jbc.org/cgi/content/abstract/280/49/40845	A novel filarial serine protease inhibitor (SPI) from the human parasitic nematode Onchocerca volvulus\, Ov-SPI-1\, was identified through the analysis of a molting third-stage larvae expressed sequence tag dataset. Subsequent analysis of the expressed sequence tag datasets of O. volvulus and other filariae identified four other members of this family. These proteins are related to the low molecu…	Amino Acid Sequence!Animals!Binding Sites!Cathepsins/antagonists &amp; inhibitors!Chymotrypsin/antagonists &amp; inhibitors!Gene Expression Regulation\, Developmental!Helminth Proteins/chemistry/genetics/*physiology!Larva/chemistry!Molecular Sequence Data!Onchocerca volvulus/*chemistry/*growth &amp; development!Pancreatic Elastase/antagonists &amp; inhibitors!Phylogeny!Protein Sorting Signals!RNA…	scholar	2005	Journal of Biological Chemistry	280	49	40845
2406593	Sequence of the circumsporozoite gene of Plasmodium berghei ANKA clone and NK65 strain.			Amino Acid Sequence\,Plasmodium berghei\,Antigens\, Protozoan\,Molecular Sequence Data\,Base Sequence\,Polymerase Chain Reaction\,Animals\,Protozoan Proteins	NCBI	1990	Molecular and biochemical parasitology	39	1	151-3
11080150	Molecular interactions between Anopheles stephensi midgut cells and Plasmodium berghei: the time bomb theory of ookinete invasion of mosquitoes.	http://www.pubmedcentral.nih.gov/articlerender.fcgi?tool=pmcentrez&artid=305834	We present a detailed analysis of the interactions between Anopheles stephensi midgut epithelial cells and Plasmodium berghei ookinetes during invasion of the mosquito by the parasite. In this mosquito\, P. berghei ookinetes invade polarized columnar epithelial cells with microvilli\, which do not express high levels of vesicular ATPase. The invaded cells are damaged\, protrude towards the midgut…	Epithelial Cells\,Cell Death\,Wound Healing\,Digestive System\,Anopheles\,Plasmodium berghei\,DNA Primers\,Trans-Activators\,Serine Endopeptidases\,Virulence\,DNA-Binding Proteins\,Proton-Translocating ATPases\,Base Sequence\,Nitric Oxide Synthase\,Models\, Biological\,Actins\,Vacuolar Proton-Translocating ATPases\,Animals	NCBI	2000	The EMBO journal	19	22	6030-40
16198009	In vitro and in vivo analysis of the major type I protein arginine methyltransferase from Trypanosoma brucei.	http://www.sciencedirect.com/science?_ob=GatewayURL&_origin=ScienceSearch&_method=citationSearch&_piikey=S0166685105002586&_version=1&_returnURL=&md5=96d3c5ca624b8439193d1a254eb0989e	In mammals and yeasts\, arginine methylation\, catalyzed by protein arginine methyltransferases (PRMTs)\, has been implicated in regulation of diverse processes such as protein-protein interaction\, protein localization\, signal transduction\, RNA processing\, and transcription. A large number of PRMT substrates are RNA binding proteins. In trypanosomes\, gene regulation is controlled primarily a…	Amino Acid Sequence!Animals!Methylation!Molecular Sequence Data!Protein-Arginine N-Methyltransferase/genetics/*metabolism!Protozoan Proteins/genetics/metabolism!RNA/metabolism!RNA\, Protozoan/metabolism!RNA-Binding Proteins/genetics/metabolism!Research Support\, N.I.H.\, Extramural!S-Adenosylmethionine/metabolism!Sequence Alignment!Substrate Specificity!Trypanosoma brucei brucei/*enzymology/growt…	scirus	2005	Molecular & Biochemical Parasitology	144	2	206
16203726	Distinct protein classes including novel merozoite surface antigens in Raft-like membranes of Plasmodium falciparum.	http://www.jbc.org/cgi/content/abstract/280/48/40169	Glycosylphosphatidylinositol (GPI)-anchored proteins coat the surface of extracellular Plasmodium falciparum merozoites\, of which several are highly validated candidates for inclusion in a blood-stage malaria vaccine. Here we determined the proteome of gradient-purified detergent-resistant membranes of mature blood-stage parasites and found that these membranes are greatly enriched in GPI-anchor…	Amino Acid Motifs!Animals!Antigens\, Protozoan/*chemistry/metabolism!Antigens\, Surface/chemistry!Cell Membrane/metabolism!Cysteine/chemistry!Detergents/pharmacology!Epidermal Growth Factor/chemistry!Erythrocytes/metabolism!Glycosylphosphatidylinositols/chemistry!Green Fluorescent Proteins/chemistry!Membrane Microdomains/chemistry!Merozoite Surface Protein 1/*chemistry!Models\, Biological!Plasmod…	scholar	2005	Journal of Biological Chemistry	280	48	40169
16242023	i-Tracker: for quantitative proteomics using iTRAQ.	http://www.biomedcentral.com/content/pdf/1471-2164-7-18.pdf	BACKGROUND: iTRAQ technology for protein quantitation using mass spectrometry is a recent\, powerful means of determining relative protein levels in up to four samples simultaneously. Although protein identification of samples generated using iTRAQ may be carried out using any current identification software\, the quantitation calculations have been restricted to the ProQuant software supplied by…	Algorithms!Genes\, Reporter!Ions!Models\, Statistical!Peptides/chemistry!Probability!Proteins/chemistry!Proteomics/*methods!Reproducibility of Results!Research Support\, Non-U.S. Gov't!Software!Spectrum Analysis\, Mass/*methods!	scholar	2005	BMC Genomics	6		145
16244709	Identification of the moving junction complex of Toxoplasma gondii: a collaboration between distinct secretory organelles.	http://pathogens.plosjournals.org/perlserv/%3Frequest%3Dget-document%26doi%3D10.1371/journal.ppat.0010017	Apicomplexan parasites\, including Toxoplasma gondii and Plasmodium sp.\, are obligate intracellular protozoa. They enter into a host cell by attaching to and then creating an invagination in the host cell plasma membrane. Contact between parasite and host plasma membranes occurs in the form of a ring-shaped moving junction that begins at the anterior end of the parasite and then migrates posteri…		scholar
16597467	2-Cys Peroxiredoxin TPx-1 is involved in gametocyte development in Plasmodium berghei.		Peroxiredoxins (Prxs) constitute a ubiquitous family of antioxidant enzymes involved in diverse cellular functions including cell proliferation and differentiation. To investigate the physiologic role of typical 2-Cys Prx in malaria parasites (TPx-1)\, we disrupted this gene in the rodent malaria parasite Plasmodium berghei (pbtpx-1). The gene-disrupted parasite (Prx KO) developed normally in mou…	Mice\, Inbred BALB C\,Mice\, Inbred DBA\,Plasmodium berghei\,Female\,Male\,Mice\,Gametogenesis\,Germ Cells\,Peroxidases\,Gene Deletion\,Cell Count\,Animals	NCBI	2006	Molecular and biochemical parasitology	148	1	44-51
8008025	Regular initiation of translation of Plasmodium berghei aldolase-2 after pre-mRNA splicing.		In Plasmodium falciparum aldolase a UAG or a regular AUG codon has been proposed for the initiation of ribosomal protein synthesis. A UAG codon present at the beginning of the coding sequence of the aldolase 2 gene (aldo-2) of Plasmodium berghei is not recognised in vitro as an initiation codon\, which suggests addition of a regular AUG codon by mRNA splicing. Sequence analysis of cDNA amplified …	Codon\,Genes\, Protozoan\,Fructose-Bisphosphate Aldolase\,Plasmodium berghei\,Cloning\, Molecular\,Consensus Sequence\,Sequence Analysis\, DNA\,Molecular Sequence Data\,Peptide Chain Initiation\, Translational\,DNA\, Complementary\,Exons\,Genome\,RNA Precursors\,Multigene Family\,Base Sequence\,Blotting\, Northern\,Polymerase Chain Reaction\,Animals\,RNA Splicing	NCBI	1994	Molecular and biochemical parasitology	63	2	291-7
16267557	The Plasmodium protein network diverges from those of other eukaryotes.	http://www.nature.com/nature/journal/v438/n7064/abs/nature04135.html	Plasmodium falciparum is the pathogen responsible for over 90% of human deaths from malaria. Therefore\, it has been the focus of a considerable research initiative\, involving the complete DNA sequencing of the genome\, large-scale expression analyses\, and protein characterization of its life-cycle stages. The Plasmodium genome sequence is relatively distant from those of most other eukaryotes\…	Animals!Caenorhabditis elegans/metabolism!Comparative Study!Conserved Sequence!Drosophila melanogaster/metabolism!Eukaryotic Cells/*metabolism!Helicobacter pylori/metabolism!Phylogeny!Plasmodium falciparum/genetics/*metabolism!Protein Binding!Protozoan Proteins/genetics/*metabolism!Research Support\, N.I.H.\, Extramural!Research Support\, Non-U.S. Gov't!Research Support\, U.S. Gov't\, Non-P.H.S.!…	scholar	2005	Nature	438		108
16271522	Protein kinases as targets for antimalarial intervention: Kinomics\, structure-based design\, transmission-blockade\, and targeting host cell enzymes.	http://www.sciencedirect.com/science?_ob=GatewayURL&_origin=ScienceSearch&_method=citationSearch&_piikey=S1570963905003377&_version=1&_returnURL=&md5=32e93d7e2de2a60f1bad6d542a9a7363	The surge of interest in protein kinases as targets for chemotherapeutic intervention in a number of diseases such as cancer and neurodegenerative disorders has stimulated research aimed at determining whether enzymes of this class might also be considered as targets in the context of diseases caused by parasitic protists. Here\, we present an overview of recent developments in this field\, conce…	Animals!Antimalarials/*metabolism/pharmacology!Antiprotozoal Agents/chemistry/pharmacology!Cyclins/chemistry!Drug Design!Humans!Life Cycle Stages!Malaria\, Falciparum/drug therapy/metabolism!Models\, Biological!Models\, Genetic!Molecular Structure!Plasmodium falciparum/drug effects/metabolism!Protein Kinase Inhibitors/*chemistry/pharmacology!Protein Kinases/drug effects/*metabolism!Protozoan Prot…	scirus	2005	BBA - Proteins and Proteomics	1754	1	132
16275909	Disruption of a Plasmodium falciparum gene linked to male sexual development causes early arrest in gametocytogenesis.	http://www.pnas.org/cgi/content/abstract/102/46/16813	A male gametocyte defect in the Plasmodium falciparum Dd2 parasite was previously discovered through the observation that all progeny clones in a Dd2 x HB3 genetic cross were the result of fertilization events between Dd2 female and HB3 male gametes. A determinant linked to the defect in Dd2 was subsequently mapped to an 800-kb segment on chromosome 12. Here\, we report further mapping of the det…	Animals!Cytoplasm/metabolism!Down-Regulation!Erythrocytes/parasitology!Genes\, Protozoan!Germ Cells/*cytology!Plasmodium falciparum/*genetics/*growth &amp; development!Research Support\, N.I.H.\, Intramural!Reverse Transcriptase Polymerase Chain Reaction!	scholar	2005	Proceedings of the National Academy of Sciences	102	46	16813
16277748	Transcriptome analysis of antigenic variation in Plasmodium falciparum--var silencing is not dependent on antisense RNA.	http://genomebiology.com/2005/6/11/R93	BACKGROUND: Plasmodium falciparum\, the causative agent of the most severe form of malaria\, undergoes antigenic variation through successive presentation of a family of antigens on the surface of parasitized erythrocytes. These antigens\, known as Plasmodium falciparum erythrocyte membrane protein 1 (PfEMP1) proteins\, are subject to a mutually exclusive expression system\, and are encoded by th…	Animals!Antigenic Variation/*genetics/physiology!Gene Expression Regulation!*Gene Silencing!*Genes\, Protozoan!Plasmodium falciparum/*genetics!RNA\, Antisense/*physiology!RNA\, Protozoan/genetics/*metabolism!Research Support\, Non-U.S. Gov't!	scirus	2005	Genome Biology	6	11	93
16286469	Overexpression of leucyl aminopeptidase in Plasmodium falciparum parasites. Target for the antimalarial activity of bestatin.	http://www.jbc.org/cgi/content/abstract/281/3/1741	Malaria aminopeptidases are important in the generation and regulation of free amino acids that are used in protein anabolism and for maintaining osmotic stability within the infected erythrocyte. The intraerythrocytic development of malaria parasites is blocked when the activity of aminopeptidases is specifically inhibited by reagents such as bestatin. One of the major aminopeptidases of malaria…	Animals!Animals\, Genetically Modified!Antimalarials/*pharmacology!Base Sequence!DNA Primers!Exons!Kinetics!Leucine/*analogs &amp; derivatives/pharmacology!Leucyl Aminopeptidase/genetics/*metabolism!Plasmodium falciparum/*enzymology!Protease Inhibitors/pharmacology!Protozoan Proteins/metabolism!Recombinant Proteins/metabolism!Research Support\, Non-U.S. Gov't!Transfection!	scholar	2006	Journal of Biological Chemistry	281	3	1741
16289098	Reconstitution of an apicoplast-localised electron transfer pathway involved in the isoprenoid biosynthesis of Plasmodium falciparum.	http://www.staff.uni-marburg.de/~pfeiffe2/roehrich2005.pdf	In the malaria parasite Plasmodium falciparum isoprenoid precursors are synthesised inside a plastid-like organelle (apicoplast) by the mevalonate independent 1-deoxy-d-xylulose-5-phosphate (DOXP) pathway. The last reaction step of the DOXP pathway is catalysed by the LytB enzyme which contains a [4Fe-4S] cluster. In this study\, LytB of P. falciparum was shown to be catalytically active in the p…	Animals!Catalysis!Electron Transport!Ferredoxin-NADP Reductase/*metabolism!Ferredoxins/*metabolism!NADP/metabolism!Oxidation-Reduction!Paraquat/chemistry!Plasmodium falciparum/*enzymology!Protozoan Proteins/genetics/*metabolism!Recombinant Proteins/genetics!Research Support\, Non-U.S. Gov't!Terpenes/*metabolism!	scholar	2005	FEBS Letters	579		6433
16289357	Upregulation of expression of the reticulocyte homology gene 4 in the Plasmodium falciparum clone Dd2 is associated with a switch in the erythrocyte invasion pathway.	http://www.sciencedirect.com/science?_ob=GatewayURL&_origin=ScienceSearch&_method=citationSearch&_piikey=S0166685105003002&_version=1&_returnURL=&md5=17969ac4e5a4463b49a9f96918978a4b	The Plasmodium falciparum clone\, Dd2\, that requires sialic acid for invasion can switch to a sialic acid independent pathway\, Dd2(NM). To elucidate the molecular basis of the switch in invasion phenotype of Dd2 to Dd2(NM)\, we performed expression profiling of the parasites using an oligonucleotide microarray and real-time RT-PCR. We found that four genes were upregulated in Dd2(NM) by microar…	3' Flanking Region!Animals!Blotting\, Western!DNA\, Intergenic!Erythrocytes/parasitology!Gene Expression Profiling!*Gene Expression Regulation!*Genes\, Protozoan!Membrane Proteins/analysis/biosynthesis/*genetics!Oligonucleotide Array Sequence Analysis!Plasmodium falciparum/*genetics/pathogenicity/*physiology!Protozoan Proteins/analysis/biosynthesis/*genetics!RNA\, Messenger/analysis!RNA\, Protozo…	scirus	2006	Molecular & Biochemical Parasitology	145	2	205
16293223	Proteolipid of vacuolar H(+)-ATPase of Plasmodium falciparum: cDNA cloning\, gene organization and complementation of a yeast null mutant.	http://www.sciencedirect.com/science?_ob=GatewayURL&_origin=ScienceSearch&_method=citationSearch&_piikey=S0005273605002749&_version=1&_returnURL=&md5=c6aaa959776fe028242c29d56525ba46	Vacuolar H(+)-ATPase (V-ATPase)\, an electrogenic proton pump\, is highly expressed in Plasmodium falciparum\, the human malaria parasite. Although V-ATPase-driven proton transport is involved in various physiological processes in the parasite\, the overall features of the V-ATPase of P. falciparum\, including the gene organization and biogenesis\, are far less known. Here\, we report cDNA clonin…	Amino Acid Substitution!Animals!Base Sequence!Cloning\, Molecular!DNA\, Complementary!*Gene Expression!Genes\, Protozoan/*genetics!Genetic Complementation Test/methods!Molecular Sequence Data!Open Reading Frames/genetics!Plasmodium falciparum/enzymology/*genetics!Point Mutation!Proteolipids/*genetics/metabolism!Research Support\, Non-U.S. Gov't!Saccharomyces cerevisiae/enzymology/*genetics!Vacuol…	scirus	2005	BBA - Biomembranes	1717	2	89
16313615	Two proteins with 6-cys motifs are required for malarial parasites to commit to infection of the hepatocyte.	http://www.ingentaconnect.com/content/bsc/mole/2005/00000058/00000005/art00007	Many intracellular pathogens have host cells suitable for their proliferation\, and selectively invade them using specific host-parasite interactions. Malarial sporozoites\, the liver-invasive forms\, are effectively targeted to hepatocytes and proliferate in them. So far\, however\, sporozoite molecules that mediate the specific infection of hepatocytes remain unknown. Here we report that two pr…	Amino Acid Motifs!Amino Acid Sequence!Animals!Cell Line!Female!Hepatocytes/*parasitology!Host-Parasite Relations!Humans!Liver/cytology/parasitology!Malaria/parasitology!Mice!Mice\, Inbred BALB C!Molecular Sequence Data!Plasmodium/genetics/metabolism/*pathogenicity!Protozoan Proteins/chemistry/genetics/*metabolism!Rabbits!Rats!Rats\, Wistar!Research Support\, Non-U.S. Gov't!Sporozoites/metabolism/…	scholar	2005	Molecular Microbiology	58	5	1264
16316982	Distinct genes encode type II Topoisomerases for the nucleus and mitochondrion in the protozoan parasite Trypanosoma brucei.	http://www.jbc.org/cgi/content/abstract/281/6/3048	Topoisomerases are essential for orderly nucleic acid metabolism and cell survival and are proven targets for clinically useful antimicrobial and anticancer drugs. Interest in the topologically intricate mitochondrial DNA (kinetoplast or kDNA) of Trypanosoma brucei brucei and related kinetoplastid protozoan parasites has led to many reports of type II topoisomerases that participate in kDNA metab…	Animals!Blotting\, Northern!Blotting\, Southern!Blotting\, Western!Cell Nucleus/*enzymology/metabolism!Crithidia/metabolism!DNA Topoisomerases\, Type II/*genetics!DNA\, Kinetoplast/genetics!Escherichia coli/metabolism!Flow Cytometry!*Gene Expression Regulation\, Enzymologic!Immunoblotting!Leishmania/metabolism!Mitochondria/*enzymology!Models\, Genetic!Molecular Sequence Data!Phenotype!Phylogeny!P…	scholar	2006	Journal of Biological Chemistry	281	6	3048
16321976	A conserved molecular motor drives cell invasion and gliding motility across malaria life cycle stages and other apicomplexan parasites.	http://www.jbc.org/cgi/content/abstract/281/8/5197	Apicomplexan parasites constitute one of the most significant groups of pathogens infecting humans and animals. The liver stage sporozoites of Plasmodium spp. and tachyzoites of Toxoplasma gondii\, the causative agents of malaria and toxoplasmosis\, respectively\, use a unique mode of locomotion termed gliding motility to invade host cells and cross cell substrates. This amoeboid-like movement us…	Actins/chemistry!Amino Acid Sequence!Animals!Antigens\, Protozoan/metabolism!Binding Sites!Cytoplasm/metabolism!Databases\, Protein!Electrophoresis\, Polyacrylamide Gel!Erythrocytes/metabolism/*parasitology!Fructose-Bisphosphate Aldolase/chemistry!Genetic Vectors!Genome!Green Fluorescent Proteins/chemistry!Humans!Immunoblotting!Immunoprecipitation!Malaria/*parasitology!Membrane Proteins/physiolog…	scholar	2006	Journal of Biological Chemistry	281	8	5197
16337017	Functional identification of orthologous genes encoding pterin recycling activity in Plasmodium falciparum and Toxoplasma gondii.	http://www.sciencedirect.com/science?_ob=GatewayURL&_origin=ScienceSearch&_method=citationSearch&_piikey=S0166685105003361&_version=1&_returnURL=&md5=28ddb2c76581040f289524a87635965d			scirus	2006	Molecular & Biochemical Parasitology	146	1	109
16337634	Maurer's clefts: a novel multi-functional organelle in the cytoplasm of Plasmodium falciparum-infected erythrocytes.	http://www.sciencedirect.com/science?_ob=GatewayURL&_origin=ScienceSearch&_method=citationSearch&_piikey=S0020751905003450&_version=1&_returnURL=&md5=c7d1e4b2dedc11cf576c9c49458393a2	Discovered in 1902 by Georg Maurer as a peculiar dotted staining pattern observable by light microscopy in the cytoplasm of erythrocytes infected with the human malarial parasite Plasmodium falciparum\, the function of Maurer's clefts have remained obscure for more than a century. The growing interest in protein sorting and trafficking processes in malarial parasites has recently aroused the Maur…		scirus	2006	International Journal for Parasitology	36	1	23
16339723	MYST family histone acetyltransferases in the protozoan parasite Toxoplasma gondii.	http://ec.asm.org/cgi/content/abstract/4/12/2057	The restructuring of chromatin precedes tightly regulated events such as DNA transcription\, replication\, and repair. One type of chromatin remodeling involves the covalent modification of nucleosomes by histone acetyltransferase (HAT) complexes. The observation that apicidin exerts antiprotozoal activity by targeting a histone deacetyltransferase has prompted our search for more components of t…	5' Untranslated Regions!Amino Acid Sequence!Animals!Antibodies\, Protozoan/chemistry/immunology/metabolism!Base Sequence!Catalytic Domain!Cell Line!Cell Nucleus/metabolism!Cytoplasm/metabolism!Gene Expression Regulation!Genes\, Protozoan!Genome!Histone Acetyltransferases/chemistry/*genetics/isolation &amp;!Humans!Life Cycle Stages!Lysine/chemistry!Molecular Sequence Data!Protein Structure\, Terti…	scholar		Eukaryotic Cell
16345073	Crystal structure of glyceraldehyde-3-phosphate dehydrogenase from Plasmodium falciparum at 2.25 A resolution reveals intriguing extra electron density in the active site.	http://doi.wiley.com/10.1002/prot.20801	The crystal structure of D-glyceraldehyde-3-phosphate dehydrogenase (PfGAPDH) from the major malaria parasite Plasmodium falciparum is solved at 2.25 A resolution. The structure of PfGAPDH is of interest due to the dependence of the malaria parasite in infected human erythrocytes on the glycolytic pathway for its energy generation. Recent evidence suggests that PfGAPDH may also be required for ot…	Amino Acid Sequence!Animals!Comparative Study!Conserved Sequence!Crystallography\, X-Ray!Cytoplasm/enzymology!Electrostatics!Glyceraldehyde-3-Phosphate Dehydrogenases/*chemistry/genetics!Humans!Hydrogen Bonding!Models\, Molecular!Molecular Sequence Data!NAD/chemistry/metabolism!Plasmodium falciparum/*enzymology/genetics!Protein Structure\, Secondary!Protein Subunits/chemistry!Protozoan Proteins/*…	scholar	2006	PROTEINS: Structure\, Function\, and Bioinformatics\\""	62		570
16362075	Invasion by P. falciparum merozoites suggests a hierarchy of molecular interactions.	http://pathogens.plosjournals.org/perlserv/%3Frequest%3Dget-document%26doi%3D10.1371/journal.ppat.0010037	Central to the pathology of malaria disease are the repeated cycles of parasite invasion and destruction of human erythrocytes. In Plasmodium falciparum\, the most virulent species causing malaria\, erythrocyte invasion involves several specific receptor-ligand interactions that direct the pathway used to invade the host cell\, with parasites varying in their dependency on these different pathway…		scholar
16376842	Proteomic studies of Plasmodium knowlesi SICA variant antigens demonstrate their relationship with P. falciparum EMP1.	http://www.sciencedirect.com/science?_ob=GatewayURL&_origin=ScienceSearch&_method=citationSearch&_piikey=S1567134805000055&_version=1&_returnURL=&md5=c43d9413463ac6d0dfbe8b7222f27c24	Malaria variant antigens are encoded by large multigene families and expressed on the surface of infected erythrocytes. The Plasmodium knowlesi Schizont-infected cell agglutination (SICA) antigens are encoded by the SICAvar multigene family\, and the P. falciparum erythrocyte membrane protein-1 (PfEMP1) antigens are encoded by the var gene family. Although these variant antigens share many fundam…	Animals!*Antigenic Variation!Antigens\, Protozoan/*analysis/metabolism!Antigens\, Surface/*analysis!Erythropoietin/*immunology!Peptides\, Cyclic/*immunology!Plasmodium falciparum/immunology/*metabolism!Plasmodium knowlesi/immunology/*metabolism!Protein Array Analysis!*Proteomics!Research Support\, N.I.H.\, Extramural!	scirus	2006	Infection\, Genetics and Evolution\\""	6	1	75
16380193	Combinatorial gene regulation in Plasmodium falciparum.	http://www.cmbi.ru.nl/~vvnoort/TIG2006.pdf	The malaria parasite Plasmodium falciparum has a complicated life cycle with large variations in its gene expression pattern\, but it contains relatively few specific transcriptional regulators. To elucidate this paradox\, we identified regulatory sequences\, using an approach that integrates the sequence conservation among species and the correlation in mRNA expression within a species. Our anal…	Animals!Conserved Sequence!*Gene Expression Regulation!*Genes\, Protozoan!Genome!Malaria\, Falciparum/genetics!Plasmodium falciparum/*genetics!Research Support\, Non-U.S. Gov't!Transcription Factors!Transcription\, Genetic!	scholar		Nat. Genet	36		1073
16382237	A var gene promoter controls allelic exclusion of virulence genes in Plasmodium falciparum malaria.	http://www.nature.com/nature/journal/vaop/ncurrent/full/nature04407.html	Mono-allelic expression of gene families is used by many organisms to mediate phenotypic variation of surface proteins. In the apicomplexan parasite Plasmodium falciparum\, responsible for the severe form of malaria in humans\, this is exemplified by antigenic variation of the highly polymorphic P. falciparum erythrocyte membrane protein 1 (PfEMP1). PfEMP1\, encoded by the 60-member var gene fami…	*Alleles!Animals!Animals\, Genetically Modified!Antigenic Variation/genetics/immunology!Cell Nucleus/metabolism!Epigenesis\, Genetic/genetics!*Gene Silencing!Genes\, Protozoan/genetics!Malaria\, Falciparum/immunology/*parasitology!Multigene Family/genetics!Plasmodium falciparum/*genetics/immunology/*pathogenicity!Promoter Regions (Genetics)/*genetics!Research Support\, Non-U.S. Gov't!Transcriptio…	scholar
11356517	A phylogenetic comparison of gene trees constructed from plastid\, mitochondrial and genomic DNA of Plasmodium species.		Gene trees of Plasmodium species have been reported for the nuclear encoded genes (e.g. the Small Subunit rRNA) and a mitochondrial encoded gene\, cytochrome b. Here\, we have analyzed a plastid gene coding for caseinolytic protease ClpC\, whose structure\, function and evolutionary history have been studied in various organisms. This protein possesses a 220-250 amino acid long AAA domain (ATPase…	Haplorhini\,Birds\,Rodentia\,Amino Acid Sequence\,Humans\,Genes\, Protozoan\,Sequence Alignment\,Cell Nucleus\,Mitochondria\,DNA\, Protozoan\,DNA\, Ribosomal\,Molecular Sequence Data\,Adenosine Triphosphatases\,Plastids\,Phylogeny\,Sequence Homology\, Amino Acid\,Cytochrome b Group\,Peptide Hydrolases\,DNA\, Mitochondrial\,Evolution\, Molecular\,Animals\,Plasmodium	NCBI	2001	Molecular and biochemical parasitology	114	1	89-94
16410041	The malaria parasite Plasmodium falciparum histones: organization\, expression\, and acetylation.	http://www.sciencedirect.com/science?_ob=GatewayURL&_origin=ScienceSearch&_method=citationSearch&_piikey=S0378111905006165&_version=1&_returnURL=&md5=fe52b9499f12ac6a7675c8d429eb5560	Histones are the building units of nucleosomes and play essential roles in DNA replication\, repair and transcription. A comprehensive analysis of histone genes revealed that the Plasmodium falciparum genome encodes a canonical form of each core histone and four histone variants H2A.Z\, H3.3\, centromere-specific H3 (CenH3)\, and H2Bv. Mass spectrometry confirmed the synthesis of all histones exc…		scirus	2006	Gene	369	.	53
16420351	Organization of ETRAMPs and EXP-1 at the parasite-host cell interface of malaria parasites.	http://www.blackwell-synergy.com/doi/abs/10.1111/j.1365-2958.2005.04983.x	The parasite-host cell interface is a key compartment of vacuolated intracellular pathogens but little is known about its molecular composition and architecture. We used in vivo cross-linking to analyse the parasite-host cell interface of asexual stages of the most virulent human malaria parasite Plasmodium falciparum. We show that the integral membrane protein members of the early transcribed me…	Animals!Antigens\, Protozoan/*analysis/genetics/metabolism!Cross-Linking Reagents/pharmacology!Erythrocyte Membrane/chemistry!Erythrocytes/chemistry/metabolism/*parasitology!Host-Parasite Relations!Humans!Membrane Proteins/*analysis/genetics/metabolism!Plasmodium falciparum/drug effects/metabolism/*pathogenicity!Protozoan Proteins/*analysis/genetics/metabolism!Research Support\, Non-U.S. Gov't!Tr…	scholar	2006	Molecular Microbiology	59	3	779
16428245	The Plasmodium selenoproteome.	http://nar.oxfordjournals.org/cgi/content/abstract/34/2/496	The use of selenocysteine (Sec) as the 21st amino acid in the genetic code has been described in all three major domains of life. However\, within eukaryotes\, selenoproteins are only known in animals and algae. In this study\, we characterized selenoproteomes and Sec insertion systems in protozoan Apicomplexa parasites. We found that among these organisms\, Plasmodium and Toxoplasma utilized Sec…	Amino Acid Sequence!Animals!Base Sequence!Evolution\, Molecular!Malaria/drug therapy!Mice!Molecular Sequence Data!NIH 3T3 Cells!Plasmodium/genetics!Plasmodium falciparum/*genetics/metabolism!Proteome/chemistry/genetics/metabolism!Protozoan Proteins/chemistry/*genetics/metabolism!RNA\, Transfer\, Amino Acyl/chemistry!Regulatory Sequences\, Ribonucleic Acid!Research Support\, N.I.H.\, Extramural!Re…	scholar	2006	Nucleic Acids Research	34	2	496
16443228	Peptidyl-prolyl cis-trans isomerases (immunophilins) and their roles in parasite biochemistry\, host-parasite interaction and antiparasitic drug action.	http://www.sciencedirect.com/science?_ob=GatewayURL&_origin=ScienceSearch&_method=citationSearch&_piikey=S0020751905003905&_version=1&_returnURL=&md5=5992a6d15ea7ced699342f7092c75d0f	Immunophilin is the collective name given to the cyclophilin and FK506-binding protein families. As the name suggests\, these include the major binding proteins of certain immunosuppressive drugs: cyclophilins for the cyclic peptide cyclosporin A and FK506-binding proteins for the macrolactones FK506 and rapamycin. Both families\, although dissimilar in sequence\, possess peptidyl-prolyl cis-tran…		scirus	2006	International Journal for Parasitology	36	3	261
16454895	Data mining parasite genomes.	http://journals.cambridge.org/abstract_S0031182004006857	The term 'data mining' can be used to describe any process where useful information is extracted from data with a large background of 'noise'. In the context of a genome project\, several stages involve data mining.Amongst the sequence data\, 'signals' need to be detected that indicate the presence of interesting features. Often this involves differentiating between transcribed and non-transcribe…		scholar	2005	Parasitology	128	S1
16455655	Strict pairing of var promoters and introns is required for var gene silencing in the malaria parasite Plasmodium falciparum.	http://www.jbc.org/cgi/content/abstract/281/15/9942	The human malaria parasite\, Plasmodium falciparum\, maintains a persistent infection altering the proteins expressed on the surface of the infected red blood cells\, thus avoiding the host immune response. The primary surface antigen\, a protein called PfEMP1\, is encoded by a multicopy gene family called var. Each individual parasite only expresses a single var gene at a time\, maintaining all …	Alleles!Animals!Binding Sites!Blotting\, Southern!Chromatin/metabolism!Gene Expression Regulation!*Gene Silencing!Genes\, Reporter!Introns!Luciferases/metabolism!Models\, Genetic!Parasites!Phenotype!Plasmids/metabolism!Plasmodium falciparum!Polymerase Chain Reaction!*Promoter Regions (Genetics)!Protozoan Proteins/*genetics/*physiology!RNA/metabolism!Recombination\, Genetic!Research Support\, N.I.…	scholar	2006	Journal of Biological Chemistry	281	15	9942
16467310	Recombinant expression and biochemical characterization of the unique elongating beta-ketoacyl-acyl carrier protein synthase involved in fatty acid biosynthesis of Plasmodium falciparum using natural and artificial substrates.	http://www.jbc.org/cgi/reprint/M509119200v1.pdf	The human malaria parasite Plasmodium falciparum synthesizes fatty acids by using a type II synthase that is structurally different from the type I system found in eukaryotes. Because of this difference and the vital role of fatty acids\, the enzymes involved in fatty acid biosynthesis of P. falciparum represent interesting targets for the development of new antimalarial drugs. beta-Ketoacyl-acyl…	3-Oxoacyl-(Acyl-Carrier-Protein) Synthase/*biosynthesis/genetics/isolation!Amino Acid Sequence!Animals!Cloning\, Molecular!Fatty Acids/*biosynthesis!Gene Expression Profiling!Isoenzymes!Malaria\, Falciparum!Molecular Sequence Data!Plasmodium falciparum/pathogenicity/*physiology!Protozoan Proteins/*biosynthesis/genetics/isolation &amp;!Research Support\, Non-U.S. Gov't!Solubility!	scholar	2006	Journal of Biological Chemistry
16470785	Proteases and chaperones are the most abundant proteins in the parasitophorous vacuole of Plasmodium falciparum-infected erythrocytes.	http://doi.wiley.com/10.1002/pmic.200500379	After invasion of erythrocytes\, the human malaria parasite Plasmodium falciparum resides within a parasitophorous vacuole (PV) which forms an interface between the host cell cytosol and the parasite surface. This vacuole protects the parasite from potentially harmful substances\, but allows access of essential nutrients to the parasite. Furthermore\, the vacuole acts as a transit compartment for…		scholar	2006	Proteomics	6		0
16472185	Interference with redox-active enzymes as a basis for the design of antimalarial drugs.	http://www.ingentaconnect.com/content/ben/mrmc/2006/00000006/00000002/art00006	Antimalarial drugs are urgently and continuously required. Parasite enzymes involved in antioxidant defence represent interesting target molecules for rational drug development. Here we summarize the currently available data on structural\, biochemical\, and functional properties of these proteins in an attempt to evaluate and compare their potential as drug targets. Justus-Liebig-University\, D-…		scholar	2006	Mini-Reviews in Medicinal Chemistry	6		163
16472186	Drug Targets for Plasmodium falciparum: a post-genomic review/survey.	http://www.ingentaconnect.com/content/ben/mrmc/2006/00000006/00000002/art00007	Over 300 million cases of malaria each year cause significant morbidity and mortality. Growing drug-resistance among the Plasmodia that cause malaria motivates the development of additional anti-malarial drugs. This review summarizes the current state of knowledge about potential drug targets for malaria. The recently sequenced malaria genome data clarifies parasite metabolic pathways\, and more …		scholar	2006	Mini-Reviews in Medicinal Chemistry	6		177
16482225	LCCL proteins of apicomplexan parasites.	http://www.pubmedcentral.nih.gov/articlerender.fcgi%3Fartid%3D1364503	The LCCL module is a conserved\, autonomous protein-folding domain that has recently been found in several extracellular proteins of apicomplexan parasites including Plasmodium\, Toxoplasma\, Cryptosporidium and Theileria\, identifying a new protein family in the Apicomplexa. The expression and structure of these modular proteins has fostered speculation about the roles of these novel molecules i…	Amino Acid Sequence!Animals!Apicomplexa/*chemistry/immunology/physiology!Host-Parasite Relations!Humans!Molecular Sequence Data!Protein Folding!Protein Structure\, Tertiary/physiology!Protozoan Proteins/chemistry/*physiology!Research Support\, Non-U.S. Gov't!Research Support\, U.S. Gov't\, Non-P.H.S.!	scholar	2004	Trends Parasitol	20	3	102
16489263	Isolation and characterization of type I signal peptidase of different malaria parasites.	http://www.pubmedcentral.nih.gov/articlerender.fcgi%3Fartid%3D1364540	Type I signal peptidases are important membrane-bound serine proteases responsible for the cleavage of the signal peptide of the proteins. These enzymes are unique serine proteases that carry out catalysis using a serine/lysine catalytic dyad. In the present study\, we report the isolation of type I signal peptidase from the malaria parasites Plasmodium falciparum\, Plasmodium knowlesi\, and Plas…		scholar	2005	Journal of Biomedicine and Biotechnology	4	2005	301
16497586	Invasion of red blood cells by malaria parasites.	http://www.sciencedirect.com/science?_ob=GatewayURL&_origin=ScienceSearch&_method=citationSearch&_piikey=S0092867406001814&_version=1&_returnURL=&md5=c7302632b63d1233d9c530880ba90893	The malaria parasite is the most important member of the Apicomplexa\, a large and highly successful phylum of intracellular parasites. Invasion of host cells allows apicomplexan parasites access to a rich source of nutrients in a niche that is largely protected from host defenses. All Apicomplexa adopt a common mode of host-cell entry\, but individual species incorporate unique features and util…	Animals!Erythrocytes/*parasitology!Forecasting!Host-Parasite Relations!Humans!Malaria/blood/*parasitology!Models\, Biological!Molecular Motors!Plasmodium falciparum/*physiology/ultrastructure!Protozoan Proteins/metabolism!	scirus	2006	Cell	124	4	755
16507167	Lineage-specific expansion of proteins exported to erythrocytes in malaria parasites.	http://genomebiology.com/2006/7/2/r12	BACKGROUND: The apicomplexan parasite Plasmodium falciparum causes the most severe form of malaria in humans. After invasion into erythrocytes\, asexual parasite stages drastically alter their host cell and export remodeling and virulence proteins. Previously\, we have reported identification and functional analysis of a short motif necessary for export of proteins out of the parasite and into th…		scholar	2006	Genome Biology	2006	7	R12
16507777	The role of KAHRP domains in knob formation and cytoadherence of P falciparum-infected human erythrocytes.	http://www.bloodjournal.org/cgi/reprint/2005-11-4624v1.pdf	Surface protrusions of Plasmodium falciparum-infected erythrocytes\, called knobs\, display focal aggregates of P.falciparum erythrocyte membrane protein 1 (PfEMP1)\, the adhesion ligand binding endothelial cell receptors. The resulting sequestration of infected erythrocytes in tissues represents an important factor in the course of fatalities in malaria patients. The main component of knobs is t…		scholar	2006	Blood			2005
16511296	Structure of the conserved hypothetical protein MAL13P1.257 from Plasmodium falciparum.	http://journals.iucr.org/f/issues/2006/03/00/kw5001/kw5001.pdf	The structure of a conserved hypothetical protein\, PlasmoDB sequence MAL13P1.257 from Plasmodium falciparum\, Pfam sequence family PF05907\, has been determined as part of the structural genomics effort of the Structural Genomics of Pathogenic Protozoa consortium. The structure was determined by multiple-wavelength anomalous dispersion at 2.17 A resolution. The structure is almost entirely beta-…	Amino Acid Sequence!Animals!Crystallography\, X-Ray!Molecular Sequence Data!Plasmodium falciparum/*chemistry!Protein Structure\, Quaternary!Protein Structure\, Secondary!Protozoan Proteins/*chemistry!Research Support\, N.I.H.\, Extramural!Research Support\, U.S. Gov't\, Non-P.H.S.!Sequence Alignment!	scholar	2006	Acta Cryst	62		180
16515514	Malarial parasites vs. antimalarials: never-ending rumble in the jungle.	http://www.ingentaconnect.com/content/ben/cmm/2006/00000006/00000002/art00010	Development of resistance is an increasing problem for antimalarial chemotherapy because resistance against most available drugs has developed in the majority of world-wide parasite populations. Therefore\, several strategies to counteract resistance-development are in place. From the pharmaceutical side\, identification of new targets and compounds\, development of structural relatives of known …	Animals!*Antimalarials!Drug Resistance!Drug Therapy\, Combination!Humans!Malaria\, Falciparum/*drug therapy!Plasmodium falciparum/*drug effects!Selection (Genetics)!	scholar	2006	Current Molecular Medicine	6		247
16518466	Mutually exclusive expression of virulence genes by malaria parasites is regulated independently of antigen production.	http://pathogens.plosjournals.org/perlserv/%3Frequest%3Dget-document%26doi%3D10.1371/journal.ppat.0020022	The primary virulence determinant of Plasmodium falciparum malaria parasite-infected cells is a family of heterogeneous surface receptors collectively referred to as PfEMP1. These proteins are encoded by a large\, polymorphic gene family called var. The family contains approximately 60 individual genes\, which are subject to strict\, mutually exclusive expression\, with the single expressed var g…		scholar
16520384	A Maurer's cleft-associated protein is essential for expression of the major malaria virulence antigen on the surface of infected red blood cells.	http://www.jcb.org/cgi/content/abstract/172/6/899	The high mortality of Plasmodium falciparum malaria is the result of a parasite ligand\, PfEMP1 (P. falciparum) erythrocyte membrane protein 1)\, on the surface of infected red blood cells (IRBCs)\, which adheres to the vascular endothelium and causes the sequestration of IRBCs in the microvasculature. PfEMP1 transport to the IRBC surface involves Maurer's clefts\, which are parasite-derived memb…	Animals!Antigens\, Surface/*metabolism!Carrier Proteins/*genetics!Cell Adhesion/genetics!Down-Regulation/genetics!Erythrocyte Membrane/genetics/metabolism/ultrastructure!Erythrocytes/metabolism/*parasitology/ultrastructure!Exocytosis/genetics!Gene Expression Regulation/physiology!Humans!Membrane Proteins/*genetics!Microscopy\, Electron\, Scanning!Microscopy\, Electron\, Transmission!Organelles/*m…	scholar	2006	The Journal of Cell Biology	172	6	899
16520460	Computational modeling of the Plasmodium falciparum interactome reveals protein function on a genome-wide scale.	http://intl.genome.org/cgi/content/abstract/16/4/542	Many thousands of proteins encoded by the genome of Plasmodium falciparum\, the causal organism of the deadliest form of human malaria\, are of unknown function. It is of utmost importance that these proteins be characterized if we are to develop combative strategies against malaria based on the biology of the parasite. In an attempt to infer protein function on a genome-wide scale\, we computati…	Animals!Comparative Study!Gene Expression Regulation/*genetics!Genes\, Protozoan/*genetics!*Models\, Genetic!Plasmodium falciparum/*genetics/metabolism!Protozoan Proteins/biosynthesis/*genetics!Research Support\, N.I.H.\, Extramural!Species Specificity!	scholar	2006	Genome Research	16	4	542
16535862	Chemosensitizers in drug transport mechanisms involved in protozoan resistance.	http://www.ingentaconnect.com/content/ben/cdtid/2005/00000005/00000004/art00003	The emergence and spread of antiparasitic drug resistance pose a severe and increasing public health threat. Failures in prophylaxis or those in treatment with quinolines\, hydroxynaphtoquinones\, sesquiterpenic lactones\, antifolate drugs\, arsenic and antimony containing drugs sulfamides induce reemergence of parasitic-related morbidity and mortality. Resistance is often associated with alterat…	ATP-Binding Cassette Transporters/*antagonists &amp;!Animals!Antidepressive Agents\, Tricyclic/pharmacology!Antiprotozoal Agents/*pharmacology!Calcium Channel Blockers/*pharmacology!Drug Resistance\, Multiple/*drug effects/genetics!Histamine H1 Antagonists/pharmacology!Humans!Leishmania/*drug effects/genetics/metabolism!Membrane Proteins/genetics/metabolism!Multidrug Resistance-Associated Protein…	scholar	2005	Current Drug Targets--Infectious Disorders	5		411
16569231	Lack of association between putative transporter gene polymorphisms in Plasmodium falciparum and chloroquine resistance in imported malaria isolates from Africa.	http://www.malariajournal.com/content/5/1/24	BACKGROUND: Plasmodium falciparum drug resistance represents a major health problem in malaria endemic countries. The mechanisms of resistance are not fully elucidated. Recently\, an association between putative transporter gene polymorphisms and in vitro response to chloroquine (CQ) and quinine has been reported in culture-adapted\, cloned isolates from various geographical origins. However\, th…		scirus	2006	Malaria Journal	5	1	24
16629662	Regulation of protein phosphatase type 1 and cell cycle progression by PfLRR1\, a novel leucine-rich repeat protein of the human malaria parasite Plasmodium falciparum.	http://www.blackwell-synergy.com/doi/abs/10.1111/j.1365-2958.2006.05119.x	The protein called 'suppressor of the dis2 mutant (sds22+)' is an essential regulator of cell division in fission and budding yeasts\, where its deletion causes mitotic arrest. Its role in cell cycle control appears to be mediated through the activation of protein phosphatase type 1 (PP1) in Schizosaccharomyces pombe. We have identified the Plasmodium falciparum Sds22 orthologue\, which we design…		scholar		Regulation
16682767	Structure of ribose 5-phosphate isomerase from Plasmodium falciparum.	http://dx.doi.org/doi:10.1107/S1744309106010876	The structure of ribose 5-phosphate isomerase from Plasmodium falciparum\, PFE0730c\, has been determined by molecular replacement at 2.09 angstroms resolution. The enzyme\, which catalyzes the isomerization reaction that interconverts ribose 5-phosphate and ribulose 5-phosphate\, is a member of the pentose phosphate pathway. The P. falciparum enzyme belongs to the ribose 5-phosphate isomerase A …	Aldose-Ketose Isomerases/*chemistry!Amino Acid Sequence!Animals!Crystallization!Crystallography\, X-Ray!Dimerization!Molecular Sequence Data!Plasmodium falciparum/*enzymology!Research Support\, N.I.H.\, Extramural!Research Support\, U.S. Gov't\, Non-P.H.S.!Sequence Alignment!	scirus	2006	Acta Crystallographica Section F: Structural Biology and Crystallization Communications	.	.	.
3875598	Retinal vasculitis associated with HLA DR4. Brief definitive report.	http://www.jem.org/cgi/content/abstract/202/2/225	Inflammation of retinal blood vessels may be associated with a variety of systemic immune diseases. Despite the fact that a number of immunological abnormalities have been reported in patients with retinal vasculitis (RV)\, previous studies have failed to demonstrate an immunogenetic predisposition to this disease. HLA A\, B\, and DR locus typing of 25 patients (14 females) with well-characterize…	Adolescent!Adult!Female!HLA Antigens/analysis!HLA-DR4 Antigen!Histocompatibility Antigens Class II/*analysis!Humans!Male!Middle Aged!Retinal Diseases/*immunology!Retinal Vessels!Vasculitis/*immunology!	scholar	2005	Journal of Experimental Medicine	202		194
12787350	Ten families of variant genes encoded in subtelomeric regions of multiple chromosomes of Plasmodium chabaudi\, a malaria species that undergoes antigenic variation in the laboratory mouse.	http://www.blackwell-synergy.com/links/doi/10.1046/j.1365-2958.2003.03491.x	The chromosome ends of human malaria parasites harbour many genes encoding proteins that are exported to the surface of infected red cells\, often being involved in host-parasite interactions and immune evasion. Unlike other murine malaria parasites Plasmodium chabaudi undergoes antigenic variation during passage in the laboratory mouse and hence is a model suitable for investigation of switching…	Animals!Animals\, Laboratory!*Antigenic Variation!Chromosomes/*genetics!Chromosomes\, Artificial\, Yeast!Cloning\, Molecular!Electrophoresis\, Gel\, Pulsed-Field!Gene Library!*Genes\, Protozoan!Mice!Molecular Sequence Data!Multigene Family!Plasmodium chabaudi/*genetics!Protozoan Proteins/*genetics!Sequence Analysis\, DNA!Telomere/*genetics!*Variation (Genetics)!	scholar	2003	Molecular Microbiology	48		1209
12904565	Nitrogen fixation genetics and regulation in a Pseudomonas stutzeri strain associated with rice.	http://mic.sgmjournals.org/cgi/content/abstract/149/8/2251	The Pseudomonas stutzeri strain A1501 (formerly known as Alcaligenes faecalis) fixes nitrogen under microaerobic conditions in the free-living state and colonizes rice endophytically. The authors characterized a region in strain A1501\, corresponding to most of the nif genes and the rnf genes\, involved in electron transport to nitrogenase in Rhodobacter capsulatus. The region contained three gro…	Ammonia/pharmacology!Base Sequence!Chromosome Mapping!DNA\, Bacterial/genetics!Gene Deletion!Gene Expression Regulation\, Bacterial!Genes\, Bacterial!Molecular Sequence Data!Nitrogen Fixation/*genetics!Oryza sativa/microbiology!Oxygen/pharmacology!Plasmids/genetics!Pseudomonas/drug effects/*genetics/*metabolism!Research Support\, Non-U.S. Gov't!	scholar	2003
14729684	The NifL-NifA System: a multidomain transcriptional regulatory complex that integrates environmental signals.	http://jb.asm.org/cgi/reprint/186/3/601		Adenosine Diphosphate/metabolism!Adenosine Triphosphate/metabolism!Bacterial Proteins/chemistry/*physiology!Binding Sites!Nitrogen/metabolism!Oxidation-Reduction!Research Support\, Non-U.S. Gov't!Signal Transduction!Transcription Factors/chemistry/*physiology!Transcription\, Genetic!	scholar	2004
14977966	Novel antigen identification method for discovery of protective malaria antigens by rapid testing of DNA vaccines encoding exons from the parasite genome.	http://iai.asm.org/cgi/content/abstract/72/3/1594	We describe a novel approach for identifying target antigens for preerythrocytic malaria vaccines. Our strategy is to rapidly test hundreds of DNA vaccines encoding exons from the Plasmodium yoelii yoelii genomic sequence. In this antigen identification method\, we measure reduction in parasite burden in the liver after sporozoite challenge in mice. Orthologs of protective P. y. yoelii genes can …	Animals!Antibodies\, Protozoan/blood!Antigens\, Protozoan/*genetics!Base Sequence!Biolistics!Cloning\, Molecular!DNA Primers!DNA\, Protozoan/genetics!Exons!Female!Fluorescent Antibody Technique\, Indirect!Genome\, Protozoan!Humans!Injections\, Intramuscular!Liver/parasitology!Malaria/immunology/parasitology/prevention &amp; control!Malaria Vaccines/administration &amp; dosage/*genetics/pharmacolo…	scholar	2004	Infection and Immunity	72		1594
15465047	Conservation and developmental control of alternative splicing in maebl among malaria parasites.	http://www.nd.edu/~biology/documents/SinghetallJMB2004.pdf	Genes of malaria parasites and other unicellular organisms have larger exons with fewer and smaller introns than metaozoans. Such differences in gene structure are perceived to extend to simpler mechanisms for transcriptional control and mRNA processing. Instead\, we discovered a surprisingly complex level of post-transcriptional mRNA processing in analysis of maebl transcripts in several Plasmod…	*Alternative Splicing!Amino Acid Sequence!Animals!Base Sequence!Codon!Exons!Gene Expression Regulation\, Developmental!Humans!Molecular Sequence Data!Open Reading Frames!Plasmodium falciparum/*genetics/metabolism!Plasmodium vivax/*genetics/metabolism!Plasmodium yoelii/*genetics/metabolism!Protein Isoforms/genetics/metabolism!Protozoan Proteins/*genetics/*metabolism!RNA Processing\, Post-Transcrip…	scholar	2004	Journal of molecular biology	343		589
15609238	Identification of the Plasmodium vivax mdr-like gene (pvmdr1) and analysis of single-nucleotide polymorphisms among isolates from different areas of endemicity.	http://www.journals.uchicago.edu/cgi-bin/resolve%3Fid%3Ddoi:10.1086/426830	Because of the lack of methods for continuous in vitro culture of Plasmodium vivax\, little is known about drug-resistance mechanisms in this malaria-causing parasite. Therefore\, identification of all the genes potentially involved in drug resistance and of molecular markers related to drug resistance would provide a framework for studying the incidence and spread of drug-resistant P. vivax stra…	Amino Acid Sequence!Animals!Drug Resistance/genetics!Endemic Diseases!Humans!Molecular Sequence Data!P-Glycoprotein/*genetics!Plasmodium vivax/*genetics!*Polymorphism\, Single Nucleotide!Research Support\, Non-U.S. Gov't!	scholar	2005	The Journal of Infectious Diseases	191		272
16027235	A malarial cysteine protease is necessary for Plasmodium sporozoite egress from oocysts.	http://www.jem.org/cgi/content/abstract/202/2/225	The Plasmodium life cycle is a sequence of alternating invasive and replicative stages within the vertebrate and invertebrate hosts. How malarial parasites exit their host cells after completion of reproduction remains largely unsolved. Inhibitor studies indicated a role of Plasmodium cysteine proteases in merozoite release from host erythrocytes. To validate a vital function of malarial cysteine…	Animals!Animals\, Genetically Modified!Anopheles/parasitology!Cysteine Endopeptidases/genetics/*metabolism!Oocysts/genetics/*physiology!Plasmodium berghei/genetics/*physiology!Protozoan Proteins/genetics/*metabolism!Research Support\, Non-U.S. Gov't!Sporozoites/genetics/*physiology!	scholar	2005
16091034	pfmdr1 mutations contribute to quinine resistance and enhance mefloquine and artemisinin sensitivity in Plasmodium falciparum.	http://www.blackwell-synergy.com/doi/abs/10.1111/j.1365-2958.2005.04729.x	The emergence and spread of multidrug resistant Plasmodium falciparum has severely limited the therapeutic options for the treatment of malaria. With ever-increasing failure rates associated with chloroquine or sulphadoxine-pyrimethamine treatment\, attention has turned to the few alternatives\, which include quinine and mefloquine. Here\, we have investigated the role of pfmdr1 3' coding region …	ATP-Binding Cassette Transporters/*genetics!Alleles!Animals!Antimalarials/*pharmacology!Artemisinins/*pharmacology!Asparagine/genetics!Aspartic Acid/genetics!Drug Resistance/genetics!Mefloquine/*pharmacology!Phenanthrenes/pharmacology!Plasmodium falciparum/*drug effects/genetics/physiology!Point Mutation!Protozoan Proteins/*genetics!Quinine/*pharmacology!Research Support\, Non-U.S. Gov't!Sesquite…	scholar	2005	Mol Microbiol	57		913
16238615	Host immunity modulates transcriptional changes in a multigene family (yir) of rodent malaria.	http://www.blackwell-synergy.com/doi/abs/10.1111/j.1365-2958.2005.04840.x	Variant antigens\, encoded by multigene families\, and expressed at the surface of erythrocytes infected with the human malaria parasite Plasmodium falciparum and the simian parasite Plasmodium knowlesi\, are important in evasion of host immunity. The vir multigene family\, encoding a very large number of variant antigens\, has been identified in the human parasite Plasmodium vivax and homologues…	Animals!*Antigenic Variation!Antigens\, Protozoan/classification/genetics/*immunology!Disease Models\, Animal!Erythrocytes/cytology/metabolism/microbiology!Female!*Gene Expression Regulation!Host-Parasite Relations!Humans!Immune System/*physiology!Malaria/*immunology/microbiology!Male!Mice!Mice\, Inbred BALB C!Multigene Family!Phylogeny!*Plasmodium/genetics/immunology!Polymorphism\, Restriction F…	scholar	2005	MOLECULAR MICROBIOLOGY	58		636
16254962	Molecular characterization and genetic variation of the VP7 gene of human rotaviruses isolated in Paraguay.	http://doi.wiley.com/10.1002/jmv.20495	Rotavirus is the main cause of acute diarrhea in infants and young children worldwide. In Paraguay\, acute diarrhea ranks fourth among the causes of mortality in children under 4 years of age. Rotavirus was detected in 93 out of 410 patients admitted to three main hospitals in Asuncion\, Paraguay from August 1998 to August 2000. Samples from 64 patients were analyzed by RT-PCR for G and P typing.…	Antigens\, Viral/chemistry/*genetics!Capsid Proteins/chemistry/*genetics!Child\, Preschool!Diarrhea/*virology!Feces/virology!Humans!Infant!Paraguay!Phylogeny!Rotavirus/classification/*genetics/isolation &amp; purification!Rotavirus Infections/*virology!Sequence Analysis\, RNA!*Variation (Genetics)!	scholar	2005	JOURNAL OF MEDICAL VIROLOGY	77		579
16702411	Very little intron loss/gain in Plasmodium: intron loss/gain mutation rates and intron number.	http://intl.genome.org/cgi/content/abstract/16/6/750	We compared intron positions in conserved regions of 3479 orthologous gene pairs from Plasmodium falciparum and Plasmodium yoelii\, which likely diverged &gt;or=100 million years ago (Mya). Only 27 out of 2212 positions were specific to one of the two species. Intron presence in related species shows that at least 19 and possibly 26 of the changes are due to intron loss\, depending on phylogeny. …	Alternative Splicing/genetics!Amino Acid Sequence!Animals!Comparative Study!DNA Transposable Elements!Databases\, Genetic!Evolution\, Molecular!Expressed Sequence Tags!Genes\, Protozoan!Introns/*genetics!Membrane Proteins/genetics!Molecular Sequence Data!*Mutation!Plasmodium falciparum/*genetics!Plasmodium yoelii/*genetics!Research Support\, Non-U.S. Gov't!	scholar	2006	Genome Research	16		750
15110461	Neutral lipid synthesis and storage in the intraerythrocytic stages of Plasmodium falciparum.	http://www.sciencedirect.com/science?_ob=GatewayURL&_origin=ScienceSearch&_method=citationSearch&_piikey=S0166685104000520&_version=1&_returnURL=&md5=36ed30b0d9d33bcc8455935b7652db56	In eukaryotic cells the neutral lipids\, steryl esters and triacylglycerol\, are synthesized by membrane-bound O-acyltransferases and stored in cytosolic lipid bodies. We show here that the intraerythrocytic stages of Plasmodium falciparum produce triacylglycerol using oleate and diacylglycerol as substrates. Parasite membrane preparations reveal a synthesis rate of 4.5 +/- 0.8 pmol x min(-1)mg(-…	ABO Blood-Group System!Acyltransferases/blood/chemistry/genetics!Amino Acid Sequence!Animals!CHO Cells!Cricetinae!Diacylglycerol O-Acyltransferase!Erythrocyte Membrane/enzymology/parasitology!Erythrocytes/*parasitology!Humans!Kinetics!*Lipid Metabolism!Lipids/biosynthesis!Membrane Lipids/metabolism!Microscopy\, Fluorescence!Molecular Sequence Data!Plasmodium falciparum/*growth &amp; development/p…	scirus	2004	Molecular and Biochemical Parasitology	135		197
15876462	Transcriptional analysis of in vivo Plasmodium yoelii liver stage gene expression.	http://www.sciencedirect.com/science?_ob=GatewayURL&_origin=ScienceSearch&_method=citationSearch&_piikey=S0166685105001180&_version=1&_returnURL=&md5=f9dbc56101854f4d064ccbce28373f0f	The transcriptional repertoire of the in vivo liver stage of Plasmodium has remained largely unidentified and seemingly not amenable to traditional molecular analysis because of the small number of parasites and large number of uninfected hepatocytes. We have overcome this obstruction by utilizing laser capture microdissection to provide a high quality source of parasite mRNA for the construction…	Animals!Expressed Sequence Tags!*Gene Expression Regulation\, Developmental!Gene Library!Hepatocytes/parasitology!Liver/cytology/*parasitology!Malaria/*parasitology!Mice!Mice\, Inbred BALB C!Plasmodium yoelii/genetics/*growth &amp; development/metabolism!Protozoan Proteins/genetics/*metabolism!Research Support\, N.I.H.\, Extramural!Research Support\, U.S. Gov't\, Non-P.H.S.!Research Support\, U.S…	scirus	2005	Molecular & Biochemical Parasitology	142		177
16233524	Mutational analysis and localization of the inositol transporters of Saccharomyces cerevisiae.	http://www.sciencedirect.com/science?_ob=GatewayURL&_origin=ScienceSearch&_method=citationSearch&_piikey=S1389172303801962&_version=1&_returnURL=&md5=8be9853c6acfbb3380f5cc2a33fbbc72	Saccharomyces cerevisiae possesses two inositol transport proteins\, Itr1p and Itr2p\, encoded by the ITR1 and ITR2 genes\, respectively. Itr1p and Itr2p are high and low affinity transporters\, respectively. Eight out of nine cysteine residues in Itr1p\, which are common in two transporters\, were converted to serine residues by site directed mutagenesis. All mutant genes suppressed the growth d…		scirus	2003	Journal of Bioscience and Bioengineering	96		291
16516987	A member of the py235 gene family of Plasmodium yoelii encodes an erythrocyte binding protein recognised by a protective monoclonal antibody.	http://www.sciencedirect.com/science?_ob=GatewayURL&_origin=ScienceSearch&_method=citationSearch&_piikey=S0166685106000442&_version=1&_returnURL=&md5=5be62224b8592a39a0bd1d9ce7793db3		Amino Acid Sequence!Animals!Antibodies\, Monoclonal/immunology/*metabolism!Antibodies\, Protozoan/immunology/metabolism!Antigens\, Protozoan/chemistry/genetics/*metabolism!Erythrocytes/*parasitology!Molecular Sequence Data!Peptide Mapping!Plasmodium yoelii/genetics/growth &amp; development/metabolism/*pathogenicity!Protozoan Proteins/chemistry/genetics/*metabolism!Receptors\, Cell Surface/chemist…	scirus	2006	Molecular & Biochemical Parasitology	147		140
16051144	Structural basis for the EBA-175 erythrocyte invasion pathway of the malaria parasite Plasmodium falciparum.		Erythrocyte binding antigen 175 (EBA-175) is a P. falciparum protein that binds the major glycoprotein found on human erythrocytes\, glycophorin A\, during invasion. Here we present the crystal structure of the erythrocyte binding domain of EBA-175\, RII\, which has been established as a vaccine candidate. Binding sites for the heavily sialylated receptor glycophorin A are proposed based on a com…	Plasmodium falciparum\,Erythrocytes\,Rosette Formation\,Dimerization\,Amino Acid Sequence\,Humans\,Crystallography\, X-Ray\,Cercopithecus aethiops\,Glycophorin\,Polysaccharides\,COS Cells\,Antigens\, Protozoan\,Molecular Sequence Data\,Protein Structure\, Tertiary\,Binding Sites\,Animals\,Protozoan Proteins\,Erythrocyte Membrane\,Models\, Molecular	NCBI	2005	Cell	122	2	183-93
8921836	A MAP kinase homologue from the human malaria parasite\, Plasmodium falciparum.		Pfmap-1\, a gene encoding a novel protein kinase\, has been identified in the human malaria parasite Plasmodium falciparum\, using the polymerase chain reaction with degenerate oligodeoxyribonucleotides designed to hybridise to conserved regions of cdc2-related kinases. Computer comparison with other protein kinases strongly suggests that the protein encoded by this gene is closely related to mit…	Plasmodium falciparum\,Amino Acid Sequence\,Humans\,DNA\, Protozoan\,Chromosome Mapping\,Molecular Sequence Data\,DNA\, Complementary\,Sequence Homology\, Amino Acid\,Ca(2+)-Calmodulin Dependent Protein Kinase\,Base Sequence\,Animals\,Protozoan Proteins	NCBI	1996	Gene	177	2007-01-02	2007-01-06
11886633	A large gene family for putative variant antigens shared by human and rodent malaria parasites.	http://www.pubmedcentral.nih.gov/articlerender.fcgi?tool=pmcentrez&artid=1690903	A major mechanism whereby malaria parasites evade the host immune response to give chronic infections in patients' blood for months\, or even years\, is antigenic variation. In order to generate variant antigens\, parasites require large multigene families. Although several gene families involved in these phenomena have been identified in the human malaria Plasmodium falciparum\, to date no varia…	Rodentia\,Amino Acid Sequence\,Humans\,Genes\, Protozoan\,Malaria\,Sequence Alignment\,Variation (Genetics)\,Conserved Sequence\,Rodent Diseases\,Antigens\, Protozoan\,Molecular Sequence Data\,Gene Expression Regulation\, Developmental\,Exons\,Phylogeny\,Multigene Family\,Animals\,Plasmodium	NCBI	2002	Proceedings. Biological sciences / The Royal Society	269	1489	431-6
12668669	Multiple splice variants encode a novel adenylyl cyclase of possible plastid origin expressed in the sexual stage of the malaria parasite Plasmodium falciparum.		We report the characterization of an unusual adenylyl cyclase gene from Plasmodium falciparum\, here designated PfACalpha. The level of mRNA expression is maximum during development of gametocytes (the sexual blood stage of the parasite life cycle). The gene is highly interrupted by 22 introns\, and reverse transcriptase-PCR analysis revealed that there are multiple mRNA splice variants. One intr…	Plasmodium falciparum\,Oocytes\,Catalytic Domain\,Amino Acid Sequence\,Reverse Transcriptase Polymerase Chain Reaction\,Time Factors\,Alternative Splicing\,Blotting\, Western\,Xenopus\,Cyanobacteria\,Cloning\, Molecular\,Mutation\,Dictyostelium\,Molecular Sequence Data\,Codon\, Initiator\,Plastids\,Introns\,Cyclic AMP\,Exons\,Xenopus laevis\,DNA\,Phylogeny\,Sequence Homology\, Amino Acid\,Dose-Re…	NCBI	2003	The Journal of biological chemistry	278	24	22014-22
15701514	Crystal structure of a novel Plasmodium falciparum 1-Cys peroxiredoxin.		Plasmodium falciparum\, the causative agent of malaria\, is sensitive to oxidative stress and therefore the family of antioxidant enzymes\, peroxiredoxins (Prxs) represent a target for antimalarial drug design. We present here the 1.8 A resolution crystal structure of P.falciparum antioxidant protein\, PfAOP\, a Prx that in terms of sequence groups with mammalian PrxV. The structure is compared t…	Plasmodium falciparum\,Dimerization\,Amino Acid Sequence\,Crystallography\, X-Ray\,Sequence Alignment\,Solvents\,Protein Structure\, Quaternary\,Molecular Sequence Data\,Structural Homology\, Protein\,Water\,Peroxidases\,Binding Sites\,Animals\,Models\, Molecular	NCBI	2005	Journal of molecular biology	346	4	1021-34
10480731	The cytoadherence linked asexual gene family of Plasmodium falciparum: are there roles other than cytoadherence?		The binding of erythrocytes infected with Plasmodium falciparum to the endothelium lining the small blood vessels of the brain and other organs can mediate severe pathology. A region at the right end of chromosome 9 has been implicated in the binding of parasitised erythrocytes to the endothelial receptor CD36. A gene expressed in asexual erythrocytic stage parasites has been identified in this r…	Plasmodium falciparum\,Erythrocytes\,Humans\,Genes\, Protozoan\,Cell Adhesion\,Malaria\, Falciparum\,Molecular Sequence Data\,Antigens\, CD36\,Multigene Family\,Animals\,Protozoan Proteins	NCBI	1999	International journal for parasitology	29	6	939-44
16631964	VAR2CSA is the principal ligand for chondroitin sulfate A in two allogeneic isolates of Plasmodium falciparum.		Malaria during pregnancy causes serious disease that is associated with sequestration in the placenta of Plasmodium falciparum infected erythrocytes that adhere to several host receptors\, including chondroitin sulfate A (CSA). The principal CSA binding ligand associated with placental sequestration is the P. falciparum erythrocyte membrane protein 1 (PfEMP1)\, encoded by the var2csa gene. We dis…	Plasmodium falciparum\,Erythrocytes\,Humans\,Pregnancy\,Cell Adhesion\,Female\,Malaria\, Falciparum\,Chondroitin Sulfates\,Male\,Antigens\, Protozoan\,Ligands\,Cattle\,Pregnancy Complications\, Parasitic\,Placenta\,Malaria Vaccines\,Transfection\,Animals	NCBI	2006	Molecular and biochemical parasitology	148	2	117-24
3076579	Development of a DNA diagnostic probe for the detection of the human malarial parasite Plasmodium falciparum.			Plasmodium falciparum\,Humans\,Malaria\,Plasmids\,Cloning\, Molecular\,Escherichia coli\,DNA Probes\,Animals	NCBI	1988	Indian journal of biochemistry & biophysics	25	6	537-41
2682528	Nucleotide sequence of cDNA clone for hypoxanthine-guanine phosphoribosyltransferase from Plasmodium falciparum.	http://www.pubmedcentral.nih.gov/articlerender.fcgi?tool=pmcentrez&artid=334988		Plasmodium falciparum\,Genes\,Cloning\, Molecular\,Hypoxanthine Phosphoribosyltransferase\,Molecular Sequence Data\,DNA\,Base Sequence\,Animals	NCBI	1989	Nucleic acids research	17	20	8382
12972411	Native and inhibited structure of a Mu class-related glutathione S-transferase from Plasmodium falciparum.		The parasite Plasmodium falciparum causes malaria tropica\, the most prevailing parasitic disease worldwide\, with 300-500 million infections and 1.5-2.7 million deaths/year. The emergence of strains resistant to drugs used for prophylaxis and treatment and no vaccine available makes the structural analysis of potential drug targets essential. For that reason\, we analyzed the three-dimensional s…	Plasmodium falciparum\,Glutathione Transferase\,Dimerization\,Antimalarials\,Amino Acid Sequence\,Humans\,Kinetics\,Crystallography\, X-Ray\,Protein Conformation\,Enzyme Inhibitors\,Molecular Sequence Data\,Protein Binding\,Stereoisomerism\,Sequence Homology\, Amino Acid\,Protein Isoforms\,Glutathione\,Protein Structure\, Tertiary\,Binding Sites\,Animals\,Models\, Molecular	NCBI	2004	The Journal of biological chemistry	279	2	1336-42
6204383	Structure of the gene encoding the immunodominant surface antigen on the sporozoite of the human malaria parasite Plasmodium falciparum.		The gene for the circumsporozoite (CS) protein of Plasmodium falciparum has been cloned and its nucleotide sequence determined. The gene encodes a protein of 412 amino acids as deduced from the nucleotide sequence. The protein contains 41 tandem repeats of a tetrapeptide\, 37 of which are Asn-Ala-Asn-Pro and four of which are Asn-Val-Asp-Pro. Monoclonal antibodies against the CS protein of Plasmo…	Plasmodium falciparum\,Genes\,Amino Acid Sequence\,Humans\,Malaria\,Liver\,Epitopes\,Antibodies\, Monoclonal\,Antigens\, Surface\,Base Sequence\,Protozoan Proteins\,Plasmodium	NCBI	1984	Science	225	4662	593-9
8142371	Calcium-binding properties of a calcium-dependent protein kinase from Plasmodium falciparum and the significance of individual calcium-binding sites for kinase activation.		Calcium-dependent protein kinase from Plasmodium falciparum (PfCPK) is a multidomain protein composed of an N-terminal kinase domain connected via a linker region to a C-terminal CaM-like calcium-binding domain. The kinase can be activated by Ca2+ alone and associates with 45Ca2+. Here we describe the calcium-binding properties of the kinase and the significance of the individual calcium-binding …	Plasmodium falciparum\,Calcium\,Amino Acid Sequence\,Protein Kinases\,Protein Conformation\,Circular Dichroism\,Enzyme Activation\,Molecular Sequence Data\,DNA\, Complementary\,Base Sequence\,Electrophoresis\, Polyacrylamide Gel\,Mutagenesis\, Site-Directed\,Binding Sites\,Animals	NCBI	1994	Biochemistry	33	12	3714-21
9010846	Identification and localization of rab6\, separation of rab6 from ERD2 and implications for an 'unstacked' Golgi\, in Plasmodium falciparum.		The rab6 gene product in mammalian cells and yeast is localized to and regulates protein transport in the medial and trans Golgi cisternae\, as well as the trans Golgi network. We have identified a homologue in the malaria parasite Plasmodium falciparum which displays a rab-like sequence that is 62.4% identical to mammalian rab6. In addition the parasite gene (Pfrab6 gene) contains an N-terminal …	rab GTP-Binding Proteins\,Plasmodium falciparum\,Amino Acid Sequence\,Genes\, Protozoan\,Saccharomyces cerevisiae Proteins\,Biological Markers\,Microscopy\, Immunoelectron\,Cloning\, Molecular\,Receptors\, Peptide\,Molecular Sequence Data\,ras Proteins\,Fluorescent Antibody Technique\, Indirect\,Sequence Homology\, Amino Acid\,Membrane Proteins\,Models\, Structural\,Carrier Proteins\,Polymerase C…	NCBI	1996	Molecular and biochemical parasitology	83	1	107-20
7851389	Molecular cloning and sequence of two novel P-type adenosinetriphosphatases from Plasmodium falciparum.		We have identified two novel P-type ATPase genes from Plasmodium falciparum and report the full-length nucleotide and derived amino acid sequence of the ATPase2 gene from P. falciparum (PfATPase2). PfATPase2 is phylogenetically remote from the different members of prokaryotic and mammalian P-type ATPases but shares features with a putative membrane-spanning Ca2+ ATPase involved in ribosome functi…	Plasmodium falciparum\,Saccharomyces cerevisiae\,Erythrocytes\,Gene Amplification\,Amino Acid Sequence\,Humans\,DNA\, Recombinant\,Cloning\, Molecular\,Chromosome Mapping\,Molecular Sequence Data\,Adenosine Triphosphatases\,Ion Transport\,Sequence Homology\, Amino Acid\,Base Sequence\,Drug Resistance\,Animals	NCBI	1995	European journal of biochemistry / FEBS	227	2007-01-02	214-25
11491287	Binding site differences revealed by crystal structures of Plasmodium falciparum and bovine acyl-CoA binding protein.		Acyl-CoA binding protein (ACBP) maintains a pool of fatty acyl-CoA molecules in the cell and plays a role in fatty acid metabolism. The biochemical properties of Plasmodium falciparum ACBP are described together with the 2.0 A resolution crystal structures of a P. falciparum ACBP-acyl-CoA complex and of bovine ACBP in two crystal forms. Overall\, the bovine ACBP crystal structures are similar to …	Plasmodium falciparum\,Amino Acid Sequence\,Chromatography\, High Pressure Liquid\,Crystallography\, X-Ray\,Sequence Alignment\,Protein Conformation\,Cloning\, Molecular\,Apoproteins\,Substrate Specificity\,Molecular Sequence Data\,Ligands\,Drug Design\,Diazepam Binding Inhibitor\,Cattle\,Nuclear Magnetic Resonance\, Biomolecular\,Carrier Proteins\,Hydrogen Bonding\,Binding Sites\,Animals\,Models…	NCBI	2001	Journal of molecular biology	309	1	181-92
11897131	Identification and biochemical characterisation of a protein phosphatase 5 homologue from Plasmodium falciparum.		We report the identification of a new serine/threonine phosphatase from Plasmodium falciparum at the DNA and protein levels. A 1.8 kb cDNA fragment encoding the protein phosphatase was identified via PCR amplification. The sequence has a coding capacity of 594 amino acids. Immunoblot analysis of P. falciparum extracts showed that antibodies generated against the His(6)-fusion protein recognise a …	Plasmodium falciparum\,Amino Acid Sequence\,Reverse Transcriptase Polymerase Chain Reaction\,Humans\,Recombinant Proteins\,Blotting\, Western\,Arachidonic Acid\,Cloning\, Molecular\,Enzyme Activation\,Molecular Sequence Data\,Gene Expression Regulation\, Developmental\,Mice\,Nuclear Proteins\,Sequence Homology\, Amino Acid\,Dose-Response Relationship\, Drug\,RNA\, Messenger\,Animals\,Phosphoprote…	NCBI	2002	Molecular and biochemical parasitology	120	2	257-68
12880589	Plasmodium falciparum: limited genetic diversity of MSP-2 in isolates circulating in Brazilian endemic areas.		The genetic polymorphism of the surface merozoite protein 2 (MSP-2) was evaluated in Plasmodium falciparum isolates from individuals with uncomplicated malaria living in a Brazilian endemic area of Peixoto de Azevedo. The frequency of MSP-2 alleles and the survival of genetically different populations clones in 104 isolates were verified by Southern blot and SSCP-PCR. Single and mixed infections …	Polymorphism\, Genetic\,Plasmodium falciparum\,Polymorphism\, Single-Stranded Conformational\,Amino Acid Sequence\,Humans\,Genes\, Protozoan\,Sequence Alignment\,Malaria\, Falciparum\,Variation (Genetics)\,Brazil\,Antigens\, Protozoan\,Alleles\,Sequence Analysis\, DNA\,Molecular Sequence Data\,Endemic Diseases\,Gene Frequency\,Blotting\, Southern\,Polymerase Chain Reaction\,Animals\,Protozoan Pro…	NCBI		Experimental parasitology	103	2007-03-04	127-35
8198605	Cloning and expression of a cDNA encoding the homologue of Ran/TC4 GTP-binding protein from Plasmodium falciparum.		In our effort to identify and study proteins that are important for the progression of the malaria parasite\, Plasmodium falciparum\, through the cell cycle\, we have cloned and sequenced the homologue of Ras-related nuclear protein Ran/TC4 (PfRan). The predicted peptide sequence of PfRan is 214 amino acids long and contains consensus motifs of the Ras superfamily. The expression of a 1.7 kb PfRa…	Plasmodium falciparum\,Amino Acid Sequence\,Humans\,Genes\, Protozoan\,GTP-Binding Proteins\,ran GTP-Binding Protein\,Sequence Alignment\,Cloning\, Molecular\,Cell Cycle\,Molecular Sequence Data\,DNA\, Complementary\,Nuclear Proteins\,Sequence Homology\, Amino Acid\,Animals	NCBI	1994	Biochemical and biophysical research communications	201	1	423-9
9274871	Molecular characterization and ultrastructural localization of Plasmodium falciparum Hsp 60.		Heat shock proteins (Hsp) are a group of highly conserved proteins which are widely represented phylogenetically. Genes for members of the Hsp 70\, 90 and 60 families have been cloned from the human malaria parasite Plasmodium falciparum. In this study\, we have cloned and expressed the P. falciparum Hsp 60 (PfHsp60) in E. coli. The sequence analysis identified a previously unknown intron of 257 …	Plasmodium falciparum\,Humans\,Genes\, Protozoan\,Microscopy\, Immunoelectron\,DNA Primers\,Cloning\, Molecular\,DNA\, Protozoan\,Molecular Sequence Data\,Introns\,Base Sequence\,Heat\,Polymerase Chain Reaction\,Animals\,Protozoan Proteins\,Chaperonin 60	NCBI	1997	Molecular and biochemical parasitology	88	2007-01-02	95-104
2797063	Cloning and analysis of the gene encoding the 230-kilodalton merozoite surface antigen of Plasmodium yoelii.		The complete nucleotide sequence of the gene for the 230-kDa precursor to the major merozoite surface antigens (PMMSA) of Plasmodium yoelii YM has been determined. A single open reading frame of 5316 bp encodes a protein of calculated molecular mass 197\,000. The deduced amino acid sequence contains potential signal peptide and membrane anchor sequences of 19 and 18 residues\, respectively\, and …	Amino Acid Sequence\,Restriction Mapping\,Cloning\, Molecular\,Sequence Homology\, Nucleic Acid\,Molecular Weight\,Antigens\, Protozoan\,Molecular Sequence Data\,Mice\,Plasmodium yoelii\,Antigens\, Surface\,Base Sequence\,Animals	NCBI	1989	Molecular and biochemical parasitology	36	3	271-82
2410913	A blood stage antigen of Plasmodium falciparum shares determinants with the sporozoite coat protein.	http://www.pubmedcentral.nih.gov/articlerender.fcgi?tool=pmcentrez&artid=390511	A cDNA clone expressing a Plasmodium falciparum blood-stage antigen in Escherichia coli was identified by colony immunoassay using immune human sera. Antibodies affinity-purified on extracts of this clone reacted with both asexual blood stages and sporozoites of P. falciparum\, recognizing a Mr23\,000 protein in the blood stages. The nucleotide sequence of the cDNA revealed a signal peptide and a…	Plasmodium falciparum\,Amino Acid Sequence\,Humans\,Antigens\, Protozoan\,Epitopes\,Membrane Proteins\,Base Sequence\,Animals	NCBI	1985	Proceedings of the National Academy of Sciences of the United States of America	82	15	5121-5
10631077	Plasmodium falciparum: isolation and characterisation of a gene encoding protozoan GMP synthase.		The final step in guanylate nucleotide biosynthesis is catalysed by GMP synthase. This paper presents the first isolation of a gene encoding a protozoan GMP synthase. The deduced amino acid sequence from Plasmodium falciparum shares 40% identity with yeast GMP synthase and contains motifs conserved in catalysis. Expression of the gene is regulated through the parasite's development in human red b…	Plasmodium falciparum\,Amino Acid Sequence\,Humans\,Sequence Alignment\,Gene Expression Regulation\, Enzymologic\,Conserved Sequence\,Molecular Sequence Data\,Animals\,Carbon-Nitrogen Ligases	NCBI	2000	Experimental parasitology	94	1	23-32
2836731	Primary sequences of two small subunit ribosomal RNA genes from Plasmodium falciparum.		We have determined the complete sequence of two structurally distinct 18S ribosomal RNA genes from the malarial parasite Plasmodium falciparum. S1 nuclease analyses demonstrate that only one of the genes is represented in stable rRNA populations isolated from blood-stage parasites. Comparisons of homologous rRNA genes from Plasmodium berghei and P. falciparum reveal that they are identical at 86%…	Plasmodium falciparum\,Nucleic Acid Hybridization\,Genes\,Humans\,RNA\, Ribosomal\, 18S\,Plasmodium berghei\,Plasmids\,Aspergillus Nuclease S1\,Molecular Sequence Data\,RNA\, Ribosomal\,Oligonucleotides\,Base Sequence\,Transcription\, Genetic\,Endonucleases\,Species Specificity\,Animals	NCBI	1988	Molecular and biochemical parasitology	28	1	63-8
16873890	Intramembrane proteolytic cleavage by human signal peptide peptidase like 3 and malaria signal peptide peptidase.		Signal peptide peptidase (SPP) is an intramembrane cleaving protease (I-CLiP) identified by its cleavage of several type II membrane signal peptides. To date\, only human SPP has been directly shown to have proteolytic activity. Here we demonstrate that the most closely related human homologue of SPP\, signal peptide peptidase like 3 (SPPL3)\, cleaves a SPP substrate\, but a more distantly relate…	Plasmodium falciparum\,Cell Death\,Humans\,Enzyme Inhibitors\,Cloning\, Molecular\,Aspartic Endopeptidases\,Malaria\, Falciparum\,Conserved Sequence\,DNA\, Complementary\,Membrane Proteins\,Binding Sites\,Transduction\, Genetic\,Animals\,Protozoan Proteins	NCBI	2006	The FASEB journal : official publication of the Federation of American Societies for Experimental Biology	20	10	1671-9
9786187	A recombinant peptide based on PfEMP-1 blocks and reverses adhesion of malaria-infected red blood cells to CD36 under flow.		During falciparum malaria infection\, severe complications ensue because parasitized red blood cells (PRBCs) adhere to endothelial cells and accumulate in the microvasculature. At the molecular level\, adhesion is mediated by interaction of Plasmodium falciparum erythrocyte membrane protein 1 (PfEMP-1) on the PRBC surface with receptors on the surface of endothelial cells\, including CD36. We hav…	Plasmodium falciparum\,Erythrocytes\,Humans\,Recombinant Proteins\,Cell Adhesion\,Peptide Fragments\,Chondroitin Sulfates\,Endothelium\, Vascular\,Antigens\, CD36\,Dose-Response Relationship\, Drug\,Hemorheology\,Species Specificity\,Animals\,Protozoan Proteins	NCBI	1998	Molecular microbiology	30	1	83-90
8751936	NYVAC-Pf7: a poxvirus-vectored\, multiantigen\, multistage vaccine candidate for Plasmodium falciparum malaria.	http://www.pubmedcentral.nih.gov/articlerender.fcgi?tool=pmcentrez&artid=174300	The highly attenuated NYVAC vaccinia virus strain has been utilized to develop a multiantigen\, multistage vaccine candidate for malaria\, a disease that remains a serious global health problem and for which no highly effective vaccine exists. Genes encoding seven Plasmodium falciparum antigens derived from the sporozoite (circumsporozoite protein and sporozoite surface protein 2)\, liver (liver …	Plasmodium falciparum\,Amino Acid Sequence\,Humans\,Genes\, Protozoan\,Genetic Vectors\,Macaca mulatta\,DNA Primers\,Malaria\, Falciparum\,Vaccinia virus\,Vaccines\, Synthetic\,Antigens\, Protozoan\,Molecular Sequence Data\,Antigens\, Surface\,Base Sequence\,Antibodies\, Protozoan\,Malaria Vaccines\,Hela Cells\,Animals\,Protozoan Proteins	NCBI	1996	Infection and immunity	64	9	3833-44
7870138	Cloning and characterisation of a Plasmodium falciparum homologue of the Ran/TC4 signal transducing GTPase involved in cell cycle control.			Plasmodium falciparum\,Amino Acid Sequence\,GTP-Binding Proteins\,ran GTP-Binding Protein\,Cloning\, Molecular\,Cell Cycle\,Molecular Sequence Data\,Nuclear Proteins\,Signal Transduction\,Base Sequence\,GTP Phosphohydrolases\,Animals	NCBI	1994	Molecular and biochemical parasitology	67	2	339
16806600	Immune responses in mice induced by prime-boost schemes of the Plasmodium falciparum apical membrane antigen 1 (PfAMA1)-based DNA\, protein and recombinant modified vaccinia Ankara vaccines.		The apical membrane antigen 1 (AMA1) of malaria parasites is a leading vaccine candidate. Its expression in merozoites and sporozoites and its importance for erythrocyte and hepatocyte invasion underline the significance of both humoral and cellular immunities against this antigen in malaria protection. We have generated a DNA construct and a recombinant poxvirus (rMVA) for expressing the Plasmod…	Mice\, Inbred BALB C\,Immunization\, Secondary\,Plasmodium falciparum\,Humans\,Malaria\, Falciparum\,Vaccinia virus\,Vaccines\, Synthetic\,Cricetinae\,Chick Embryo\,Antigens\, Protozoan\,Th1 Cells\,Vaccines\, Subunit\,Mice\,Rabbits\,Vaccines\, DNA\,Membrane Proteins\,Malaria Vaccines\,Hela Cells\,Animals\,Protozoan Proteins	NCBI	2006	Vaccine	24	37-39	6187-98
17020617	The crystal structure of superoxide dismutase from Plasmodium falciparum.	http://www.pubmedcentral.nih.gov/articlerender.fcgi?tool=pmcentrez&artid=1618392	BACKGROUND: Superoxide dismutases (SODs) are important enzymes in defence against oxidative stress. In Plasmodium falciparum\, they may be expected to have special significance since part of the parasite life cycle is spent in red blood cells where the formation of reactive oxygen species is likely to be promoted by the products of haemoglobin breakdown. Thus\, inhibitors of P. falciparum SODs ha…	Plasmodium falciparum\,Dimerization\,Amino Acid Sequence\,Superoxide Dismutase\,Crystallography\, X-Ray\,Recombinant Proteins\,Cloning\, Molecular\,Molecular Sequence Data\,Escherichia coli\,Crystallization\,Sequence Homology\, Amino Acid\,Electrophoresis\, Polyacrylamide Gel\,Protein Structure\, Tertiary\,Hydrogen Bonding\,Animals\,Models\, Molecular	NCBI	2006	BMC structural biology	6		20
7828902	Sequence of the gene encoding the N-terminal portion of the Plasmodium yoelii yoelii 17XL merozoite surface protein-1 (MSP-1).		The nucleotide (nt) sequence of the 5' portion of the gene encoding the Plasmodium yoelii yoelii (Pyy) 17XL merozite surface protein-1 (MSP-1) was determined by direct sequencing of both strands of the polymerase chain reaction (PCR) product. This report completes the entire coding region of the Pyy 17XL MSP-1 gene which we have found to be identical to the nt sequence of the Pyy YM MSP-1 [Lewis\…	Protein Precursors\,Amino Acid Sequence\,Genes\, Protozoan\,Merozoite Surface Protein 1\,DNA Primers\,Antigens\, Protozoan\,Molecular Sequence Data\,Mice\,Plasmodium yoelii\,Base Sequence\,Polymerase Chain Reaction\,Animals\,Protozoan Proteins	NCBI	1994	Gene	151	2007-01-02	335-6
15465054	Structures of unliganded and inhibitor complexes of W168F\, a Loop6 hinge mutant of Plasmodium falciparum triosephosphate isomerase: observation of an intermediate position of loop6.		The enzymatic reaction of triosephosphate isomerase (TIM) is controlled by the movement of a loop (loop6\, residues 166-176). Crystal structures of TIMs from a variety of sources have revealed that the loop6\, which is in an open conformation in the unliganded enzyme\, adopts a closed conformation in inhibitor complexes. In contrast\, structures with loop open conformation are obtained in most of…	reflecting the importance of W168 in stabilizing either the open or the closed states. Critical sequence differences between the Plasmodium enzyme and other TIMs may influence the equilibrium between the closed and open forms. Examination of the environment of the loop6 shows that its propensity for the open or the closed forms is influenced not only by Phe96 as suggested earlier\	but also by Asn233\	which occurs in the vicinity of the active site. This residue is Gly in the other TIM sequences and probably plays a crucial role in the mode of ligand binding\	which in turn affects the loop opening/closing process in PfTIM."	Plasmodium falciparum\,Catalytic Domain\,Crystallography\, X-Ray\,Recombinant Proteins\,Molecular Structure\,Molecular Sequence Data\,Ligands\,Triose-Phosphate Isomerase\,Protein Binding\,Protein Structure\, Tertiary\,Binding Sites\,Animals\,Models\, Molecular	NCBI	2004
8719241	Plasmodium falciparum glutathione reductase exhibits sequence similarities with the human host enzyme in the core structure but differs at the ligand-binding sites.		The homodimeric flavoenzyme glutathione reductase (GR) which catalyzes the reduction of glutathione disulfide is a cornerstone of the malaria parasite antioxidant defense and repair mechanisms. Here we report on the identification of the GR gene from Plasmodium falciparum. A 1.4-kb fragment of the gene was amplified by polymerase chain reaction (PCR). Using this PCR fragment as a probe a full len…	Plasmodium falciparum\,Amino Acid Sequence\,NADP\,Humans\,Genes\, Protozoan\,DNA Primers\,Flavin-Adenine Dinucleotide\,DNA\, Protozoan\,Molecular Structure\,Molecular Sequence Data\,Glutathione Disulfide\,Sequence Homology\, Amino Acid\,Glutathione\,Binding Sites\,Polymerase Chain Reaction\,Glutathione Reductase\,Animals\,Models\, Molecular	NCBI	1995	Molecular and biochemical parasitology	74	1	2007-11-08
17191173	Plasmodium falciparum merozoite surface protein 3 is a target of allele-specific immunity and alleles are maintained by natural selection.		BACKGROUND: Plasmodium falciparum merozoite surface protein (MSP) 3 is an asexual blood-stage malaria vaccine candidate antigen. Sequence polymorphisms divide alleles into 2 major types\, but the adaptive and immunological significance of the types has not been defined. METHODS: One hundred one msp3 allele sequences were sampled from 2 populations living in areas where malaria is endemic and were…	Plasmodium falciparum\,Humans\,Child\, Preschool\,Selection (Genetics)\,Recombinant Proteins\,Malaria\, Falciparum\,Gambia\,Thailand\,Antigens\, Protozoan\,Alleles\,Sequence Analysis\, DNA\,Molecular Sequence Data\,Immunization\,Mice\,Antibody Specificity\,Child\,Antibodies\, Protozoan\,Malaria Vaccines\,Nigeria\,Animals\,Protozoan Proteins	NCBI	2007	The Journal of infectious diseases	195	2	279-87
1565129	Isolation and characterization of a cysteine proteinase gene of Plasmodium falciparum.		We have previously identified a 28-kDa cysteine proteinase of Plasmodium falciparum trophozoites that appears to be an essential malarial hemoglobinase and a potential target for antimalarial chemotherapy. The trophozoite cysteine proteinase (TCP) shares a number of biochemical properties with the lysosomal cysteine proteinase cathepsin L. To isolate the gene encoding TCP\, we synthesized degener…	Plasmodium falciparum\,Genes\,Amino Acid Sequence\,DNA\, Protozoan\,Sequence Homology\, Nucleic Acid\,Molecular Sequence Data\,Introns\,Base Sequence\,Cysteine Endopeptidases\,Polymerase Chain Reaction\,Animals	NCBI	1992	Molecular and biochemical parasitology	51	1	143-52
12706797	Characterization of PfRhop148\, a novel rhoptry protein of Plasmodium falciparum.		Rhoptries are apical organelles which play an important role in erythrocytic invasion. A Plasmodium falciparum cDNA clone\, coding for a novel rhoptry protein PfRhop148\, was obtained by antibody screening of a library. The deduced amino acid sequence consists of 1262 amino acids and is highly rich in Asn (22%). The Asn residues are distributed in clusters and in multiple units of repeats. Analys…	Plasmodium falciparum\,Fluorescent Antibody Technique\,Amino Acid Sequence\,Humans\,Cloning\, Molecular\,Molecular Sequence Data\,Mice\,Life Cycle Stages\,Antibodies\, Monoclonal\,Membrane Proteins\,Models\, Genetic\,Animals\,Protozoan Proteins	NCBI	2003	Molecular and biochemical parasitology	128	1	59-65
1378403	Molecular cloning\, stage-specific expression and cellular distribution of a putative protein kinase from Plasmodium falciparum.		A putative protein kinase gene (PfPK2) has been isolated from the human parasite Plasmodium falciparum by using a mixed oligonucleotide pool which corresponds to a highly conserved region of serine/threonine protein kinases. The complete nucleotide sequence of 5 kb suggests the existence of a second transcriptional unit besides that of the PfPK2 gene\, separated by a highly (A+T)-rich region and …	Plasmodium falciparum\,Genes\,Amino Acid Sequence\,Restriction Mapping\,Humans\,Protein Kinases\,Cloning\, Molecular\,Horses\,Sequence Homology\, Nucleic Acid\,Molecular Sequence Data\,DNA\,RNA\,Membrane Proteins\,Base Sequence\,Oligonucleotide Probes\,Blotting\, Northern\,Polymerase Chain Reaction\,Animals\,Erythrocyte Membrane	NCBI	1992	European journal of biochemistry / FEBS	207	1	305-13
7891748	Molecular variation in a novel polymorphic antigen associated with Plasmodium falciparum merozoites.		A cDNA clone encoding part of a novel polymorphic merozoite antigen from Plasmodium falciparum was isolated by screening a cDNA library with human immune serum from Papua New Guinea. Immunofluorescence microscopy and immunoblotting with affinity-purified antibodies recognized a highly polymorphic antigen\, Ag956\, present in schizonts and merozoites. Biosynthetic labeling and immunoprecipitation …	Polymorphism\, Genetic\,Plasmodium falciparum\,Amino Acid Sequence\,Humans\,Genes\, Protozoan\,Cloning\, Molecular\,Malaria\, Falciparum\,DNA\, Protozoan\,Molecular Weight\,Antigens\, Protozoan\,Antigenic Variation\,Molecular Sequence Data\,DNA\, Complementary\,Repetitive Sequences\, Nucleic Acid\,Escherichia coli\,Base Sequence\,Antibodies\, Protozoan\,RNA\, Protozoan\,RNA\, Messenger\,Animals\,…	NCBI	1994	Molecular and biochemical parasitology	68	1	53-67
12076777	A sub-family of common and highly conserved Plasmodium falciparum var genes.			Plasmodium falciparum\,Amino Acid Sequence\,Genes\, Protozoan\,Sequence Alignment\,Conserved Sequence\,Molecular Sequence Data\,Phylogeny\,Sequence Homology\, Amino Acid\,Animals\,Protozoan Proteins	NCBI	2002	Molecular and biochemical parasitology	122	1	111-5
2693902	Cloning of a beta-tubulin gene from Plasmodium falciparum.		We describe the isolation and characterization of a gene for beta-tubulin from the malaria parasite\, Plasmodium falciparum. This organism appears to contain a single gene encoding beta-tubulin. A single transcript from this gene can be detected in the total RNA of the parasite's asexual blood stages. The complete sequence for the gene has been elucidated. It has two introns\, one of which has a …	Gene Expression\,Plasmodium falciparum\,Genes\,Amino Acid Sequence\,Humans\,Fungi\,Toxoplasma\,Cloning\, Molecular\,Molecular Sequence Data\,Introns\,DNA\,Tubulin\,Benzimidazoles\,Base Sequence\,Drug Resistance\,Animals	NCBI	1989	Molecular microbiology	3	11	1511-9
10737759	clag9: A cytoadherence gene in Plasmodium falciparum essential for binding of parasitized erythrocytes to CD36.	http://www.pubmedcentral.nih.gov/articlerender.fcgi?tool=pmcentrez&artid=18136	The propensity of isolates of the malaria parasite Plasmodium falciparum to delete a segment of chromosome 9 has provided positional information that has allowed us to identify a gene necessary for cytoadherence. It has been termed the cytoadherence-linked asexual gene (clag9). clag9 encodes at least nine exons and is expressed in blood stages. The hydrophobicity profile of the predicted CLAG9 pr…	Cell Adhesion Molecules\,Plasmodium falciparum\,Erythrocytes\,Cell Adhesion\,Plasmids\,Molecular Sequence Data\,Antigens\, CD36\,Protein Binding\,Tumor Cells\, Cultured\,Animals\,Protozoan Proteins	NCBI	2000	Proceedings of the National Academy of Sciences of the United States of America	97	8	4029-33
3881769	Interspersed blocks of repetitive and charged amino acids in a dominant immunogen of Plasmodium falciparum.	http://www.pubmedcentral.nih.gov/articlerender.fcgi?tool=pmcentrez&artid=397076	We describe an antigen of Plasmodium falciparum that is a dominant immunogen in man. The corresponding cDNA clone\, Ag231\, expressing this antigen in Escherichia coli reacted in an in situ colony assay with sera from up to approximately equal to 93% of 65 people living in an area in which P. falciparum is endemic. Human antibodies affinity purified on immobilized Ag231 lysates identified the cor…	Plasmodium falciparum\,Amino Acid Sequence\,Humans\,Amino Acids\,Molecular Weight\,Antigens\, Protozoan\,Antibodies\,Repetitive Sequences\, Nucleic Acid\,Escherichia coli\,DNA\,Base Sequence\,Animals	NCBI	1985	Proceedings of the National Academy of Sciences of the United States of America	82	2	543-7
9247936	Genomic representation of var gene sequences in Plasmodium falciparum field isolates from different geographic regions.			Genetics\, Population\,Plasmodium falciparum\,Amino Acid Sequence\,Genes\, Protozoan\,DNA Primers\,Molecular Sequence Data\,Blood Proteins\,Sequence Homology\, Amino Acid\,Base Sequence\,Genome\, Protozoan\,Polymerase Chain Reaction\,Animals\,Protozoan Proteins	NCBI	1997	Molecular and biochemical parasitology	87	2	235-8
9765599	Molecular cloning and characterization of the Plasmodium falciparum cytidine triphosphate synthetase gene.		Using degenerate oligonucleotides derived from conserved amino acid regions of cytidine triphosphate synthetase\, a fragment of the gene from the malarial parasite\, Plasmodium falciparum\, was isolated by polymerase chain reaction (PCR). This fragment was used as a probe in the isolation of genomic clones containing the entire pfCTP synthetase coding region (2580 bp). The gene encodes the larges…	Plasmodium falciparum\,Amino Acid Sequence\,Cloning\, Molecular\,Molecular Sequence Data\,Base Sequence\,Polymerase Chain Reaction\,Animals\,Carbon-Nitrogen Ligases	NCBI	1998	Biochimica et biophysica acta	1399	2007-02-03	213-8
7685740	Reactivity profile of human anti-82-kilodalton rhoptry protein antibodies generated during natural infection with Plasmodium falciparum.	http://www.pubmedcentral.nih.gov/articlerender.fcgi?tool=pmcentrez&artid=280945	Immunization of monkeys with the 82-kDa rhoptry protein (p82) of Plasmodium falciparum can protect them against a lethal blood stage challenge\, and monoclonal antibodies to p82 inhibit parasite growth in vitro. The role that a p82-specific immune response might play in human immunity to the parasite is not known. To determine to what extent humans produce antibodies to p82 following infection wi…	Plasmodium falciparum\,Amino Acid Sequence\,Humans\,Malaria\, Falciparum\,Molecular Sequence Data\,Repetitive Sequences\, Nucleic Acid\,Epitopes\,Base Sequence\,Antibodies\, Protozoan\,Animals\,Protozoan Proteins	NCBI	1993	Infection and immunity	61	7	2960-5
2205540	Genetic diversity in the major merozoite surface antigen of Plasmodium falciparum: high prevalence of a third polymorphic form detected in strains derived from malaria patients.		We studied the diversity of the polymorphic 195-kDa antigen (p190) of Plasmodium from infected individuals. Genomic parasite DNA was extracted from the blood of 30 donors from different endemic areas of Brazil. The 5' region\, encoding the polymorphic N-terminal part of p190 was analysed following polymerase chain reaction (PCR). Multiple infections of genetically distinct parasites could be dete…	Polymorphism\, Genetic\,Plasmodium falciparum\,Genes\,Restriction Mapping\,Humans\,Malaria\,Cloning\, Molecular\,Antigens\, Protozoan\,Molecular Sequence Data\,DNA\,Base Sequence\,Oligonucleotide Probes\,Polymerase Chain Reaction\,Animals	NCBI	1990	Gene	91	1	57-62
11420100	Molecules on the surface of the Plasmodium falciparum infected erythrocyte and their role in malaria pathogenesis and immune evasion.		The surface of the erythrocyte undergoes a number of modifications during infection by Plasmodium falciparum. These modifications are critical for pathogenesis of severe disease and the acquisition of host immunity through their role in interactions between the host and the parasite and in antigenic variation. Our knowledge of the molecular basis for these processes has increased dramatically ove…	Plasmodium falciparum\,Erythrocytes\,Humans\,Cell Adhesion\,Malaria\, Falciparum\,Antigenic Variation\,Animals\,Protozoan Proteins	NCBI	2001	Molecular and biochemical parasitology	115	2	129-43
9345064	Identification of a region of PfEMP1 that mediates adherence of Plasmodium falciparum infected erythrocytes to CD36: conserved function with variant sequence.		Adherence of mature parasitized erythrocytes (PE) of Plasmodium falciparum to microvascular endothelial cells contributes directly to the virulence and pathology of this human malaria. The malarial variant antigen\, P falciparum erythrocyte membrane protein 1 (PfEMP1)\, has been implicated as the PE receptor for CD36 on endothelial cells. We identified the region of PfEMP1 that mediates adherence…	Plasmodium falciparum\,Erythrocytes\,Amino Acid Sequence\,Humans\,Sequence Alignment\,Cell Adhesion\,Malaria\, Falciparum\,Cricetinae\,Molecular Sequence Data\,Blood Proteins\,Antigens\, CD36\,CHO Cells\,Animals\,Protozoan Proteins\,Erythrocyte Membrane	NCBI	1997	Blood	90	9	3766-75
2449612	Variation in the precursor to the major merozoite surface antigens of Plasmodium falciparum.		The major antigens on the surface of Plasmodium falciparum merozoites are derived from a single high molecular weight polypeptide. The precursor to the major merozoite surface antigen (PMMSA) has conserved and variable antigenic determinants and varies in size in different isolates. Since the protein is a candidate for a malaria vaccine\, it is important to understand the molecular basis of this …	Protein Precursors\,Plasmodium falciparum\,Genes\,Crossing Over\, Genetic\,Amino Acid Sequence\,Variation (Genetics)\,Antigens\, Protozoan\,Alleles\,Molecular Sequence Data\,Epitopes\,DNA\,Antigens\, Surface\,Base Sequence\,Animals	NCBI	1988	Molecular and biochemical parasitology	27	2007-02-03	291-301
10600443	Plasmodium yoelii: cloning and characterization of the gene encoding for the mitochondrial heat shock protein 60.		Heat shock proteins are a highly conserved group of proteins required for the correct folding\, transport\, and degradation of other proteins in vivo. The Hsp70\, Hsp90\, and Hsp60 families are among the most widely studied families. Hsp60 is found in eubacteria\, mitochondria\, and chloroplasts\, where\, in cooperation with Hsp10\, it participates in protein folding and translocation of proteins…	Amino Acid Sequence\,Sequence Alignment\,Microscopy\, Confocal\,Blotting\, Western\,Cloning\, Molecular\,Mitochondria\,DNA\, Protozoan\,Sequence Homology\, Nucleic Acid\,Sequence Analysis\, DNA\,Molecular Sequence Data\,Gene Expression Regulation\, Developmental\,Open Reading Frames\,Plasmodium yoelii\,Fluorescent Antibody Technique\, Indirect\,Blotting\, Southern\,Base Sequence\,RNA\, Protozoan\…	NCBI	1999	Experimental parasitology	93	4	181-90
16689939	Transient silencing of Plasmodium falciparum bifunctional glucose-6-phosphate dehydrogenase- 6-phosphogluconolactonase.		The bifunctional enzyme glucose-6-phosphate dehydrogenase-6-phosphogluconolactonase (G6PD-6PGL) found in Plasmodium falciparum has unique structural and functional characteristics restricted to this genus. This study was designed to examine the effects of RNA-mediated PfG6PD-6PGL gene silencing in cultures of P. falciparum on the expression of parasite antioxidant defense genes at the transcripti…	Plasmodium falciparum\,Erythrocytes\,Humans\,Glucosephosphate Dehydrogenase\,Carboxylic Ester Hydrolases\,Gene Silencing\,Oxidants\,Antioxidants\,Gene Expression Regulation\,Oxidative Stress\,RNA\, Messenger\,Animals\,Protozoan Proteins	NCBI	2006	The FEBS journal	273	7	1537-46
12615336	Apical location of a novel EGF-like domain-containing protein of Plasmodium falciparum.		Using bioinformatics analyses of the unfinished malaria genome sequence\, we have identified a novel protein of Plasmodium falciparum that contains two epidermal growth factor (EGF)-like domains near the C-terminus of the protein. The sequence contains a single open reading frame of 1572bp with the potential to encode a protein of 524 residues containing hydrophobic regions at the extreme N- and …	Mice\, Inbred BALB C\,Plasmodium falciparum\,Amino Acid Sequence\,Humans\,Female\,Malaria\, Falciparum\,Sensitivity and Specificity\,Molecular Sequence Data\,Mice\,Rabbits\,Life Cycle Stages\,Epidermal Growth Factor\,Base Sequence\,Cell Polarity\,Protein Structure\, Tertiary\,Animals\,Protozoan Proteins	NCBI	2003	Molecular and biochemical parasitology	127	1	59-68
9647243	A longitudinal study of type-specific antibody responses to Plasmodium falciparum merozoite surface protein-1 in an area of unstable malaria in Sudan.		Merozoite surface protein-1 (MSP-1) of Plasmodium falciparum is a malaria vaccine candidate Ag. Immunity to MSP-1 has been implicated in protection against infection in animal models. However\, MSP-1 is a polymorphic protein and its immune recognition by humans following infection is not well understood. We have compared the immunogenicity of conserved and polymorphic regions of MSP-1\, the speci…	Protein Precursors\,Polymorphism\, Genetic\,Plasmodium falciparum\,Humans\,Merozoite Surface Protein 1\,Female\,Adolescent\,Malaria\, Falciparum\,Conserved Sequence\,Genotype\,Male\,Antigenic Variation\,Molecular Sequence Data\,Adult\,Antibody Specificity\,Antibodies\, Protozoan\,Sudan\,Animals\,Protozoan Proteins\,Longitudinal Studies	NCBI	1998	Journal of immunology (Baltimore\, Md. : 1950)	161	1	347-59
1922044	Amplification of the multidrug resistance gene pfmdr1 in Plasmodium falciparum has arisen as multiple independent events.	http://www.pubmedcentral.nih.gov/articlerender.fcgi?tool=pmcentrez&artid=361573	The multidrug resistance (MDR) phenotype in mammalian tumor cells can involve amplification of mdr genes that results in overexpression of the protein product termed P-glycoprotein. Chloroquine resistance (CQR) in Plasmodium falciparum has similarities with the MDR phenotype in tumor cells\, and some isolates of P. falciparum have amplified levels of the pfmdr1 gene. To investigate the nature and…	Plasmodium falciparum\,Gene Amplification\,Chromosomes\, Fungal\,Cloning\, Molecular\,DNA\, Protozoan\,Chloroquine\,Molecular Sequence Data\,Base Sequence\,Drug Resistance\,Polymerase Chain Reaction\,Animals\,Evolution	NCBI	1991	Molecular and cellular biology	11	10	5244-50
8001584	Isolation of a novel Plasmodium falciparum gene encoding a protein homologous to the Tat-binding protein family.		We have cloned a Plasmodium falciparum gene that belongs to the nuclear Tat-binding protein (TBP) gene family. This gene\, PfTBP\, is (A + T)-rich and encodes a 49.5-kDa protein. The predicted protein encoded by this gene has highest similarity to the slime mold protein DdTBP10 (86%) and to the yeast protein SUG1 (81.8%)\, both of which belong to the Tat-binding protein family. In agreement with …	Sequence Homology\,Gene Expression\,Plasmodium falciparum\,Fluorescent Antibody Technique\,Amino Acid Sequence\,Genes\, Protozoan\,Recombinant Fusion Proteins\,Blotting\, Western\,DNA\, Protozoan\,Consensus Sequence\,Proteasome Endopeptidase Complex\,Molecular Sequence Data\,Antibodies\,Repetitive Sequences\, Nucleic Acid\,Leucine\,DNA-Binding Proteins\,Blotting\, Northern\,Animals	NCBI	1994	European journal of biochemistry / FEBS	226	2	673-80
12427465	Plasmodium falciparum: analysis of transcribed var gene sequences in natural isolates from the Brazilian Amazon region.		Parasite isolates from Brazilian Western Amazonian patients suffering from uncomplicated falciparum malaria were matured in vitro and their var gene transcripts were analysed by RT-PCR and sequencing. Additionally\, the cytoadherence patterns of these isolates were determined by panning techniques using transfected CHO cell lines expressing different surface receptors. All of the isolates tested …	Plasmodium falciparum\,Phenotype\,Erythrocytes\,Amino Acid Sequence\,Reverse Transcriptase Polymerase Chain Reaction\,Humans\,Sequence Alignment\,Merozoite Surface Protein 1\,Cell Adhesion\,Female\,Adolescent\,Malaria\, Falciparum\,DNA\, Protozoan\,Male\,Cricetinae\,Brazil\,Antigens\, Protozoan\,Molecular Sequence Data\,Adult\,CHO Cells\,Virulence\,Base Sequence\,Transcription\, Genetic\,RNA\, Pr…	NCBI		Experimental parasitology	101	2007-02-03	111-20
11006471	Host cell invasion by malaria parasites.		The complex life cycle of the malaria parasite includes three specialized invasive stages\, distinct both in terms of their cellular architecture and in their choice of target host cell. Despite the dissimilarities between these forms\, there are clear parallels in the manner by which they enter their respective host cells. Advances in the area of erythrocyte invasion by the malaria merozoite\, o…	Plasmodium falciparum\,Erythrocytes\,Humans\,Malaria\,Malaria\, Falciparum\,Virulence\,Animals\,Protozoan Proteins\,Plasmodium	NCBI	2000	Parasitology today (Personal ed.)	16	10	411-5
16439031	3' gene regulatory elements required for expression of the Plasmodiumfalciparum developmental protein\, Pfs25.		Development of sexual stage parasites within the mosquito vector is a crucial step in the transmission of Plasmodium parasites. The expression of the P25 and P28 proteins on the surface of Plasmodium parasites in the mosquito midgut is required for development and hence disease transmission. 3' gene-flanking sequences are essential for expression of these critical proteins but the nucleotide elem…	Regulatory Sequences\, Nucleic Acid\,Plasmodium falciparum\,Luciferases\, Firefly\,3' Untranslated Regions\,Sequence Deletion\,Molecular Sequence Data\,Genes\, Reporter\,Gene Expression Regulation\,Base Sequence\,Transfection\,Animals\,Protozoan Proteins\,Polyadenylation	NCBI	2006	Molecular and biochemical parasitology	146	2	163-72
1544579	The Pf332 gene of Plasmodium falciparum codes for a giant protein that is translocated from the parasite to the membrane of infected erythrocytes.		We studied the gene structure of the Plasmodium falciparum antigen 332 (Ag332). The gene size was estimated to be approx. 20 kb based on the large size of both the transcript found in mature asexual blood stage parasites and mung bean nuclease fragment generated from genomic DNA. Sequence analysis of genomic and cDNA clones representing different regions of the Pf332 locus showed that the gene pr…	Plasmodium falciparum\,Genes\,Amino Acid Sequence\,Humans\,Cloning\, Molecular\,Aspergillus Nuclease S1\,Molecular Weight\,Chromosome Mapping\,Hydrolysis\,Antigens\, Protozoan\,Molecular Sequence Data\,Mice\,Antigens\, Surface\,Biological Transport\,Antibodies\, Protozoan\,Carrier Proteins\,Blotting\, Northern\,Animals\,Protozoan Proteins\,Erythrocyte Membrane	NCBI	1992	Gene	110	1	71-9
3278296	Merozoite surface protein sequence from the Camp strain of the human malaria parasite Plasmodium falciparum.	http://www.pubmedcentral.nih.gov/articlerender.fcgi?tool=pmcentrez&artid=334756		Plasmodium falciparum\,Amino Acid Sequence\,Antigens\, Protozoan\,Molecular Sequence Data\,Antigens\, Surface\,Base Sequence\,Animals	NCBI	1988	Nucleic acids research	16	3	1206
12180930	Effect of var gene disruption on switching in Plasmodium falciparum.		The molecular mechanisms underpinning switching of variant antigens on the surface of Plasmodium falciparum-infected erythrocytes are poorly understood. We tested the hypothesis that insertional disruption of the A4var gene\, one of two var genes located within the subtelomeric region of one end of chromosome 13\, would result in a preferential switch in transcription to the adjacent R29var gene …	Plasmodium falciparum\,Erythrocytes\,Reverse Transcriptase Polymerase Chain Reaction\,Humans\,Genes\, Protozoan\,DNA Primers\,Mutation\,Blotting\, Southern\,Base Sequence\,Blotting\, Northern\,Animals	NCBI	2002	Molecular microbiology	45	4	1131-41
3301326	cDNA sequence encoding a Plasmodium falciparum protein associated with knobs and localization of the protein to electron-dense regions in membranes of infected erythrocytes.	http://www.pubmedcentral.nih.gov/articlerender.fcgi?tool=pmcentrez&artid=553948	Plasmodium falciparum modifies the host erythrocyte's plasma membrane by the formation of electron-dense structures called knobs. We have produced monoclonal antibodies (McAbs) which specifically bind to the knobs in immunoelectron microscopic experiments with thin sections of parasitized erythrocytes. However\, the McAbs fail to bind to the surface of live parasitized erythrocytes. Immunoblottin…	Peptides\,Plasmodium falciparum\,Amino Acid Sequence\,Humans\,DNA\,Base Sequence\,Animals\,Protozoan Proteins\,Erythrocyte Membrane	NCBI	1987	The EMBO journal	6	5	1421-7
12802682	Recombinant Duffy binding-like-alpha domains of Plasmodium falciparum erythrocyte membrane protein 1 elicit antibodies in rats that recognise conserved epitopes.		Plasmodium falciparum parasites remodel the surface of human erythrocytes on invasion by the insertion of parasite-derived proteins in knob-like protrusions. P. falciparum erythrocyte membrane protein 1 (PfEMP-1)\, a variant surface antigen\, has been shown to be anchored in these knobs and mediates adhesion to various host endothelial receptors. These proteins also undergo clonal antigenic varia…	Plasmodium falciparum\,Amino Acid Sequence\,Recombinant Fusion Proteins\,Sequence Alignment\,Enzyme-Linked Immunosorbent Assay\,Antigens\, Protozoan\,Molecular Sequence Data\,Duffy Blood-Group System\,Host-Parasite Relations\,Rats\,Antibodies\, Protozoan\,Electrophoresis\, Polyacrylamide Gel\,Animals\,Protozoan Proteins\,Erythrocyte Membrane	NCBI	2003	Parasitology research	90	6	467-72
8719155	Molecular cloning of a gene from Plasmodium falciparum that codes for a protein sharing motifs found in adhesive molecules from mammals and plasmodia.		Adhesion of Plasmodium to host cells is an important phenomenon in parasite invasion and in malaria-associated pathology. We report here the molecular cloning of a putative adhesive molecule from P. falciparum that shares both sequence and structural similarities with a sporozoite surface molecule from Plasmodium termed the thrombospondin-related anonymous protein (TRAP) and\, to a lesser extent\…	Cell Adhesion Molecules\,Plasmodium falciparum\,Amino Acid Sequence\,Humans\,Genes\, Protozoan\,Cell Adhesion\,DNA Primers\,Cloning\, Molecular\,DNA\, Protozoan\,Chromosome Mapping\,Molecular Sequence Data\,Repetitive Sequences\, Nucleic Acid\,Sequence Homology\, Amino Acid\,Base Sequence\,Animals\,Protozoan Proteins	NCBI	1995	Molecular and biochemical parasitology	74	2	129-41
3016741	Homologous genes encode two distinct histidine-rich proteins in a cloned isolate of Plasmodium falciparum.	http://www.pubmedcentral.nih.gov/articlerender.fcgi?tool=pmcentrez&artid=386439	Two genes encoding distinct histidine-rich proteins in a Plasmodium falciparum clone exhibit high levels of homology\, suggesting they have originated by duplication and divergence from a common ancestral sequence. Both genes have a similar interrupted structure and an exon that encodes closely related tandem repeats of very high histidine and alanine content. The most common repeat encoded by on…	Plasmodium falciparum\,Nucleic Acid Hybridization\,Genes\,Amino Acid Sequence\,Glycoproteins\,Sequence Homology\, Nucleic Acid\,DNA Restriction Enzymes\,Base Sequence\,Proteins\,Animals	NCBI	1986	Proceedings of the National Academy of Sciences of the United States of America	83	16	6065-9
12183575	Identification and disruption of the gene encoding the third member of the low-molecular-mass rhoptry complex in Plasmodium falciparum.	http://www.pubmedcentral.nih.gov/articlerender.fcgi?tool=pmcentrez&artid=128283	The low-molecular-mass rhoptry complex of Plasmodium falciparum consists of three proteins\, rhoptry-associated protein 1 (RAP1)\, RAP2\, and RAP3. The genes encoding RAP1 and RAP2 are known; however\, the RAP3 gene has not been identified. In this study we identify the RAP3 gene from the P. falciparum genome database and show that this protein is part of the low-molecular-mass rhoptry complex. D…	Plasmodium falciparum\,Erythrocytes\,Amino Acid Sequence\,Humans\,Genes\, Protozoan\,Gene Targeting\,DNA\, Protozoan\,Chromosome Mapping\,Molecular Sequence Data\,Phylogeny\,Sequence Homology\, Amino Acid\,Base Sequence\,Genome\, Protozoan\,Animals\,Protozoan Proteins	NCBI	2002	Infection and immunity	70	9	5236-45
7556558	Plasmodium falciparum: characterization of a 0.7-kbp\, moderately repetitive sequence.		A 692-bp-long repetitive sequence of Plasmodium falciparum was cloned. Two contiguous repeats were sequenced. The homology between them was 85%\, the differences being due only to base replacements. The sequence was found 60 times repeated in the genome and was detected in 11 of 14 chromosomes. When used as a probe\, the cloned fragment detected the parasite with the same sensitivity the 21-bp re…	Plasmodium falciparum\,Cloning\, Molecular\,DNA\, Protozoan\,Variation (Genetics)\,Sequence Analysis\, DNA\,Molecular Sequence Data\,Repetitive Sequences\, Nucleic Acid\,Base Sequence\,Polymerase Chain Reaction\,Animals	NCBI	1995	Experimental parasitology	81	2	165-71
15692070	Trafficking of the major virulence factor to the surface of transfected P. falciparum-infected erythrocytes.		After invading human red blood cells (RBCs) the malaria parasite Plasmodium falciparum remodels the host cell by trafficking proteins to the RBC compartment. The virulence protein P. falciparum erythrocyte membrane protein 1 (PfEMP1) is responsible for cytoadherence of infected cells to host endothelial receptors. This protein is exported across the parasite plasma membrane and parasitophorous va…	Plasmodium falciparum\,Erythrocytes\,Humans\,Recombinant Fusion Proteins\,Brefeldin A\,Microscopy\, Electron\, Transmission\,Virulence Factors\,Animals\,Protozoan Proteins\,Protein Transport	NCBI	2005	Blood	105	10	4078-87
10593186	Gametocyte-dominant expression of a novel P-type ATPase in Plasmodium yoelii.			Gene Expression\,Fluorescent Antibody Technique\,Amino Acid Sequence\,Molecular Sequence Data\,Adenosine Triphosphatases\,Mice\,Plasmodium yoelii\,Animals	NCBI	1999	Molecular and biochemical parasitology	104	2	331-6
9879886	Developmental regulation of a Plasmodium gene involves the generation of stage-specific 5' untranslated sequences.		The B7 gene of Plasmodium berghei\, highly conserved within the genus Plasmodium\, encodes a nuclear protein most likely involved in chromatin assembly. In this study we describe the transcription pattern of B7 during asexual multiplication and sexual differentiation of the parasites in the blood of the vertebrate host. Two alternative transcripts have been identified: one\, 1.4 kb in length is s…	Genes\, Protozoan\,Anopheles\,Plasmodium berghei\,5' Untranslated Regions\,Molecular Sequence Data\,Mice\,Life Cycle Stages\,Base Sequence\,Transcription\, Genetic\,Sex Factors\,Rats\,Rats\, Wistar\,Nucleosomes\,Animals\,RNA Splicing	NCBI	1998	Molecular and biochemical parasitology	97	2007-01-02	45-53
11378198	Two classes of plant-like vacuolar-type H(+)-pyrophosphatases in malaria parasites.		In plants\, cytosolic inorganic pyrophosphate (PP(i)) is hydrolyzed by energy-conserving vacuolar-type H(+)-pyrophosphatases (V-PPases) that harness the free energy of PP(i) hydrolysis to establish transmembrane H(+) gradients. Here we describe the identification and cloning of two genes\, PfVP1 and PfVP2\, from the malaria parasite Plasmodium falciparum. Inferred to encode type I (K(+)-dependent…	Plasmodium falciparum\,Saccharomyces cerevisiae\,Amino Acid Sequence\,Kinetics\,Sequence Alignment\,Vacuoles\,Proton Pumps\,Molecular Sequence Data\,Phylogeny\,Sequence Homology\, Amino Acid\,Proton-Translocating ATPases\,Cell Membrane\,Plants\,Pyrophosphatases\,Vacuolar Proton-Translocating ATPases\,Protein Structure\, Secondary\,Animals\,Models\, Molecular	NCBI	2001	Molecular and biochemical parasitology	114	2	183-95
15843155	Structural metal dependency of the arginase from the human malaria parasite Plasmodium falciparum.		The human malaria parasite Plasmodium falciparum possesses a single gene with high similarity to the metalloproteins arginase and agmatinase. The recombinant protein reveals strict specificity for arginine\, and it has been proposed that its function in ornithine production is as a precursor for polyamine biosynthesis. The specific activity of the plasmodial arginase was found to be 31 micromol m…	Plasmodium falciparum\,Amino Acid Sequence\,Kinetics\,Arginase\,Protein Structure\, Quaternary\,Manganese\,Molecular Sequence Data\,Metals\,Mutagenesis\, Site-Directed\,Animals	NCBI	2005	Biological chemistry	386	2	117-26
8631352	Glutathione reductase and glutamate dehydrogenase of Plasmodium falciparum\, the causative agent of tropical malaria.		The use of glutathione reductase inhibitors in chemotherapy is the raison d'????tre for this study. Two enzymes were purified to homogeneity from the intraerythrocytic malarial parasite Plasmodium falciparum: glutathione disulfide reductase\, an antioxidative enzyme\, which appears to play an essential role for parasite growth and differentiation\, and glutamate dehydrogenase\, an enzyme not occu…	Plasmodium falciparum\,Erythrocytes\,Antimalarials\,Amino Acid Sequence\,NADP\,Humans\,Enzyme Inhibitors\,Malaria\, Falciparum\,Molecular Weight\,Glutamate Dehydrogenase\,Molecular Sequence Data\,Species Specificity\,Glutathione Reductase\,Animals	NCBI	1996	European journal of biochemistry / FEBS	235	2007-01-02	345-50
12464414	Identification of a second proliferating cell nuclear antigen in the human malarial pathogen Plasmodium falciparum.		Proliferating cell nuclear antigen seems to exist as a single form in higher eukaryotic cells and plays multiple roles in nucleic acid metabolism. We have identified a second additional proliferating cell nuclear antigen (PfPCNA2) in Plasmodium falciparum on the basis of several lines of evidence. (1) PfPCNA2\, consisting of 264 amino acid residues with a predicted molecular mass of 30.2kDa\, sha…	Plasmodium falciparum\,Humans\,Genes\, Protozoan\,Proliferating Cell Nuclear Antigen\,Protein Structure\, Quaternary\,Antigens\, Protozoan\,Molecular Sequence Data\,Gene Expression Regulation\, Developmental\,Open Reading Frames\,Sequence Homology\, Amino Acid\,Blotting\, Southern\,Blotting\, Northern\,Animals	NCBI	2002	International journal for parasitology	32	14	1683-92
12477792	A multigene family that interacts with the amino terminus of plasmodium MSP-1 identified using the yeast two-hybrid system.	http://www.pubmedcentral.nih.gov/articlerender.fcgi?tool=pmcentrez&artid=138761	Merozoite surface protein 1 (MSP-1) is a high-molecular-weight protein expressed on the surface of the malaria merozoite in a noncovalent complex with other protein molecules. MSP-1 undergoes a series of proteolytic processing events\, but no precise biological role for the various proteolytic fragments of MSP-1 or for the additional proteins present in the complex is known. Through the use of th…	Mice\, Inbred BALB C\,Amino Acid Sequence\,Time Factors\,Merozoite Surface Protein 1\,Recombinant Proteins\,Plasmids\,Immunoblotting\,Male\,Molecular Sequence Data\,Mice\,Protein Binding\,Plasmodium yoelii\,Fluorescent Antibody Technique\, Indirect\,Sequence Homology\, Amino Acid\,Multigene Family\,Databases\,Two-Hybrid System Techniques\,RNA\, Messenger\,Protein Structure\, Tertiary\,Blotting\, …	NCBI	2002	Eukaryotic cell	1	6	915-25
11389720	Biosynthesis of terpenoids. 2C-Methyl-D-erythritol 2\,4-cyclodiphosphate synthase (IspF) from Plasmodium falciparum.		The putative catalytic domain of an open reading frame from Plasmodium falciparum with similarity to the ispF gene of Escherichia coli specifying 2C-methyl-D-erythritol 2\,4-cyclodiphosphate synthase was expressed in a recombinant E. coli strain. The recombinant protein was purified to homogeneity and was found to catalyze the formation of 2C-methyl-D-erythritol 2\,4-cyclodiphosphate from 4-dipho…	Plasmodium falciparum\,Bacterial Proteins\,Amino Acid Sequence\,Terpenes\,Magnetic Resonance Spectroscopy\,Escherichia coli Proteins\,Plasmids\,Cloning\, Molecular\,Molecular Structure\,Phosphorus-Oxygen Lyases\,Molecular Sequence Data\,Escherichia coli\,Base Sequence\,Models\, Chemical\,Electrophoresis\, Polyacrylamide Gel\,Animals	NCBI	2001	European journal of biochemistry / FEBS	268	11	3190-7
2052038	Clonal variation in the Plasmodium falciparum circumsporozoite protein gene.			Plasmodium falciparum\,Amino Acid Sequence\,Cloning\, Molecular\,Variation (Genetics)\,Antigens\, Protozoan\,Molecular Sequence Data\,Base Sequence\,Animals\,Protozoan Proteins	NCBI	1991	Molecular and biochemical parasitology	45	1	179-81
8515784	Cloning and characterization of a Plasmodium falciparum gene encoding a novel high-molecular weight host membrane-associated protein\, PfEMP3.		The rat monoclonal antibody\, mAb 12C11\, reacts with numerous proteins from mature asexual stages of Plasmodium falciparum. The largest is 315 kDa and is designated PfEMP3. A lambda gt11 expression library\, generated from genomic DNA of Malayan Camp strain parasites\, was screened with mAb 12C11. One positive clone\, lambda 12.1.3\, contained a 1.4-kb fragment in frame with the beta-galactosida…	Plasmodium falciparum\,Amino Acid Sequence\,Humans\,Genes\, Protozoan\,Cloning\, Molecular\,Peptide Fragments\,Malaria\, Falciparum\,DNA\, Protozoan\,Molecular Weight\,Molecular Sequence Data\,Antibodies\, Monoclonal\,Membrane Proteins\,Base Sequence\,Animals\,Protozoan Proteins\,Erythrocyte Membrane	NCBI	1993	Molecular and biochemical parasitology	59	1	59-72
[truncated: 847 more rows]
