# Supplementary material for: Evidence-Based Annotation of the Malaria Parasite's Genome Using Comparative Expression Profiling
Source: PLoS One. 2008 Feb 13;3(2):e1570. doi: 10.1371/journal.pone.0001570 (PMC2215772; doi:10.1371/journal.pone.0001570)
Supplement: Table S4 — The complete list of malaria genes cited in each malaria publication. (0.75 MB XLS) [file pone.0001570.s004.xls]

## Sheet: SupplementalT4
gene_name	pubmed_pmid
MAL13P1.120	14617379
MAL13P1.148	14617379
PFF1215w/MAL6P1.177	14685263
PFF1210w/MAL6P1.178	14685263
PFF0580w/MAL6P1.306	14617379
PFF0220w/MAL6P1.48	14617379
PF07_0029	14617379
PF07_0061	14617379
PF08_0081	14617379
PF10_0115	14617379
PF10_0165	14617379
PF10_0242	14617379
PF10_0256	14617379
PF10_0264	14617379
PF10_0328	14617379
PF11_0147	15864297
PF11_0294	14617379
PF11_0331	14617379
PF11_0460	14617379
PF11_0525	14617379
PF13_0165	14617379
PF14_0294	15864297
PF14_0359	14617379
PFA0460c	14617379
PFB0125c	11847128
PFB0540w	11847128
PFB0730w	14617379
PFC0325c	15577928
PFC0570c	14617379
PFD0235c	14617379
PFD0310w	14617379
PFD0685c	14617379
PFE0845c	14617379
PFI0460w	14617379
PFI1210w	14617379
PFL0105w	14617379
PFL0795c	14617379
PFL1070c	14617379
PFL1395c	14617379
PFL2215w	14617379
PFL2420w	14617379
MAL13P1.109	15752424
MAL13P1.109	15479470
MAL13P1.109	15515182
MAL13P1.114	15515182
MAL13P1.118	16038615
MAL13P1.119	16038615
MAL13P1.130	14617379
MAL13P1.130	12620119
MAL13P1.130	16203726
MAL13P1.146	16454895
MAL13P1.148	15037302
MAL13P1.167	12671001
MAL13P1.167	15032632
MAL13P1.176	16123303
MAL13P1.176	16362075
MAL13P1.184	15032632
MAL13P1.196	15479470
MAL13P1.206	15774027
MAL13P1.214	14617379
MAL13P1.218	12886016
MAL13P1.225	15245577
MAL13P1.225	14962358
MAL13P1.257	16511296
MAL13P1.270	15032632
MAL13P1.278	15515182
MAL13P1.278	14678570
MAL13P1.278	15479470
MAL13P1.279	15479470
MAL13P1.279	15515182
MAL13P1.279	15935755
MAL13P1.281	14617379
MAL13P1.283	16470785
MAL13P1.284	15245577
MAL13P1.287	15978954
MAL13P1.306	15774027
MAL13P1.310	12671001
MAL13P1.310	12857354
MAL13P1.310	15032632
MAL13P1.315	16380193
MAL13P1.352	15774027
MAL13P1.354	12823820
MAL13P1.354	14565852
MAL13P1.354	14651636
MAL13P1.56	16472186
MAL13P1.56	15032632
MAL13P1.60	16362075
MAL13P1.60	16186127
MAL13P1.61	12620119
MAL13P1.84	15515182
MAL13P1.84	15479470
MAL13P1.96	15935755
PFF1595c/MAL6P1.1	12823820
PFF1595c/MAL6P1.1	12893887
PFF1595c/MAL6P1.1	15857512
PFF1595c/MAL6P1.1	14565852
PFF0510w/MAL6P1.106	14509838
PFF0520w/MAL6P1.108	15479470
PFF0530w/MAL6P1.110	15245577
PFF1490w/MAL6P1.121	15078855
PFF1440w/MAL6P1.131	15118727
PFF1430c/MAL6P1.133	15774027
PFF1375c/MAL6P1.145	14678570
PFF1370w/MAL6P1.146	15515182
PFF1370w/MAL6P1.146	15479470
PFF1365c/MAL6P1.147	12929205
PFF1525c/MAL6P1.15	15140830
PFF1350c/MAL6P1.150	15315475
PFF1335c/MAL6P1.153	12671001
PFF1335c/MAL6P1.153	15032632
PFF1520w/MAL6P1.16	16520460
PFF1300w/MAL6P1.160	12929205
PFF1230c/MAL6P1.174	15287581
PFF1185w/MAL6P1.183	16267557
PFF1145c/MAL6P1.191	15118727
PFF1145c/MAL6P1.191	15479470
PFF1145c/MAL6P1.191	15515182
PFF1130c/MAL6P1.194	15245577
PFF1125c/MAL6P1.195	15356386
PFF1590w/MAL6P1.2	14565852
PFF1025c/MAL6P1.215	15452112
PFF0945c/MAL6P1.231	15245577
PFF0895w/MAL6P1.242	15317584
PFF0865w/MAL6P1.248	14509838
PFF0850c/MAL6P1.251	14565852
PFF0845c/MAL6P1.252	12823820
PFF0845c/MAL6P1.252	12886016
PFF0845c/MAL6P1.252	14565852
PFF0815w/MAL6P1.258	15317584
PFF0775w/MAL6P1.266	15935755
PFF0750w/MAL6P1.271	15479470
PFF0750w/MAL6P1.271	15515182
PFF0750w/MAL6P1.271	15935755
PFF0120w/MAL6P1.28	12956414
PFF0690c/MAL6P1.283	15774027
PFF0680c/MAL6P1.285	15452112
PFF0680c/MAL6P1.285	15245577
PFF0675c/MAL6P1.286	16267557
PFF0670w/MAL6P1.287	16040597
PFF0620c/MAL6P1.298	14521577
PFF0615c/MAL6P1.299	14521577
PFF0610c/MAL6P1.300	15125686
PFF0020c/MAL6P1.314	15123742
PFF0020c/MAL6P1.314	12823820
PFF0020c/MAL6P1.314	14651636
PFF0020c/MAL6P1.314	14565852
PFF0010w/MAL6P1.316	15123742
PFF0010w/MAL6P1.316	14565852
PFF0010w/MAL6P1.316	12823820
PFF0010w/MAL6P1.316	14651636
PFF0005c/MAL6P1.317	14565852
PFF1580c/MAL6P1.4	15048989
PFF1580c/MAL6P1.4	12823820
PFF1580c/MAL6P1.4	15857512
PFF1580c/MAL6P1.4	14565852
PFF0220w/MAL6P1.48	15477199
PFF0230c/MAL6P1.50	16472185
PFF0260w/MAL6P1.56	15479470
PFF0260w/MAL6P1.56	16164760
PFF0290w/MAL6P1.62	12893887
PFF0340c/MAL6P1.72	14962358
PFF0340c/MAL6P1.72	15245577
PFF0340c/MAL6P1.72	15843145
PFF0340c/MAL6P1.72	16472185
PFF0420c/MAL6P1.88	12671001
PFF0420c/MAL6P1.88	15032632
PFF0450c/MAL6P1.94	15729590
MAL7P1.1	15123742
MAL7P1.1	12823820
MAL7P1.1	15228526
MAL7P1.1	14651636
MAL7P1.1	14565852
MAL7P1.100	15970588
MAL7P1.100	15515182
MAL7P1.100	15935755
MAL7P1.100	15479470
MAL7P1.127	15479470
MAL7P1.132	15479470
MAL7P1.134	16042788
MAL7P1.144	15752424
MAL7P1.144	15479470
MAL7P1.147	15032632
MAL7P1.150	14739451
MAL7P1.159	15245577
MAL7P1.159	16472185
MAL7P1.162	15935755
MAL7P1.174	15671043
MAL7P1.174	15287581
MAL7P1.175	15752424
MAL7P1.175	15479470
MAL7P1.18	15479470
MAL7P1.5	15140830
MAL7P1.50	12823820
MAL7P1.50	12893887
MAL7P1.50	14565852
MAL7P1.55	12823820
MAL7P1.55	15123742
MAL7P1.55	15857512
MAL7P1.55	16518466
MAL7P1.55	14565852
MAL7P1.56	12823820
MAL7P1.56	15048989
MAL7P1.56	14565852
MAL7P1.58	15140830
MAL7P1.7	16507167
MAL7P1.73	15479470
MAL7P1.77	14617379
MAL7P1.78	16042788
MAL7P1.86	16042788
MAL7P1.91	15479470
MAL7P1.91	15515182
MAL8P1.108	15935755
MAL8P1.109	15935755
MAL8P1.12	15935755
MAL8P1.126	15032632
MAL8P1.128	12671001
MAL8P1.128	15032632
MAL8P1.13	15774027
MAL8P1.131	16042788
MAL8P1.132	16242023
MAL8P1.140	15032632
MAL8P1.142	14617379
MAL8P1.142	15032632
MAL8P1.157	15032632
MAL8P1.16	12671001
MAL8P1.16	15032632
MAL8P1.160	15140830
MAL8P1.161	15140830
MAL8P1.162	15939796
MAL8P1.17	15245577
MAL8P1.17	16470785
MAL8P1.32	15774027
MAL8P1.45	16321976
MAL8P1.46	15935755
MAL8P1.73	16244709
MAL8P1.76	12893887
MAL8P1.76	12893888
MAL8P1.78	12886016
MAL8P1.86	15659354
MAL8P1.86	16428245
MAL8P1.86	16472185
PF07_0002	16520460
PF07_0017	15222903
PF07_0018	15745999
PF07_0029	16267557
PF07_0029	14514358
PF07_0029	15703443
PF07_0029	16470785
PF07_0033	16507167
PF07_0036	15843145
PF07_0036	16472185
PF07_0048	12823820
PF07_0048	14565852
PF07_0049	12823820
PF07_0049	14565852
PF07_0050	12823820
PF07_0050	14565852
PF07_0051	15048989
PF07_0051	12823820
PF07_0051	14565852
PF07_0054	14617379
PF07_0068	14739451
PF07_0072	15479470
PF07_0072	15935755
PF07_0073	16518466
PF07_0073	12823820
PF07_0073	16455655
PF07_0085	15245577
PF07_0087	14617379
PF07_0112	15032632
PF07_0115	15774027
PF07_0117	14989696
PF07_0128	15477199
PF07_0128	12893887
PF07_0128	12893889
PF07_0128	16362075
PF07_0139	15048989
PF07_0139	12823820
PF07_0139	14565852
PF08_0034	15075257
PF08_0036	15140830
PF08_0036	16362075
PF08_0044	15479470
PF08_0044	15515182
PF08_0045	15245577
PF08_0048	12743798
PF08_0054	15671043
PF08_0054	16470785
PF08_0054	16507167
PF08_0060	16267557
PF08_0063	15032632
PF08_0066	15315475
PF08_0066	16472185
PF08_0066	15245577
PF08_0071	15245577
PF08_0071	16472186
PF08_0071	16472185
PF08_0077	15245577
PF08_0086	16520460
PF08_0095	16048916
PF08_0095	16472186
PF08_0098	15774027
PF08_0098	15479470
PF08_0103	12823820
PF08_0103	15122533
PF08_0103	14565852
PF08_0106	12823820
PF08_0106	14565852
PF08_0107	15123742
PF08_0107	16518466
PF08_0107	14565852
PF08_0108	15032632
PF08_0129	15230980
PF08_0129	15935755
PF08_0131	16472185
PF08_0131	15245577
PF08_0132	15245577
PF08_0140	12620119
PF08_0140	12823820
PF08_0140	14565852
PF08_0141	14565852
PF08_0141	15048989
PF08_0141	12823820
PF08_0141	15122533
PF08_0142	15048989
PF08_0142	12823820
PF08_0142	14565852
PF10_0001	12823820
PF10_0001	14565852
PF10_0013	15671043
PF10_0016	14617379
PF10_0021	16507167
PF10_0023	15671043
PF10_0058	15032632
PF10_0084	16470785
PF10_0096	15774027
PF10_0100	16380193
PF10_0121	16472186
PF10_0121	14617379
PF10_0123	16472186
PF10_0132	16472186
PF10_0141	15515182
PF10_0141	15479470
PF10_0145	16380193
PF10_0150	15032632
PF10_0154	16472186
PF10_0159	16470785
PF10_0160	15752424
PF10_0160	15479470
PF10_0163	16507167
PF10_0164	15699336
PF10_0164	16420351
PF10_0179	12886016
PF10_0203	14617379
PF10_0215	15774027
PF10_0221	15792953
PF10_0224	15935755
PF10_0225	16472186
PF10_0244	16267557
PF10_0268	14617379
PF10_0281	16321976
PF10_0289	16472186
PF10_0295	15978954
PF10_0299	15032632
PF10_0314	15118727
PF10_0320	16629662
PF10_0321	16507167
PF10_0322	16472186
PF10_0323	15671043
PF10_0329	15032632
PF10_0334	16472186
PF10_0343	14617379
PF10_0345	15703443
PF10_0345	14617379
PF10_0345	16470785
PF10_0352	16380193
PF10_0356	15118727
PF10_0360	15774027
PF10_0362	15591057
PF10_0363	12929205
PF10_0363	15032631
PF10_0380	15752424
PF10_0380	15479470
PF10_0388	16520460
PF10_0390	15140830
PF10_0395	15140830
PF10_0406	12823820
PF10_0406	15048989
PF10_0406	15857512
PF10_0406	14565852
PF10_0407	15315475
PF11_0007	15857512
PF11_0007	12823820
PF11_0007	15048989
PF11_0007	14565852
PF11_0008	15857512
PF11_0008	14565852
PF11_0008	12823820
PF11_0008	15123742
PF11_0014	15140830
PF11_0025	15140830
PF11_0026	16520460
PF11_0034	12824434
PF11_0035	15477199
PF11_0039	12893890
PF11_0039	12893887
PF11_0040	12893887
PF11_0044	14739451
PF11_0048	15515182
PF11_0048	15479470
PF11_0048	15935755
PF11_0057	15935755
PF11_0059	15774027
PF11_0060	15479470
PF11_0075	15895988
PF11_0079	15515182
PF11_0079	15479470
PF11_0089	16380193
PF11_0096	15479470
PF11_0096	15515182
PF11_0096	15935755
PF11_0098	14617379
PF11_0106	15703443
PF11_0111	15118727
PF11_0113	12824434
PF11_0114	12824434
PF11_0115	12824434
PF11_0125	15265035
PF11_0145	16472186
PF11_0145	16472185
PF11_0147	15935755
PF11_0147	15479470
PF11_0147	15515182
PF11_0148	15935755
PF11_0156	15479470
PF11_0161	16095562
PF11_0161	15032632
PF11_0161	16472186
PF11_0161	15899703
PF11_0162	15899703
PF11_0162	16470785
PF11_0162	15032632
PF11_0165	16472186
PF11_0165	15899703
PF11_0165	16470785
PF11_0165	15032632
PF11_0168	16244709
PF11_0169	15452112
PF11_0172	15774027
PF11_0174	15304495
PF11_0174	16472186
PF11_0174	15032632
PF11_0175	15032632
PF11_0175	12671001
PF11_0177	15032632
PF11_0188	16470785
PF11_0189	15032632
PF11_0191	15477199
PF11_0192	16339723
PF11_0203	15032632
PF11_0213	15118727
PF11_0220	15515182
PF11_0220	15479470
PF11_0225	15774027
PF11_0226	12886016
PF11_0226	15032632
PF11_0227	15515182
PF11_0227	15479470
PF11_0239	15479470
PF11_0239	15515182
PF11_0239	15978954
PF11_0240	15935755
PF11_0242	15515182
PF11_0242	15479470
PF11_0242	14697197
PF11_0251	15245577
PF11_0256	15245577
PF11_0256	15315475
PF11_0298	15032632
PF11_0302	16470785
PF11_0310	15774027
PF11_0314	12671001
PF11_0318	14617379
PF11_0318	15935755
PF11_0334	15774027
PF11_0338	15078855
PF11_0341	12886016
PF11_0351	12620119
PF11_0351	15671043
PF11_0351	14739451
PF11_0351	16470785
PF11_0351	16507167
PF11_0352	15245577
PF11_0377	15479470
PF11_0381	16472186
PF11_0381	15032632
PF11_0429	16267557
PF11_0433	15935755
PF11_0435	12886016
PF11_0456	12886016
PF11_0458	16042788
PF11_0461	12657463
PF11_0464	15479470
PF11_0466	15774027
PF11_0479	12886016
PF11_0483	16472186
PF11_0483	12956414
PF11_0486	12893887
PF11_0486	15477199
PF11_0486	12893892
PF11_0488	15479470
PF11_0509	15853885
PF11_0509	16507167
PF11_0510	15752424
PF11_0510	15479470
PF11_0512	15853885
PF11_0516	15140830
PF11_0521	15123742
PF11_0521	12823820
PF11_0521	14565852
PF13_0001	12823820
PF13_0001	14565852
PF13_0003	15820675
PF13_0003	15123742
PF13_0003	14565852
PF13_0003	12823820
PF13_0003	15048989
PF13_0012	15580261
PF13_0012	15681372
PF13_0018	16099989
PF13_0019	15130119
PF13_0022	12869562
PF13_0022	15256513
PF13_0022	15515182
PF13_0022	15479470
PF13_0022	15451420
PF13_0022	16042788
PF13_0034	15130119
PF13_0044	16472186
PF13_0048	15265035
PF13_0069	15222903
PF13_0071	14678570
PF13_0074	15939796
PF13_0075	15939796
PF13_0080	12458198
PF13_0080	14612390
PF13_0080	16472186
PF13_0085	15479470
MAL13P1.86/PF13_0092	14617379
PF13_0096	15032632
PF13_0118	12671001
PF13_0118	16489263
PF13_0118	15032632
PF13_0128	16472186
PF13_0133	15032632
PF13_0137	15774027
PF13_0138	16520460
PF13_0141	16472186
PF13_0141	12620119
PF13_0143	15245577
PF13_0143	15774020
PF13_0152	15820676
PF13_0156	15032632
PF13_0157	15245577
PF13_0157	15774020
PF13_0166	15479470
PF13_0170	16455655
PF13_0170	16518466
PF13_0172	15774027
PF13_0173	16362075
PF13_0196	16203726
PF13_0197	16470785
PF13_0198	16362075
PF13_0201	16321976
MAL13P1.185/PF13_0206	15479470
MAL13P1.185/PF13_0206	15515182
MAL13P1.186/PF13_0207	15245577
PF13_0211	15479470
PF13_0228	14617379
PF13_0232	15515182
PF13_0232	15479470
PF13_0233	16321976
PF13_0242	15245577
PF13_0247	12893887
PF13_0247	12893893
PF13_0252	15774027
PF13_0258	15515182
PF13_0258	15479470
PF13_0271	15774027
PF13_0271	14739451
PF13_0272	15245577
PF13_0278	12886016
PF13_0282	15032632
PF13_0289	12671001
PF13_0289	15032632
PF13_0318	16520460
MAL13P1.301/PF13_0320	12886016
PF13_0322	15032632
PF13_0326	15975905
PF13_0328	14617379
PF13_0338	16203726
PF13_0344	15452112
PF13_0353	15245577
MAL13P1.356/PF13_0364	12823820
MAL13P1.356/PF13_0364	14565852
PF14_0017	16472186
PF14_0030	15935755
PF14_0033	16428245
PF14_0033	16472185
PF14_0043	14697197
PF14_0053	16472186
PF14_0063	15032632
PF14_0067	16482225
PF14_0067	15562607
PF14_0067	15032632
PF14_0068	15055736
PF14_0074	12886016
PF14_0075	15491999
PF14_0075	15032632
PF14_0076	16472186
PF14_0076	15032632
PF14_0077	16472186
PF14_0077	16470785
PF14_0077	15032632
PF14_0078	16470785
PF14_0078	15032632
PF14_0102	15703443
PF14_0102	14617379
PF14_0123	16520460
PF14_0132	15055736
PF14_0133	15774027
PF14_0133	14739451
PF14_0141	14617379
PF14_0143	15479470
PF14_0145	15032632
PF14_0147	15032632
PF14_0187	16472185
PF14_0192	16472186
PF14_0192	16472185
PF14_0201	15477199
PF14_0201	14678570
PF14_0201	16203726
PF14_0202	15935755
PF14_0224	15230980
PF14_0227	15479470
PF14_0236	12886016
PF14_0243	15935755
PF14_0246	15665330
PF14_0248	16472186
PF14_0248	15032631
PF14_0251	16428245
PF14_0251	16472185
PF14_0260	15774027
PF14_0264	15479470
PF14_0280	15935755
PF14_0281	12671001
PF14_0281	15032632
PF14_0282	15935755
PF14_0291	12886016
PF14_0294	15515182
PF14_0294	12893887
PF14_0294	15479470
PF14_0294	12893894
PF14_0316	16472186
PF14_0320	15515182
PF14_0320	15479470
PF14_0321	15774027
PF14_0323	15703443
PF14_0323	14617379
PF14_0323	15935755
PF14_0326	15479470
PF14_0327	15032632
PF14_0341	16472186
PF14_0342	15774027
PF14_0346	15479470
PF14_0346	15515182
PF14_0348	15032632
PF14_0357	15315475
PF14_0359	16520460
PF14_0361	15659354
PF14_0368	14617379
PF14_0368	16472185
PF14_0372	12886016
PF14_0373	16472186
PF14_0373	15032631
PF14_0378	12929205
PF14_0378	16470785
PF14_0382	15032632
PF14_0387	15774027
PF14_0392	15479470
PF14_0403	12956414
PF14_0408	15935755
PF14_0408	15479470
PF14_0420	15935755
PF14_0423	15515182
PF14_0423	15479470
PF14_0425	12620119
PF14_0425	16321976
PF14_0425	12823820
PF14_0425	16472186
PF14_0425	16455655
PF14_0425	16518466
PF14_0431	15479470
PF14_0435	15774027
PF14_0439	16286469
PF14_0439	16472186
PF14_0439	15032632
PF14_0441	15315475
PF14_0441	15245577
PF14_0455	14739451
PF14_0476	15479470
PF14_0491	15562607
PF14_0492	15935755
PF14_0495	16244709
PF14_0508	15245577
PF14_0510	12756555
PF14_0511	15245577
PF14_0516	15479470
PF14_0517	15032632
PF14_0518	14739451
PF14_0520	15245577
PF14_0532	16482225
PF14_0541	15774027
PF14_0543	14617379
PF14_0545	14962358
PF14_0545	15245577
PF14_0545	16472185
PF14_0548	15252121
PF14_0553	15899703
PF14_0553	15032632
PF14_0567	16362075
PF14_0569	14617379
PF14_0574	16520460
PF14_0576	15032632
PF14_0590	15935755
PF14_0597	15032631
PF14_0598	16345073
PF14_0598	14617379
PF14_0598	16470785
PF14_0605	15515182
PF14_0605	15479470
PF14_0605	12869562
PF14_0607	16507167
PF14_0616	15032632
PF14_0617	15125686
PF14_0622	15774027
PF14_0625	15032632
PF14_0626	15935755
PF14_0633	16040597
PF14_0641	16515514
PF14_0641	16472186
PF14_0641	15245577
PF14_0648	12886016
PF14_0662	15774027
PF14_0664	16472186
PF14_0672	16038615
PF14_0676	15032632
PF14_0678	14617379
PF14_0679	15774027
PF14_0690	16472186
PF14_0694	15245577
PF14_0697	16472186
PF14_0716	15032632
PF14_0723	16482225
PF14_0733	15752424
PF14_0733	15479470
PF14_0734	15479470
PF14_0734	15752424
PF14_0737	16472186
PF14_0738	16472186
PF14_0751	12886016
PF14_0761	12893887
PF14_0761	12893895
PFA0005w	12823820
PFA0005w	14565852
PFA0015c	15123742
PFA0015c	12823820
PFA0015c	15857512
PFA0015c	14565852
PFA0015c	14651636
PFA0065w	15140830
PFA0110w	15853885
PFA0110w	15385514
PFA0110w	12620119
PFA0110w	12893887
PFA0110w	12893896
PFA0125c	15477199
PFA0125c	12556470
PFA0125c	14678570
PFA0125c	16362075
PFA0130c	15752424
PFA0130c	15515182
PFA0130c	15479470
PFA0135w	15924221
PFA0160c	15774027
PFA0195w	15287581
PFA0210c	15287581
PFA0220w	15032632
PFA0240w	15774027
PFA0245w	15774027
PFA0260c	15975905
PFA0315w	15729590
PFA0345w	15935755
PFA0375c	15774027
PFA0380w	12893887
PFA0380w	12893897
PFA0380w	15479470
PFA0400c	12671001
PFA0400c	15032632
PFA0420w	15477199
PFA0445w	16482225
PFA0495c	15659354
PFA0515w	12886016
PFA0525w	16042788
PFA0535c	15935755
PFA0590w	15358235
PFA0590w	16535862
PFA0590w	15245577
PFA0650w	15939796
PFA0670c	15287581
PFA0680c	15140830
PFA0680c	15671043
PFA0715c	15140830
PFA0725w	15939796
PFA0765c	15819631
PFA0765c	15048989
PFA0765c	12823820
PFA0765c	14565852
PFB0010w	12857354
PFB0010w	12823820
PFB0010w	14565852
PFB0015c	11120681
PFB0020c	11738709
PFB0020c	11120681
PFB0030c	12857354
PFB0040c	12857354
PFB0040c	10562315
PFB0045c	11738709
PFB0050c	11738709
PFB0065w	11738709
PFB0065w	11120681
PFB0070w	12364807
PFB0080c	11738709
PFB0080c	16507167
PFB0085c	12364807
PFB0085c	16507167
PFB0090c	12364807
PFB0090c	11420378
PFB0090c	16520460
PFB0090c	16507167
PFB0095c	12857354
PFB0100c	10395796
PFB0100c	12364807
PFB0100c	16507777
PFB0100c	16507167
PFB0105c	11738709
PFB0110w	11738709
PFB0115w	15477199
PFB0120w	12893887
PFB0120w	12893898
PFB0120w	15138065
PFB0120w	11738709
PFB0125c	15820676
PFB0125c	11738709
PFB0130w	15984931
PFB0130w	10395796
PFB0130w	11120681
PFB0140w	11738709
PFB0145c	10395796
PFB0145c	14627712
PFB0150c	15515182
PFB0150c	15479470
PFB0180w	10395796
PFB0180w	11738709
PFB0200c	15612915
PFB0210c	15774027
PFB0215c	11120681
PFB0225c	11738709
PFB0230c	11738709
PFB0235w	11738709
PFB0250w	12857354
PFB0255w	11738709
PFB0260w	11738709
PFB0265c	11120681
PFB0265c	10395796
PFB0270w	14739451
PFB0270w	11738709
PFB0275w	15774027
PFB0275w	16380193
PFB0280w	11738709
PFB0280w	14747018
PFB0290c	11120681
PFB0295w	11752262
PFB0295w	10395796
PFB0300c	14739451
PFB0300c	12857354
PFB0300c	10395796
PFB0300c	12377259
PFB0300c	15969766
PFB0305c	12857354
PFB0305c	10395796
PFB0310c	10395796
PFB0315w	11120681
PFB0315w	11738709
PFB0325c	3875598
PFB0325c	11738709
PFB0325c	14617379
PFB0325c	15032632
PFB0330c	12857354
PFB0330c	14617379
PFB0330c	15032632
PFB0335c	12857354
PFB0335c	12244052
PFB0335c	14617379
PFB0335c	11738709
PFB0335c	16472186
PFB0335c	11120681
PFB0335c	15032632
PFB0340c	14617379
PFB0340c	15820676
PFB0340c	12244052
PFB0340c	10395796
PFB0340c	12857354
PFB0340c	16472186
PFB0340c	16470785
PFB0340c	15032632
PFB0340c	15138065
PFB0345c	12857354
PFB0345c	12244052
PFB0345c	14617379
PFB0345c	16472186
PFB0345c	15032632
PFB0350c	12857354
PFB0350c	14617379
PFB0350c	15032632
PFB0355c	11738709
PFB0355c	16470785
PFB0355c	14617379
PFB0355c	15032632
PFB0360c	11738709
PFB0360c	12857354
PFB0360c	14617379
PFB0360c	15032632
PFB0365w	11120681
PFB0365w	11738709
PFB0370c	10947840
PFB0380c	12857354
PFB0380c	10395796
PFB0385w	11738709
PFB0390w	12857354
PFB0395w	12857354
PFB0400w	12106866
PFB0400w	14521577
PFB0400w	15820676
PFB0400w	14653531
PFB0400w	14662988
PFB0405w	14521577
PFB0405w	12893887
PFB0405w	12857354
PFB0405w	12893899
PFB0405w	10395796
PFB0405w	15723602
PFB0410c	11120681
PFB0410c	11738709
PFB0415c	11120681
PFB0415c	11738709
PFB0415c	11173462
PFB0435c	15774027
PFB0435c	11738709
PFB0435c	10395796
PFB0445c	14617379
PFB0460c	12857354
PFB0460c	11738709
PFB0465c	15774027
PFB0465c	11120681
PFB0475c	11738709
PFB0490c	14617379
PFB0500c	10395796
PFB0505c	11738709
PFB0510w	15820676
PFB0515w	11120681
PFB0515w	14697197
PFB0520w	15479470
PFB0520w	10395796
PFB0525w	10395796
PFB0530c	11738709
PFB0535w	15774027
PFB0545c	11738709
PFB0555c	11738709
PFB0560w	12857354
PFB0560w	11738709
PFB0570w	12857354
PFB0570w	11493695
PFB0595w	11420378
PFB0595w	11738709
PFB0600c	14627712
PFB0600c	11738709
PFB0605w	15612927
PFB0605w	15479470
PFB0610c	11738709
PFB0615c	11120681
PFB0615c	15778902
PFB0615c	11738709
PFB0625w	11738709
PFB0635w	11738709
PFB0640c	11591825
PFB0640c	15140830
PFB0640c	11738709
PFB0645c	11738709
PFB0655c	11738709
PFB0665w	16380193
PFB0665w	11120681
PFB0665w	11738709
PFB0665w	15479470
PFB0670c	11738709
PFB0675w	15820676
PFB0675w	12857354
PFB0675w	11738709
PFB0680w	16362075
PFB0680w	11738709
PFB0685c	12857354
PFB0685c	10395796
PFB0687c	11738709
PFB0695c	11120681
PFB0700c	12857354
PFB0715w	11120681
PFB0715w	11738709
PFB0720c	12857354
PFB0720c	10395796
PFB0725c	11738709
PFB0745w	11738709
PFB0755w	10395796
PFB0755w	11738709
PFB0760w	11173462
PFB0765w	11120681
PFB0765w	16267557
PFB0765w	11738709
PFB0795w	15550167
PFB0795w	15476558
PFB0800c	11173462
PFB0810w	11738709
PFB0815w	15479470
PFB0815w	11120681
PFB0815w	16203726
PFB0815w	11523008
PFB0820c	11738709
PFB0830w	11836228
PFB0845w	11738709
PFB0855c	11738709
PFB0865w	11120681
PFB0870w	15820676
PFB0875c	12857354
PFB0880w	10395796
PFB0885w	11738709
PFB0888w	11738709
PFB0900c	11738709
PFB0905c	11738709
PFB0915w	15118727
PFB0915w	11120681
PFB0915w	16507167
PFB0920w	14997358
PFB0920w	16507167
PFB0920w	11738709
PFB0923c	11738709
PFB0925w	11738709
PFB0930w	11738709
PFB0932w	11738709
PFB0935w	11738709
PFB0935w	15103554
PFB0953w	11738709
PFB0955w	10562315
PFB0960c	15140830
PFB0965c	11120681
PFB0970c	12857354
PFB0970c	11738709
PFB0980w	16520460
PFB0985c	15140830
PFB1015w	11120681
PFB1035w	10562315
PFB1040w	10562315
PFB1045w	11738709
PFB1055c	12857354
PFB1055c	16455655
PFB1055c	15123742
PFB1055c	16518466
PFB1055c	12823820
PFB1055c	11738709
PFB1055c	14565852
PFC0005w	15820675
PFC0005w	12823820
PFC0005w	15048989
PFC0005w	14565852
PFC0010c	10716431
PFC0025c	10716431
PFC0030c	10716431
PFC0035w	10716431
PFC0060c	15752424
PFC0060c	15479470
PFC0105w	15479470
PFC0110w	15659379
PFC0110w	15103554
PFC0110w	15953647
PFC0120w	15659379
PFC0120w	15103554
PFC0120w	15953647
PFC0120w	14617379
PFC0125w	10716431
PFC0125w	15774027
PFC0130c	10716431
PFC0165w	15245577
PFC0170c	15612915
PFC0175w	10716431
PFC0180c	10716431
PFC0205c	14962358
PFC0205c	15843145
PFC0205c	15245577
PFC0205c	12377259
PFC0205c	16472185
PFC0210c	14739451
PFC0210c	12377259
PFC0210c	12886016
PFC0210c	11738709
PFC0260w	10716431
PFC0260w	11738709
PFC0265c	10716431
PFC0271c	14962358
PFC0271c	15245577
PFC0275w	15489329
PFC0280c	10716431
PFC0285c	10716431
PFC0310c	15032632
PFC0325c	15075278
PFC0350c	16470785
PFC0360w	10716431
PFC0360w	11276083
PFC0385c	15479470
PFC0415c	10716431
PFC0420w	10716431
PFC0420w	15479470
PFC0425w	15591057
PFC0435w	15287581
PFC0440c	10716431
PFC0445w	10716431
PFC0445w	14627712
PFC0450w	12886016
PFC0465c	10716431
PFC0470w	10716431
PFC0485w	10716431
PFC0485w	15479470
PFC0490w	10716431
PFC0495w	10716431
PFC0495w	15550167
PFC0495w	15476558
PFC0495w	16472186
PFC0495w	15032632
PFC0505c	10716431
PFC0510w	10716431
PFC0510w	11788821
PFC0525c	15479470
PFC0525c	15515182
PFC0530w	15774027
PFC0555c	10716431
PFC0560c	10716431
PFC0565w	12377259
PFC0570c	12377259
PFC0580c	10716431
PFC0590c	10716431
PFC0595c	15935755
PFC0615w	11173462
PFC0640w	16321976
PFC0670c	15287581
PFC0700c	12886016
PFC0745c	15032632
PFC0755c	15479470
PFC0770c	10908588
PFC0780w	11836228
PFC0810c	10716431
PFC0815c	10716431
PFC0831w	15032631
PFC0860w	10908588
PFC0910w	10716431
PFC0915w	10716431
PFC0925w	12377259
PFC0930c	12377259
PFC0945w	15479470
PFC0950c	12671001
PFC0950c	15032632
PFC1010w	10716431
PFC1015c	10716431
PFC1045c	11861763
PFC1045c	16380193
PFC1060c	10716431
PFC1065w	10716431
PFC1070c	10716431
PFC1075w	16520460
PFC1080c	15140830
PFC1120c	12823820
PFC1120c	14565852
PFD0005w	15819631
PFD0005w	12823820
PFD0005w	15857512
PFD0005w	15228526
PFD0005w	14565852
PFD0020c	15857512
PFD0020c	15228526
PFD0020c	12823820
PFD0020c	14565852
PFD0080c	15671043
PFD0090c	15664648
PFD0090c	16507167
PFD0095c	15094163
PFD0100c	15939796
PFD0100c	15924221
PFD0105c	15939796
PFD0105c	15138065
PFD0110w	16123303
PFD0110w	16380193
PFD0110w	16362075
PFD0165w	15032632
PFD0215c	14521577
PFD0220c	16313615
PFD0220c	14521577
PFD0225w	15287581
PFD0230c	15304495
PFD0230c	15032632
PFD0240c	14521577
PFD0240c	14617379
PFD0240c	16203726
PFD0295c	15694487
PFD0395c	16380193
PFD0425w	12886016
PFD0430c	15659064
PFD0450c	12952885
PFD0475c	16014411
PFD0615c	12823820
PFD0615c	14565852
PFD0625c	12823820
PFD0625c	12893887
PFD0625c	15094163
PFD0625c	12893900
PFD0625c	14565852
PFD0630c	12823820
PFD0630c	14565852
PFD0635c	12823820
PFD0635c	14565852
PFD0670c	15287581
PFD0680c	15032632
PFD0685c	15479470
PFD0740w	15479470
PFD0760c	15287581
PFD0810w	15140830
PFD0830w	16472186
PFD0830w	16048916
PFD0830w	15245577
PFD0865c	15479470
PFD0955w	16470785
PFD0965w	15515182
PFD0965w	15479470
PFD0975w	15479470
PFD0985w	12620119
PFD0995c	15123742
PFD0995c	12823820
PFD0995c	14569009
PFD0995c	16138199
PFD0995c	15122533
PFD0995c	14565852
PFD1000c	15048989
PFD1000c	12823820
PFD1000c	16138199
PFD1000c	14565852
PFD1005c	15048989
PFD1005c	16518466
PFD1005c	12823820
PFD1005c	14565852
PFD1015c	12823820
PFD1015c	16518466
PFD1015c	15048989
PFD1015c	14565852
PFD1140w	16507167
PFD1150c	16123303
PFD1150c	16362075
PFD1155w	16123303
PFD1155w	16362075
PFD1155w	15138065
PFD1160w	15939796
PFD1165w	15752424
PFD1165w	15479470
PFD1175w	15752424
PFD1175w	15118727
PFD1175w	15479470
PFD1210w	16470785
PFD1235w	15123742
PFD1235w	15857512
PFD1235w	12823820
PFD1235w	15228526
PFD1235w	15048989
PFD1235w	14565852
PFD1240w	15140830
PFD1245c	12823820
PFD1245c	14565852
PFE0005w	12823820
PFE0005w	14565852
PFE0040c	12620119
PFE0045c	15752424
PFE0045c	15479470
PFE0045c	15515182
PFE0050w	15287581
PFE0050w	15671043
PFE0055c	16507167
PFE0055c	15671043
PFE0055c	15591203
PFE0055c	15287581
PFE0060w	15287581
PFE0060w	15671043
PFE0065w	16520384
PFE0065w	15287581
PFE0065w	15671043
PFE0070w	15671043
PFE0075c	15671043
PFE0145w	14617379
PFE0165w	15975905
PFE0165w	14617379
PFE0170c	15479470
PFE0225w	15245577
PFE0225w	15612915
PFE0230w	15477199
PFE0260w	15774027
PFE0305w	16042788
PFE0340c	16102004
PFE0340c	15032632
PFE0340c	15287581
PFE0355c	12929205
PFE0355c	16507167
PFE0355c	15032632
PFE0360c	16507167
PFE0370c	12929205
PFE0370c	16472186
PFE0370c	15032632
PFE0395c	16203726
PFE0440w	15477199
PFE0455w	15935755
PFE0485w	15515182
PFE0485w	15479470
PFE0520c	16472186
PFE0570w	15477199
PFE0605c	15245577
PFE0620c	12869562
PFE0625w	12657463
PFE0660c	16131758
PFE0660c	16472186
PFE0660c	14617379
PFE0690c	12657463
PFE0730c	15245577
PFE0765w	15515182
PFE0765w	12886016
PFE0765w	15479470
PFE0775c	15774027
PFE0805w	15774027
PFE0825w	15774027
PFE0835w	15032632
PFE0850w	12929205
PFE0855c	15287581
PFE0915c	14617379
PFE0915c	15032632
PFE0920c	12869562
PFE0920c	15479470
PFE1030c	15245577
PFE1030c	15452112
PFE1050w	16472186
PFE1050w	14617379
PFE1055c	16172495
PFE1110w	16042788
PFE1135w	14739451
PFE1145w	15741555
PFE1145w	12864851
PFE1150w	16048916
PFE1155c	15032631
PFE1155c	15032632
PFE1185w	15774027
PFE1290w	15970588
PFE1290w	15515182
PFE1290w	15479470
PFE1355c	15032632
PFE1360c	15032632
PFE1455w	15774027
PFE1460w	14990449
PFE1465w	16362075
PFE1510c	15774027
PFE1525w	15774027
PFE1590w	15287581
PFE1615c	15591203
PFE1640w	12823820
PFE1640w	14651636
PFE1640w	15123742
PFE1640w	14565852
PFE1640w	15857512
PFE1640w	15228526
PFE1640w	12893887
PFE1640w	12893901
PFI0005w	15048989
PFI0005w	12823820
PFI0005w	14565852
PFI0095c	15752424
PFI0095c	15479470
PFI0095c	15515182
PFI0100c	15752424
PFI0100c	15479470
PFI0105c	15752424
PFI0105c	15479470
PFI0110c	15479470
PFI0110c	15752424
PFI0115c	15752424
PFI0115c	15479470
PFI0120c	15752424
PFI0120c	15479470
PFI0125c	15752424
PFI0125c	15479470
PFI0135c	16470785
PFI0135c	15032632
PFI0155c	14617379
PFI0165c	12886016
PFI0180w	16470785
PFI0185w	16482225
PFI0195c	15664648
PFI0225w	15032632
PFI0235w	16014411
PFI0240c	15125686
PFI0260c	15935755
PFI0265c	15049814
PFI0265c	14617379
PFI0380c	16472186
PFI0660c	12671001
PFI0695c	12893887
PFI0720w	15774027
PFI0735c	16472186
PFI0735c	16170412
PFI0755c	14617379
PFI0785c	15774027
PFI0790w	15245577
PFI0820c	12637517
PFI0875w	12620119
PFI0875w	14617379
PFI0875w	16507167
PFI0880c	16321976
PFI0890c	15138065
PFI0925w	16472186
PFI0925w	15245577
PFI0930c	16267557
PFI0950w	15245577
PFI0955w	15774027
PFI1020c	16472186
PFI1020c	15245577
PFI1025w	12637517
PFI1050c	14739451
PFI1050c	15727041
PFI1080w	15935755
PFI1090w	14617379
PFI1090w	12809568
PFI1105w	16470785
PFI1125c	15245577
PFI1140w	15245577
PFI1155w	15515182
PFI1170c	16472186
PFI1170c	16472185
PFI1170c	14962373
PFI1175c	12637517
PFI1195c	15245577
PFI1205c	15774027
PFI1250w	15245577
PFI1250w	14962358
PFI1260c	16472186
PFI1275w	15479470
PFI1280c	15118727
PFI1280c	15479470
PFI1290w	15479470
PFI1295c	15774027
PFI1310w	15245577
PFI1350c	15935755
PFI1415w	15479470
PFI1425w	16042788
PFI1445w	15049814
PFI1445w	12620119
PFI1445w	14617379
PFI1515w	16428245
PFI1515w	16472185
PFI1545c	12671001
PFI1545c	15032632
PFI1555w	15125686
PFI1570c	14678570
PFI1570c	15032632
PFI1615w	15287581
PFI1625c	15032631
PFI1625c	15032632
PFI1630c	16042788
PFI1685w	15479470
PFI1685w	12671001
PFI1730w	15103554
PFI1730w	15049814
PFI1735c	15103554
PFI1735c	15287581
PFI1740c	15287581
PFI1740c	15138065
PFI1755c	16507167
PFI1780w	16507167
PFI1820w	12823820
PFI1820w	14565852
PFI1820w	14651636
PFI1830c	15123742
PFI1830c	15857512
PFI1830c	12823820
PFI1830c	14565852
PFL0005w	15048989
PFL0005w	12823820
PFL0005w	12603733
PFL0005w	15857512
PFL0005w	15123742
PFL0005w	14565852
PFL0020w	16518466
PFL0020w	15048989
PFL0020w	12823820
PFL0020w	14565852
PFL0030c	12823820
PFL0030c	14565852
PFL0030c	15228526
PFL0030c	15048989
PFL0030c	14651636
PFL0030c	15123742
PFL0030c	15520249
PFL0030c	15717280
PFL0030c	15797990
PFL0030c	15820675
PFL0030c	15820676
PFL0040c	15752424
PFL0040c	15479470
PFL0080c	12893887
PFL0080c	15970588
PFL0080c	15479470
PFL0110c	15774027
PFL0160w	14720308
PFL0170w	15774027
PFL0210c	14617379
PFL0285w	16472185
PFL0295c	15286401
PFL0330c	15797990
PFL0420w	15774027
PFL0445w	15935755
PFL0475w	16038615
PFL0485w	15138065
PFL0585w	15138065
PFL0595c	15245577
PFL0620c	15774027
PFL0620c	16472186
PFL0625c	16267557
PFL0630w	16472186
PFL0670c	16275909
PFL0695c	12956414
PFL0725w	16472185
PFL0725w	15245577
PFL0780w	15245577
PFL0795c	16275909
PFL0800c	12886016
PFL0815w	16275909
PFL0870w	16321976
PFL0900c	16455655
PFL0900c	16518466
PFL0935c	15797990
PFL0935c	12823820
PFL0935c	14565852
PFL0960w	15245577
PFL1070c	16470785
PFL1070c	14514358
PFL1090w	16321976
PFL1110c	12671001
PFL1110c	15515182
PFL1110c	15479470
PFL1120c	16316982
PFL1130c	14678570
PFL1170w	16380193
PFL1170w	12637517
PFL1295w	15265035
PFL1300c	15287581
PFL1315w	15120625
PFL1315w	15774027
PFL1330c	12869562
PFL1330c	15479470
PFL1370w	15479470
PFL1370w	15970588
PFL1370w	15515182
PFL1370w	15935755
PFL1385c	14617379
PFL1400c	15287581
PFL1410c	15245577
PFL1420w	14617379
PFL1490w	15479470
PFL1500w	12657463
PFL1515c	15774027
PFL1550w	15245577
PFL1550w	16472185
PFL1550w	15612915
PFL1590c	15222903
PFL1635w	12671001
PFL1635w	15032632
PFL1645w	16042788
PFL1710c	15550167
PFL1710c	15476558
PFL1780w	15550167
PFL1780w	15476558
PFL1825w	15550167
PFL1825w	16203726
PFL1825w	15476558
PFL1870c	16472186
PFL1875w	15550167
PFL1875w	15476558
PFL1885c	15479470
PFL1915w	16316982
PFL1920c	15245577
PFL1925w	12671001
PFL1925w	15032632
PFL1950w	15123742
PFL1950w	14565852
PFL1950w	12823820
PFL1955w	12823820
PFL1955w	15123742
PFL1955w	14565852
PFL1960w	16382237
PFL1960w	15048989
PFL1960w	16518466
PFL1960w	15591202
PFL1960w	12603733
PFL1960w	12823820
PFL1960w	14565852
PFL1970w	15122533
PFL1970w	12823820
PFL1970w	14569009
PFL1970w	14565852
PFL2050w	16007716
PFL2050w	15661734
PFL2050w	12956414
PFL2165w	14662742
PFL2210w	16472186
PFL2215w	12823820
PFL2215w	16321976
PFL2215w	16455655
PFL2215w	16518466
PFL2215w	15138065
PFL2225w	16321976
PFL2250c	15479470
PFL2250c	15515182
PFL2275c	16470785
PFL2280w	15479470
PFL2290w	15304495
PFL2290w	15032632
PFL2410w	15774027
PFL2435w	16042788
PFL2460w	16380193
PFL2505c	15287581
PFL2520w	16362075
PFL2565w	16507167
PFL2665c	12823820
PFL2665c	14565852
PFF0160c/MAL6P1.36	16472186
PFF0230c/MAL6P1.50	16472186
PFF0615c/MAL6P1.299	16203726
PFF0670w/MAL6P1.287	16362075
PFF0685c/MAL6P1.284	14739451
PFF0730c/MAL6P1.275	16472186
PFF0800w/MAL6P1.261	16321976
PFF1115w/MAL6P1.197	16289098
PFF1130c/MAL6P1.194	16472186
PFF1130c/MAL6P1.194	16472185
PFF1190c/MAL6P1.182	16472186
PFF1275c/MAL6P1.165	16467310
PFF1275c/MAL6P1.165	16472186
PFF1420w/MAL6P1.135	16472186
MAL13P1.2/PF13_0002	16472186
MAL13P1.274/PF13_0294	15935755
MAL13P1.360	16042788
MAL13P1.540	16507167
PFD0207c	15477199
PF08_0066	16039160
PF10_0407	16039160
PF11_0256	16039160
PF11_0339	16039160
PFL1550w	16039160
PFL1720w	16039160
PF13_0345	16039160
PF14_0534	16039160
PF08_0050	14668008
PF08_0052	14668008
PFL1310c	15694486
PFI1735c	15481109
PFL2275c	15664653
PF14_0323	15850701
PF14_0324	15850701
PFB0500c	16183147
PFB0501c	16183147
PFC0355c	16183147
PFC0360w	16183147
PFE0355c	16183147
PFE0540w	16183147
PFE0545c	16183147
PFE1305c	16183147
PFI1500w	16183147
PF10_0028	16183147
PF10_0029	16183147
PF10_0221	16183147
PF10_0222	16183147
PF11_0381	16183147
PF11_0382	16183147
PF11_0455	16183147
PF11_0456	16183147
PFL0635c	16183147
PFL0640w	16183147
MAL13P1.206	16183147
MAL13P1.209	16183147
PF14_0178	16183147
PF14_0179	16183147
PF14_0361	16183147
PF14_0362	16183147
PF14_0437	16183147
PF14_0438	16183147
PFF0570c/MAL6P1.308	16183147
PFF0575c/MAL6P1.307	16183147
MAL8P1.150	14607282
PF14_0043	14607282
PFB0330c	12095684
PFB0340c	12095684
PFB0360c	12095684
PFB0365w	12095684
PFB0920w	12095684
PFB0925w	12095684
PFB0930w	12095684
PFB0970c	12095684
PFI1170c	15245577
PF10_0154	15245577
PF11_0145	15245577
PFL0285w	15245577
PF14_0053	15245577
PF14_0187	15245577
PF14_0192	15245577
PF14_0368	15245577
PFE0340c	15913633
MAL8P1.16	15913633
PF11_0150	15913633
PFC0315c	11099934
PFC0760c	11099934
PF14_0015	15960857
PF14_0036	15960857
PF14_0078	15960857
PF14_0112	15960857
PF14_0382	15960857
PF14_0530	15960857
PF14_0655	15960857
PF14_0675	15960857
PF10_0232	15899528
PFF1185w/MAL6P1.183	15899528
PFC1055w	11943536
PF07_0072	15137943
PFB1035w	14668007
PFD0830w	15936248
PF08_0066	15936248
PF08_0095	15936248
PF11_0339	15936248
PFL1155w	15936248
PFL1550w	15936248
PFL1720w	15936248
MAL13P1.67	15936248
PF13_0140	15936248
PF13_0345	15936248
PFA0220w	15582526
PFB0325c	15582526
PFB0330c	15582526
PFB0335c	15582526
PFB0340c	15582526
PFB0345c	15582526
PFB0350c	15582526
PFB0355c	15582526
PFB0360c	15582526
PFD0165w	15582526
PFD0230c	15582526
PFD0680c	15582526
PFE0835w	15582526
PFE1355c	15582526
MAL7P1.147	15582526
MAL8P1.157	15582526
PFI0135c	15582526
PFI0225w	15582526
PF11_0161	15582526
PF11_0162	15582526
PF11_0165	15582526
PF11_0174	15582526
PF11_0177	15582526
PF11_0298	15582526
PFL1635w	15582526
PFL2290w	15582526
PF13_0096	15582526
PF13_0289	15582526
MAL13P1.310	15582526
PF14_0145	15582526
PF14_0363	15582526
PF14_0553	15582526
PF14_0577	15582526
PFD0830w	15774020
PFE0225w	15774020
PFE0730c	15774020
PFE1030c	15774020
PFF0530w/MAL6P1.110	15774020
PFF0680c/MAL6P1.285	15774020
PFF0945c/MAL6P1.231	15774020
PF07_0085	15774020
PF08_0045	15774020
PF08_0066	15774020
PF08_0077	15774020
PF08_0132	15774020
PFI1020c	15774020
PFI1125c	15774020
PFI1140w	15774020
PFI1195c	15774020
PFI1310w	15774020
PF10_0122	15774020
PF10_0407	15774020
PF10_0210	15774020
PF11_0157	15774020
PF11_0256	15774020
PFL0780w	15774020
PFL0960w	15774020
PFL1550w	15774020
PFL1920c	15774020
PF13_0141	15774020
MAL13P1.186/PF13_0207	15774020
PF13_0242	15774020
MAL13P1.284	15774020
PF13_0345	15774020
PF13_0353	15774020
PF14_0164	15774020
PF14_0286	15774020
PF14_0441	15774020
PF14_0508	15774020
PF14_0511	15774020
PF14_0520	15774020
PF14_0641	15774020
PF10_0205	16168946
PF11_0091	16168946
PF14_0480	16168946
PFB0320c	12615322
PFB0325c	12615322
PFF1130c/MAL6P1.194	15710548
MAL13P1.225	15710548
PF14_0545	15710548
PFB0015c	11738715
PFB0020c	11738715
PFB0025c	11738715
PFB0030c	11738715
PFB0035c	11738715
PFB0040c	11738715
PFB0050c	11738715
PFB0065w	11738715
PFB1015w	11738715
PFB1020w	11738715
PFB1035w	11738715
PFB1040w	11738715
PFB1045w	11738715
PFB1050w	11738715
PFC0010c	11738715
PFC0025c	11738715
PFC0030c	11738715
PFC0035w	11738715
PFC0040w	11738715
PFC1095w	11738715
PFC1100w	11738715
PFC1105w	11738715
PFC1115w	11738715
PF11_0095	16337017
PF11_0096	16337017
PFF1360w/MAL6P1.148	16337017
PFB0120w	16085323
PFI1075w	15610814
PFL2250c	15610814
PF07_0034	15610814
PF14_0368	15610814
PFB0400w	15582520
PFD0815c	15287589
PFD0820w	15287589
PFD0825c	15287589
PFB0290c	16026866
PFB0400w	16026866
PFB0685c	16026866
PFD0310w	16026866
MAL7P1.86	16026866
PF08_0054	16026866
PFI0915w	16026866
PFI1485c	16026866
PF10_0164	16026866
PF11_0040	16026866
PF11_0477	16026866
PFL0795c	16026866
PFL2205w	16026866
PF13_0011	16026866
MAL13P1.119	16026866
PF13_0161	16026866
PF13_0269	16026866
PF13_0338	16026866
PF14_0108	16026866
PF14_0744	16026866
PF10_0306	15296759
PFE0630c	15003844
PFA0035c	15996767
PFA0100c	15996767
PFA0735w	15996767
PFB0056c	15996767
PFD0090c	15996767
PFD0310w	15996767
PFD1185w	15996767
PFD1210w	15996767
PFD1215w	15996767
PFF0085w/MAL6P1.21	15996767
MAL8P1.163	15996767
PFI0060c	15996767
PF10_0007	15996767
PF10_0008	15996767
PF10_0014	15996767
PF10_0017	15996767
PF11_0012	15996767
PF11_0514	15996767
PFL2555w	15996767
PFL2565w	15996767
PFL2590w	15996767
PFL2595w	15996767
PFL2600w	15996767
PFL2650w	15996767
MAL13P1.11a	15996767
MAL13P1.11	15996767
PF13_0011	15996767
MAL13P1.58	15996767
MAL13P1.59	15996767
PF14_0009	15996767
PF14_0744	15996767
PF14_0745	15996767
PF14_0748	15996767
PF14_0752	15996767
PF14_0757	15996767
PF14_0763	15996767
PF14_0764	15996767
PF14_0765	15996767
PF10_0372	15664648
PF14_0649	15664648
PF07_0029	14747145
PF08_0054	14747145
MAL8P1.143	14747145
PF08_0137	14747145
PFI0795w	14747145
PFI0875w	14747145
PF10_0153	14747145
PF10_0383	14747145
PF11_0351	14747145
PFL1745c	14747145
PF13_0141	14747145
PFI1710w	15760655
PFI1720w	15760655
PFI1730w	15760655
PFI1735c	15760655
PF14_0242	16198009
PFD0045c	15826641
PFA0125c	16497586
PFB0300c	16497586
PFB0305c	16497586
PFB0310c	16497586
PFB0335c	16497586
PFB0340c	16497586
PFB0345c	16497586
PFB0350c	16497586
PFB0935w	16497586
PFC0110w	16497586
PFC0120w	16497586
PFD0110w	16497586
PFD0240c	16497586
PFD0295c	16497586
PFD1145c	16497586
PFD1150c	16497586
PFE0075c	16497586
PFE0080c	16497586
PFE0395c	16497586
PFF0995c/MAL6P1.221	16497586
PF07_0128	16497586
PFI0265c	16497586
PFI1445w	16497586
PFI1475w	16497586
PFI1730w	16497586
PF10_0181	16497586
PF10_0343	16497586
PF10_0344	16497586
PF10_0345	16497586
PF10_0346	16497586
PF10_0347	16497586
PF10_0351	16497586
PF11_0344	16497586
PF11_0381	16497586
PFL1385c	16497586
PFL2520w	16497586
[truncated: 4,428 more rows]
